# Supplementary material for: ﻿Three new species and two new records of the genus Laccaria (Agaricales, Basidiomycota) from subtropical China based on morphological and multi-locus phylogenetic evidence
Source: MycoKeys. 2025 Oct 13;123:147–70. doi: 10.3897/mycokeys.123.156526 (PMC12538215; doi:10.3897/mycokeys.123.156526)
Supplement: XML Treatment for Laccaria carminostipes [file mycokeys.123.156526-treatment1.xml]

<!DOCTYPE tp:taxon-treatment
  PUBLIC "-//TaxonX//DTD Taxonomic Treatment Publishing DTD v0 20100105//EN" "tax-treatment-NSO.dtd">
<tp:taxon-treatment xmlns:tp="http://www.plazi.org/taxpub"><tp:treatment-meta><kwd-group><label>Taxon classification</label><kwd>
                <named-content content-type="kingdom">Fungi</named-content>
              </kwd><kwd>
                <named-content content-type="order">Agaricales</named-content>
              </kwd><kwd>
                <named-content content-type="family">Hydnangiaceae</named-content>
              </kwd></kwd-group><mixed-citation publication-type="journal"><person-group><name><surname>Xu</surname><given-names>You-Di</given-names></name><name><surname>Zhang</surname><given-names>Ping</given-names></name><name><surname>Chen</surname><given-names>Zuo-Hong</given-names></name><name><surname>He</surname><given-names>Zheng-Mi</given-names></name></person-group><article-title>﻿Three new species and two new records of the genus <italic><tp:taxon-name><tp:taxon-name-part taxon-name-part-type="genus" reg="Laccaria">Laccaria</tp:taxon-name-part></tp:taxon-name></italic> (<tp:taxon-name><tp:taxon-name-part taxon-name-part-type="order">Agaricales</tp:taxon-name-part></tp:taxon-name>, <tp:taxon-name><tp:taxon-name-part taxon-name-part-type="phylum">Basidiomycota</tp:taxon-name-part></tp:taxon-name>) from subtropical China based on morphological and multi-locus phylogenetic evidence</article-title><source>MycoKeys</source><day>13</day><month>10</month><year>2025</year><volume>123</volume><fpage>147</fpage><lpage>170</lpage><pub-id pub-id-type="doi">10.3897/mycokeys.123.156526</pub-id></mixed-citation></tp:treatment-meta><tp:nomenclature><label>﻿</label><tp:taxon-name><object-id xmlns:xlink="http://www.w3.org/1999/xlink" content-type="arpha" xlink:type="simple">C47C7829-3954-5964-ACF8-5E7AC8AC03FE</object-id>
              <tp:taxon-name-part taxon-name-part-type="genus" reg="Laccaria">Laccaria</tp:taxon-name-part>
              <tp:taxon-name-part taxon-name-part-type="species" reg="carminostipes">carminostipes</tp:taxon-name-part>
              <object-id xmlns:xlink="http://www.w3.org/1999/xlink" xlink:type="simple">Fungal Names: FN 572506</object-id>
            </tp:taxon-name><tp:taxon-authority>Y.D. Xu &amp; Z.M. He</tp:taxon-authority><tp:taxon-status xmlns:xlink="http://www.w3.org/1999/xlink" xlink:type="simple">sp. nov.</tp:taxon-status><xref ref-type="fig" rid="F2">Figs 2a–c</xref><xref ref-type="fig" rid="F3">, 3</xref><xref ref-type="fig" rid="F6">, 6a, b</xref></tp:nomenclature><tp:treatment-sec sec-type="etymology" id="SECID0EV3FK"><title>Etymology.</title><p>‘<italic>carminostipes</italic>’ (Latin), referring to the carmine stipe surface.</p><fig id="F2" position="float" orientation="portrait"><object-id xmlns:xlink="http://www.w3.org/1999/xlink" content-type="doi" xlink:type="simple">10.3897/mycokeys.123.156526.figure2</object-id><object-id xmlns:xlink="http://www.w3.org/1999/xlink" content-type="arpha" xlink:type="simple">E765A421-5CFA-56AE-AC35-4F39CF1CD5BE</object-id><label>Figure 2.</label><caption><p>Basidiomata of <italic><tp:taxon-name><tp:taxon-name-part taxon-name-part-type="genus" reg="Laccaria">Laccaria</tp:taxon-name-part> <tp:taxon-name-part taxon-name-part-type="species" reg="carminostipes">carminostipes</tp:taxon-name-part></tp:taxon-name></italic> (a. <abbrev xmlns:xlink="http://www.w3.org/1999/xlink" xlink:title="Mycological Herbarium of Hunan Normal University" id="ABBRID0EQ4FK" xlink:type="simple">MHHNU</abbrev> 31553; b. <abbrev xmlns:xlink="http://www.w3.org/1999/xlink" xlink:title="Mycological Herbarium of Hunan Normal University" id="ABBRID0EU4FK" xlink:type="simple">MHHNU</abbrev> 31552; c. <abbrev xmlns:xlink="http://www.w3.org/1999/xlink" xlink:title="Mycological Herbarium of Hunan Normal University" id="ABBRID0EY4FK" xlink:type="simple">MHHNU</abbrev> 34706, respectively); <italic><tp:taxon-name><tp:taxon-name-part taxon-name-part-type="genus" reg="Laccaria">L.</tp:taxon-name-part> <tp:taxon-name-part taxon-name-part-type="species" reg="mangshanensis">mangshanensis</tp:taxon-name-part></tp:taxon-name></italic> (d, e. <abbrev xmlns:xlink="http://www.w3.org/1999/xlink" xlink:title="Mycological Herbarium of Hunan Normal University" id="ABBRID0EH5FK" xlink:type="simple">MHHNU</abbrev> 8850; f. <abbrev xmlns:xlink="http://www.w3.org/1999/xlink" xlink:title="Mycological Herbarium of Hunan Normal University" id="ABBRID0EL5FK" xlink:type="simple">MHHNU</abbrev> 8856, respectively); <italic><tp:taxon-name><tp:taxon-name-part taxon-name-part-type="genus" reg="Laccaria">L.</tp:taxon-name-part> <tp:taxon-name-part taxon-name-part-type="species" reg="sinolateritia">sinolateritia</tp:taxon-name-part></tp:taxon-name></italic> (g, h. <abbrev xmlns:xlink="http://www.w3.org/1999/xlink" xlink:title="Mycological Herbarium of Hunan Normal University" id="ABBRID0E15FK" xlink:type="simple">MHHNU</abbrev> 11956; i. <abbrev xmlns:xlink="http://www.w3.org/1999/xlink" xlink:title="Mycological Herbarium of Hunan Normal University" id="ABBRID0E55FK" xlink:type="simple">MHHNU</abbrev> 11958, respectively); <italic><tp:taxon-name><tp:taxon-name-part taxon-name-part-type="genus" reg="Laccaria">L.</tp:taxon-name-part> <tp:taxon-name-part taxon-name-part-type="species" reg="japonica">japonica</tp:taxon-name-part></tp:taxon-name></italic> (j. <abbrev xmlns:xlink="http://www.w3.org/1999/xlink" xlink:title="Mycological Herbarium of Hunan Normal University" id="ABBRID0EN6FK" xlink:type="simple">MHHNU</abbrev> 9589; k. <abbrev xmlns:xlink="http://www.w3.org/1999/xlink" xlink:title="Mycological Herbarium of Hunan Normal University" id="ABBRID0ER6FK" xlink:type="simple">MHHNU</abbrev> 34711, respectively); <italic><tp:taxon-name><tp:taxon-name-part taxon-name-part-type="genus" reg="Laccaria">L.</tp:taxon-name-part> <tp:taxon-name-part taxon-name-part-type="species" reg="versiforma">versiforma</tp:taxon-name-part></tp:taxon-name></italic> (l. <abbrev xmlns:xlink="http://www.w3.org/1999/xlink" xlink:title="Mycological Herbarium of Hunan Normal University" id="ABBRID0EAAGK" xlink:type="simple">MHHNU</abbrev> 10896). Scale bars: 1 cm.</p></caption><graphic xmlns:xlink="http://www.w3.org/1999/xlink" xlink:href="mycokeys-123-147-g002.jpg" position="float" orientation="portrait" xlink:type="simple" id="oo_1436801.jpg"><uri content-type="original_file" xlink:type="simple">https://binary.pensoft.net/fig/1436801</uri></graphic></fig></tp:treatment-sec><tp:treatment-sec sec-type="diagnosis" id="SECID0EJAGK"><title>Diagnosis.</title><p><italic><tp:taxon-name><tp:taxon-name-part taxon-name-part-type="genus" reg="Laccaria">L.</tp:taxon-name-part> <tp:taxon-name-part taxon-name-part-type="species" reg="carminostipes">carminostipes</tp:taxon-name-part></tp:taxon-name></italic> exhibits a red-brown to orange-brown, translucent-striate pileus, salmon-pink adnate lamellae, a carmine equalstipe, globose to subglobose echinulate basidiospores, and a loosely interwoven pileipellis.</p><fig id="F3" position="float" orientation="portrait"><object-id xmlns:xlink="http://www.w3.org/1999/xlink" content-type="doi" xlink:type="simple">10.3897/mycokeys.123.156526.figure3</object-id><object-id xmlns:xlink="http://www.w3.org/1999/xlink" content-type="arpha" xlink:type="simple">CE80154C-1EB5-52FB-B1A8-F6C8A81A4A0C</object-id><label>Figure 3.</label><caption><p>Microscopic features of <italic><tp:taxon-name><tp:taxon-name-part taxon-name-part-type="genus" reg="Laccaria">Laccaria</tp:taxon-name-part> <tp:taxon-name-part taxon-name-part-type="species" reg="carminostipes">carminostipes</tp:taxon-name-part></tp:taxon-name></italic> (<abbrev xmlns:xlink="http://www.w3.org/1999/xlink" xlink:title="Mycological Herbarium of Hunan Normal University" id="ABBRID0ENBGK" xlink:type="simple">MHHNU</abbrev> 31553, holotype). a. Basidia; b. Basidiospores; c. Pileipellis; d. Stipitipellis. Scale bars: 10 μm.</p></caption><graphic xmlns:xlink="http://www.w3.org/1999/xlink" xlink:href="mycokeys-123-147-g003.jpg" position="float" orientation="portrait" xlink:type="simple" id="oo_1436802.jpg"><uri content-type="original_file" xlink:type="simple">https://binary.pensoft.net/fig/1436802</uri></graphic></fig></tp:treatment-sec><tp:treatment-sec sec-type="material" id="SECID0EWBGK"><title>Type.</title><p>China • Hunan Province: Sangzhi County, Badagongshan National Nature Reserve, at <named-content xmlns:xlink="http://www.w3.org/1999/xlink" content-type="dwc:verbatimCoordinates" xlink:type="simple"><named-content content-type="geo-json" specific-use="{&#34;type&#34;:&#34;Point&#34;,&#34;coordinates&#34;:[109.695833,29.650000]}" id="NCID0E6BGK" xlink:type="simple">29.65000°N, 109.695833°E</named-content></named-content>, alt. 1742 m, in broad forest with trees of <tp:taxon-name><tp:taxon-name-part taxon-name-part-type="family">Fagaceae</tp:taxon-name-part></tp:taxon-name> and bamboo, 29 July 2019, Z.H. Chen 31553 (<abbrev xmlns:xlink="http://www.w3.org/1999/xlink" xlink:title="Mycological Herbarium of Hunan Normal University" id="ABBRID0EJCGK" xlink:type="simple">MHHNU</abbrev> 31553, holotype).</p></tp:treatment-sec><tp:treatment-sec sec-type="description" id="SECID0ENCGK"><title>Description.</title><p>Basidiomata small to medium-sized. Pileus 15–45 mm in diam, applanate to plano-concave, umbilicate, surface always fibrillose, sometimes missing, red-brown (7B6–7) to orange-brown (6A5–7), becoming darker with age, subhygrophanous; margin slightly translucent-striate. Lamellae adnate, distant, salmon-pink (7A3), narrow (about 2 mm high), entire, ventricose. Stipe 70–90 × 3–7 mm, central, equal, hollow, often slightly flexible, carmine (7C6–8); surface with indistinct to distinct whitish fibrillose coating; base with white (1A1) tomentum. Context thin, whitish (2A1) to brownish (5A2).</p><p>Basidiospores [100/4/4] (6.5) 7–9 (9.5) × (6) 6.5–8 (8.5) μm, Q = (0.88) 0.96–1.18 (1.33), Qm = 1.04 ± 0.08, mostly globose to subglobose, sometimes broadly ellipsoid, inamyloid, cyanophilous, echinulate; spines up to 1 μm long, ≤ 1 μm broad at base, distant; hilar appendix 1.0–1.8 μm long, prominent, truncate. Basidia 38–46 × 10–13 μm, clavate, mostly 4-spored, rarely 2-spored; sterigmata 6–8 μm long. Pleurocystidia and cheilocystidia not seen. Lamellar trama regular to subregular, composed of filamentous hyphae 3–6 μm wide. Pileipellis a cutis; hyphae loosely interwoven, thin-walled, cylindrical, 8–10 μm wide, in place with erect ends, with a brownish (3A2) intracellular pigment. Stipitipellis a cutis, composed of parallel to interwoven, thin-walled, cylindrical hyphae 3–8 μm wide, with some exserted inflated ends. Clamp connections present in all parts of basidiomata.</p></tp:treatment-sec><tp:treatment-sec sec-type="ecology" id="SECID0ETCGK"><title>Ecology.</title><p>Always gregarious, under the trees of <tp:taxon-name><tp:taxon-name-part taxon-name-part-type="family">Fagaceae</tp:taxon-name-part></tp:taxon-name>, in montane coniferous and broad-leaved mixed forests; summer (Jul.–Aug.).</p></tp:treatment-sec><tp:treatment-sec sec-type="distribution" id="SECID0E5CGK"><title>Distribution.</title><p>Known from the subtropical zones of China.</p></tp:treatment-sec><tp:treatment-sec sec-type="Additional specimen examined" id="SECID0EDDGK"><title>Additional specimen examined.</title><p>China • Hunan Province, Sangzhi County, Badagongshan National Nature Reserve, at <named-content xmlns:xlink="http://www.w3.org/1999/xlink" content-type="dwc:verbatimCoordinates" xlink:type="simple"><named-content content-type="geo-json" specific-use="{&#34;type&#34;:&#34;Point&#34;,&#34;coordinates&#34;:[109.695833,29.650000]}" id="NCID0EMDGK" xlink:type="simple">29.65000°N, 109.695833°E</named-content></named-content>, alt. 1740 m, 29 July 2019, Z.H. Chen 31552 (<abbrev xmlns:xlink="http://www.w3.org/1999/xlink" xlink:title="Mycological Herbarium of Hunan Normal University" id="ABBRID0ERDGK" xlink:type="simple">MHHNU</abbrev> 31552); • Sangzhi County, Badagongshan National Nature Reserve, at <named-content xmlns:xlink="http://www.w3.org/1999/xlink" content-type="dwc:verbatimCoordinates" xlink:type="simple"><named-content content-type="geo-json" specific-use="{&#34;type&#34;:&#34;Point&#34;,&#34;coordinates&#34;:[109.762500,29.755000]}" id="NCID0EYDGK" xlink:type="simple">29.755000°N, 109.762500°E</named-content></named-content>, alt. 1592 m, under trees of <tp:taxon-name><tp:taxon-name-part taxon-name-part-type="family">Fagaceae</tp:taxon-name-part></tp:taxon-name>,27 July 2020,Z.H. Chen 34706 (<abbrev xmlns:xlink="http://www.w3.org/1999/xlink" xlink:title="Mycological Herbarium of Hunan Normal University" id="ABBRID0ECEGK" xlink:type="simple">MHHNU</abbrev> 34706); • Yunnan Province, Jingdong Yi Autonomous County, Ailao Mountain, at <named-content xmlns:xlink="http://www.w3.org/1999/xlink" content-type="dwc:verbatimCoordinates" xlink:type="simple"><named-content content-type="geo-json" specific-use="{&#34;type&#34;:&#34;Point&#34;,&#34;coordinates&#34;:[100.273333,23.490278]}" id="NCID0EJEGK" xlink:type="simple">23.490278°N, 100.273333°E</named-content></named-content>, alt. 2550 m, under trees of <italic><tp:taxon-name><tp:taxon-name-part taxon-name-part-type="genus" reg="Quercus">Quercus</tp:taxon-name-part></tp:taxon-name></italic>, 8 August 2024, P. Zhang 5444 (<abbrev xmlns:xlink="http://www.w3.org/1999/xlink" xlink:title="Mycological Herbarium of Hunan Normal University" id="ABBRID0EVEGK" xlink:type="simple">MHHNU</abbrev> 11944).</p></tp:treatment-sec><tp:treatment-sec sec-type="notes" id="SECID0EZEGK"><title>Notes.</title><p><italic><tp:taxon-name><tp:taxon-name-part taxon-name-part-type="genus" reg="Laccaria">Laccaria</tp:taxon-name-part> <tp:taxon-name-part taxon-name-part-type="species" reg="rubroalba">rubroalba</tp:taxon-name-part></tp:taxon-name></italic> and <italic><tp:taxon-name><tp:taxon-name-part taxon-name-part-type="genus" reg="Laccaria">L.</tp:taxon-name-part> <tp:taxon-name-part taxon-name-part-type="species" reg="carminnostipes">carminnostipes</tp:taxon-name-part></tp:taxon-name></italic> are characterized by medium-sized reddish basidiomata with a transluscent-striate pileus, but the former can be distinguished from the latter by having longer spines (1.2–2.7 μm long in <italic><tp:taxon-name><tp:taxon-name-part taxon-name-part-type="genus" reg="Laccaria">L.</tp:taxon-name-part> <tp:taxon-name-part taxon-name-part-type="species" reg="rubroalba">rubroalba</tp:taxon-name-part></tp:taxon-name></italic> vs. up to 1 μm long in <italic><tp:taxon-name><tp:taxon-name-part taxon-name-part-type="genus" reg="Laccaria">L.</tp:taxon-name-part> <tp:taxon-name-part taxon-name-part-type="species" reg="carminnostipes">carminnostipes</tp:taxon-name-part></tp:taxon-name></italic>) and the presence of pleurocystidia and cheilocystidia (<xref ref-type="bibr" rid="B20">Luo et al. 2016</xref>). <italic><tp:taxon-name><tp:taxon-name-part taxon-name-part-type="genus" reg="Laccaria">Laccaria</tp:taxon-name-part> <tp:taxon-name-part taxon-name-part-type="species" reg="cinnabarina">cinnabarina</tp:taxon-name-part></tp:taxon-name></italic> J. Li &amp; Y.Y. Cui is similar to <italic><tp:taxon-name><tp:taxon-name-part taxon-name-part-type="genus" reg="Laccaria">L.</tp:taxon-name-part> <tp:taxon-name-part taxon-name-part-type="species" reg="carminnostipes">carminnostipes</tp:taxon-name-part></tp:taxon-name></italic> by the reddish-brown stipes, but differs by its larger pileus (10–90 mm in <italic><tp:taxon-name><tp:taxon-name-part taxon-name-part-type="genus" reg="Laccaria">L.</tp:taxon-name-part> <tp:taxon-name-part taxon-name-part-type="species" reg="cinnabarina">cinnabarina</tp:taxon-name-part></tp:taxon-name></italic>vs. 15–45 mm in <italic><tp:taxon-name><tp:taxon-name-part taxon-name-part-type="genus" reg="Laccaria">L.</tp:taxon-name-part> <tp:taxon-name-part taxon-name-part-type="species" reg="carminnostipes">carminnostipes</tp:taxon-name-part></tp:taxon-name></italic>) and stronger spines (2 × 2 μm in <italic><tp:taxon-name><tp:taxon-name-part taxon-name-part-type="genus" reg="Laccaria">L.</tp:taxon-name-part> <tp:taxon-name-part taxon-name-part-type="species" reg="cinnabarina">cinnabarina</tp:taxon-name-part></tp:taxon-name></italic>vs. 1 × 1 μm in <italic><tp:taxon-name><tp:taxon-name-part taxon-name-part-type="genus" reg="Laccaria">L.</tp:taxon-name-part> <tp:taxon-name-part taxon-name-part-type="species" reg="carminnostipes">carminnostipes</tp:taxon-name-part></tp:taxon-name></italic>) (<xref ref-type="bibr" rid="B19">Li et al. 2024</xref>). <italic><tp:taxon-name><tp:taxon-name-part taxon-name-part-type="genus" reg="Laccaria">Laccaria</tp:taxon-name-part> <tp:taxon-name-part taxon-name-part-type="species" reg="macrobasidia">macrobasidia</tp:taxon-name-part></tp:taxon-name></italic> H.J. Cho &amp; Y.W. Lim may sometimes be confused with <italic><tp:taxon-name><tp:taxon-name-part taxon-name-part-type="genus" reg="Laccaria">L.</tp:taxon-name-part> <tp:taxon-name-part taxon-name-part-type="species" reg="carminnostipes">carminnostipes</tp:taxon-name-part></tp:taxon-name></italic>, due to the similarity in size and color of their basidiomata. However, the two species can be differentiated based on the following diagnostic characteristics: basidiospores (9–11 × 8–10 μm in <italic><tp:taxon-name><tp:taxon-name-part taxon-name-part-type="genus" reg="Laccaria">L.</tp:taxon-name-part> <tp:taxon-name-part taxon-name-part-type="species" reg="macrobasidia">macrobasidia</tp:taxon-name-part></tp:taxon-name></italic> vs. 7–9 × 6.5–8 μm in <italic><tp:taxon-name><tp:taxon-name-part taxon-name-part-type="genus" reg="Laccaria">L.</tp:taxon-name-part> <tp:taxon-name-part taxon-name-part-type="species" reg="carminnostipes">carminnostipes</tp:taxon-name-part></tp:taxon-name></italic>), basidia (52–80 × 11–15 μm in <italic><tp:taxon-name><tp:taxon-name-part taxon-name-part-type="genus" reg="Laccaria">L.</tp:taxon-name-part> <tp:taxon-name-part taxon-name-part-type="species" reg="macrobasidia">macrobasidia</tp:taxon-name-part></tp:taxon-name></italic> vs. 38–46 × 10–13 μm in <italic><tp:taxon-name><tp:taxon-name-part taxon-name-part-type="genus" reg="Laccaria">L.</tp:taxon-name-part> <tp:taxon-name-part taxon-name-part-type="species" reg="carminnostipes">carminnostipes</tp:taxon-name-part></tp:taxon-name></italic>), pleurocystidia (present in <italic><tp:taxon-name><tp:taxon-name-part taxon-name-part-type="genus" reg="Laccaria">L.</tp:taxon-name-part> <tp:taxon-name-part taxon-name-part-type="species" reg="macrobasidia">macrobasidia</tp:taxon-name-part></tp:taxon-name></italic>, absent in <italic><tp:taxon-name><tp:taxon-name-part taxon-name-part-type="genus" reg="Laccaria">L.</tp:taxon-name-part> <tp:taxon-name-part taxon-name-part-type="species" reg="carminnostipes">carminnostipes</tp:taxon-name-part></tp:taxon-name></italic>), and the occurrence (<italic><tp:taxon-name><tp:taxon-name-part taxon-name-part-type="genus" reg="Laccaria">L.</tp:taxon-name-part> <tp:taxon-name-part taxon-name-part-type="species" reg="macrobasidia">macrobasidia</tp:taxon-name-part></tp:taxon-name></italic>in temperate forests, <italic><tp:taxon-name><tp:taxon-name-part taxon-name-part-type="genus" reg="Laccaria">L.</tp:taxon-name-part> <tp:taxon-name-part taxon-name-part-type="species" reg="carminnostipes">carminnostipes</tp:taxon-name-part></tp:taxon-name></italic> in subtropical forests) (<xref ref-type="bibr" rid="B7">Cho et al. 2020</xref>).</p><p>According to our phylogenetical analysis (Fig. <xref ref-type="fig" rid="F1">1</xref>), <italic><tp:taxon-name><tp:taxon-name-part taxon-name-part-type="genus" reg="Laccaria">L.</tp:taxon-name-part> <tp:taxon-name-part taxon-name-part-type="species" reg="carminostipes">carminostipes</tp:taxon-name-part></tp:taxon-name></italic> (Species 38) could be most closely related to <italic><tp:taxon-name><tp:taxon-name-part taxon-name-part-type="genus" reg="Laccaria">L.</tp:taxon-name-part> <tp:taxon-name-part taxon-name-part-type="species" reg="fagacicola">fagacicola</tp:taxon-name-part></tp:taxon-name></italic> (Species 37), <italic><tp:taxon-name><tp:taxon-name-part taxon-name-part-type="genus" reg="Laccaria">L.</tp:taxon-name-part> <tp:taxon-name-part taxon-name-part-type="species" reg="darjeelingensis">darjeelingensis</tp:taxon-name-part></tp:taxon-name></italic> (Species 36), and <italic><tp:taxon-name><tp:taxon-name-part taxon-name-part-type="genus" reg="Laccaria">L.</tp:taxon-name-part> <tp:taxon-name-part taxon-name-part-type="species" reg="aurantiaca">aurantiaca</tp:taxon-name-part></tp:taxon-name></italic> (Species 35). <italic><tp:taxon-name><tp:taxon-name-part taxon-name-part-type="genus" reg="Laccaria">Laccaria</tp:taxon-name-part> <tp:taxon-name-part taxon-name-part-type="species" reg="fagacicola">fagacicola</tp:taxon-name-part></tp:taxon-name></italic> can be distinguished from <italic><tp:taxon-name><tp:taxon-name-part taxon-name-part-type="genus" reg="Laccaria">L.</tp:taxon-name-part> <tp:taxon-name-part taxon-name-part-type="species" reg="carminostipes">carminostipes</tp:taxon-name-part></tp:taxon-name></italic> by the presence of abundant cheilocystidia (<xref ref-type="bibr" rid="B10">Cui et al. 2021</xref>). <italic><tp:taxon-name><tp:taxon-name-part taxon-name-part-type="genus" reg="Laccaria">Laccaria</tp:taxon-name-part> <tp:taxon-name-part taxon-name-part-type="species" reg="darjeelingensis">darjeelingensis</tp:taxon-name-part></tp:taxon-name></italic> differs by its dull red pileus and possesses both pleurocystidia and cheilocystidia (<xref ref-type="bibr" rid="B42">Thapa et al. 2024</xref>). <italic><tp:taxon-name><tp:taxon-name-part taxon-name-part-type="genus" reg="Laccaria">Laccaria</tp:taxon-name-part> <tp:taxon-name-part taxon-name-part-type="species" reg="aurantiaca">aurantiaca</tp:taxon-name-part></tp:taxon-name></italic> displays longer spines (0.7–1.8 μm vs. ≤ 1.0 μm in <italic><tp:taxon-name><tp:taxon-name-part taxon-name-part-type="genus" reg="Laccaria">L.</tp:taxon-name-part> <tp:taxon-name-part taxon-name-part-type="species" reg="carminostipes">carminostipes</tp:taxon-name-part></tp:taxon-name></italic>) and produces pleurocystidia and cheilocystidia (<xref ref-type="bibr" rid="B41">Tang et al. 2025</xref>). Our phylogenetic analysis shows the placement of the sample GMM 6585 within the clade of <italic><tp:taxon-name><tp:taxon-name-part taxon-name-part-type="genus" reg="Laccaria">L.</tp:taxon-name-part> <tp:taxon-name-part taxon-name-part-type="species" reg="carminostipes">carminostipes</tp:taxon-name-part></tp:taxon-name></italic> (Species 38, 99% BP, 1.00 PP, pairwise identity values of <abbrev xmlns:xlink="http://www.w3.org/1999/xlink" xlink:title="internal transcribed spacer" id="ABBRID0EHQGK" xlink:type="simple">ITS</abbrev> = 99.84%), suggest that this specimen might be <italic><tp:taxon-name><tp:taxon-name-part taxon-name-part-type="genus" reg="Laccaria">L.</tp:taxon-name-part> <tp:taxon-name-part taxon-name-part-type="species" reg="carminostipes">carminostipes</tp:taxon-name-part></tp:taxon-name></italic>.</p></tp:treatment-sec><tp:treatment-sec><!--Section generated to contain objects referenced in tp:taxon-treatment.--><fig id="F6" position="float" orientation="portrait"><object-id xmlns:xlink="http://www.w3.org/1999/xlink" content-type="doi" xlink:type="simple">10.3897/mycokeys.123.156526.figure6</object-id><object-id xmlns:xlink="http://www.w3.org/1999/xlink" content-type="arpha" xlink:type="simple">DEF524F1-2D5D-5AE0-AC66-BBA8B0642EA5</object-id><label>Figure 6.</label><caption><p>Basidiospores of described species under <abbrev xmlns:xlink="http://www.w3.org/1999/xlink" xlink:title="scanning electron microscopy" id="ABBRID0EN2GK" xlink:type="simple">SEM</abbrev>. a, b. <italic><tp:taxon-name><tp:taxon-name-part taxon-name-part-type="genus" reg="Laccaria">Laccaria</tp:taxon-name-part> <tp:taxon-name-part taxon-name-part-type="species" reg="carminostipes">carminostipes</tp:taxon-name-part></tp:taxon-name></italic> (<abbrev xmlns:xlink="http://www.w3.org/1999/xlink" xlink:title="Mycological Herbarium of Hunan Normal University" id="ABBRID0E32GK" xlink:type="simple">MHHNU</abbrev> 31553, holotype); c, d. <italic><tp:taxon-name><tp:taxon-name-part taxon-name-part-type="genus" reg="Laccaria">L.</tp:taxon-name-part> <tp:taxon-name-part taxon-name-part-type="species" reg="mangshanensis">mangshanensis</tp:taxon-name-part></tp:taxon-name></italic> (<abbrev xmlns:xlink="http://www.w3.org/1999/xlink" xlink:title="Mycological Herbarium of Hunan Normal University" id="ABBRID0EL3GK" xlink:type="simple">MHHNU</abbrev> 8850, holotype); e, f. <italic><tp:taxon-name><tp:taxon-name-part taxon-name-part-type="genus" reg="Laccaria">L.</tp:taxon-name-part> <tp:taxon-name-part taxon-name-part-type="species" reg="sinolateritia">sinolateritia</tp:taxon-name-part></tp:taxon-name></italic> (<abbrev xmlns:xlink="http://www.w3.org/1999/xlink" xlink:title="Mycological Herbarium of Hunan Normal University" id="ABBRID0E13GK" xlink:type="simple">MHHNU</abbrev> 11956, holotype). Scale bars: 2 μm.</p></caption><graphic xmlns:xlink="http://www.w3.org/1999/xlink" xlink:href="mycokeys-123-147-g006.jpg" position="float" orientation="portrait" xlink:type="simple" id="oo_1436805.jpg"><uri content-type="original_file" xlink:type="simple">https://binary.pensoft.net/fig/1436805</uri></graphic></fig><fig id="F1" position="float" orientation="portrait"><object-id xmlns:xlink="http://www.w3.org/1999/xlink" content-type="doi" xlink:type="simple">10.3897/mycokeys.123.156526.figure1</object-id><object-id xmlns:xlink="http://www.w3.org/1999/xlink" content-type="arpha" xlink:type="simple">73C48BBB-6276-5E56-A7BA-D052B9DA774A</object-id><label>Figure 1.</label><caption><p>ML analysis of <italic><tp:taxon-name><tp:taxon-name-part taxon-name-part-type="genus" reg="Laccaria">Laccaria</tp:taxon-name-part></tp:taxon-name></italic> based on <abbrev xmlns:xlink="http://www.w3.org/1999/xlink" xlink:title="internal transcribed spacer" id="ABBRID0E5QFK" xlink:type="simple">ITS</abbrev>-<abbrev xmlns:xlink="http://www.w3.org/1999/xlink" xlink:title="nuclear ribosomal large subunit" id="ABBRID0ECRFK" xlink:type="simple">LSU</abbrev>-<italic><abbrev xmlns:xlink="http://www.w3.org/1999/xlink" xlink:title="translation elongation factor 1-α" id="ABBRID0EHRFK" xlink:type="simple">TEF1</abbrev></italic>-<italic>RPB1</italic> sequence data. Bootstrap values (BP) ≥ 50% from ML analysis and Bayesian posterior probabilities (PP) ≥ 0.90 from BI analysis are shown at nodes. Newly generated sequences are highlighted in bold. GenBank accession numbers of sequences and their geographic origins are shown. Taxa marked with (T) represent type specimens.</p></caption><graphic xmlns:xlink="http://www.w3.org/1999/xlink" xlink:href="mycokeys-123-147-g001.jpg" position="float" orientation="portrait" xlink:type="simple" id="oo_1436800.jpg"><uri content-type="original_file" xlink:type="simple">https://binary.pensoft.net/fig/1436800</uri></graphic></fig></tp:treatment-sec><ref-list><ref id="B20"><mixed-citation xmlns:xlink="http://www.w3.org/1999/xlink" xlink:type="simple"><person-group><name name-style="western"><surname>Luo</surname><given-names>X</given-names></name><name name-style="western"><surname>Ye</surname><given-names>L</given-names></name><name name-style="western"><surname>Chen</surname><given-names>J</given-names></name><name name-style="western"><surname>Karunarathna</surname><given-names>SC</given-names></name><name name-style="western"><surname>Xu</surname><given-names>JC</given-names></name><name name-style="western"><surname>Hyde</surname><given-names>KD</given-names></name><name name-style="western"><surname>Mortimer</surname><given-names>PE</given-names></name></person-group> (<year>2016</year>) <article-title><italic><tp:taxon-name><tp:taxon-name-part taxon-name-part-type="genus">Laccaria</tp:taxon-name-part> <tp:taxon-name-part taxon-name-part-type="species">rubroalba</tp:taxon-name-part></tp:taxon-name></italic> sp. nov. (<tp:taxon-name><tp:taxon-name-part taxon-name-part-type="family">Hydnangiaceae</tp:taxon-name-part></tp:taxon-name>, <tp:taxon-name><tp:taxon-name-part taxon-name-part-type="order">Agaricales</tp:taxon-name-part></tp:taxon-name>) from southwestern China.</article-title><source>Phytotaxa</source><volume>284</volume>: <fpage>041</fpage>–<lpage>050</lpage>. <ext-link xlink:href="10.11646/phytotaxa.284.1.4" ext-link-type="doi" xlink:type="simple">https://doi.org/10.11646/phytotaxa.284.1.4</ext-link></mixed-citation></ref><ref id="B19"><mixed-citation xmlns:xlink="http://www.w3.org/1999/xlink" xlink:type="simple"><person-group><name name-style="western"><surname>Li</surname><given-names>J</given-names></name><name name-style="western"><surname>Che</surname><given-names>NJ</given-names></name><name name-style="western"><surname>Cui</surname><given-names>YY</given-names></name></person-group> (<year>2024</year>) Three new species of <italic><tp:taxon-name><tp:taxon-name-part taxon-name-part-type="genus">Laccaria</tp:taxon-name-part></tp:taxon-name></italic> (<tp:taxon-name><tp:taxon-name-part taxon-name-part-type="order">Agaricales</tp:taxon-name-part></tp:taxon-name>, <tp:taxon-name><tp:taxon-name-part taxon-name-part-type="phylum">Basidiomycota</tp:taxon-name-part></tp:taxon-name>) from Southwest China (Yunnan) based on morphological and multi-gene sequence data. Frontiers in Microbiology 15: 1411488. <ext-link xlink:href="10.3389/fmicb.2024.1411488" ext-link-type="doi" xlink:type="simple">https://doi.org/10.3389/fmicb.2024.1411488</ext-link></mixed-citation></ref><ref id="B7"><mixed-citation xmlns:xlink="http://www.w3.org/1999/xlink" xlink:type="simple"><person-group><name name-style="western"><surname>Cho</surname><given-names>HJ</given-names></name><name name-style="western"><surname>Lee</surname><given-names>H</given-names></name><name name-style="western"><surname>Park</surname><given-names>MS</given-names></name><name name-style="western"><surname>Park</surname><given-names>KH</given-names></name><name name-style="western"><surname>Park</surname><given-names>JH</given-names></name><name name-style="western"><surname>Cho</surname><given-names>Y</given-names></name><name name-style="western"><surname>Kim</surname><given-names>C</given-names></name><name name-style="western"><surname>Lim</surname><given-names>YW</given-names></name></person-group> (<year>2020</year>) <article-title>Two new species of <italic><tp:taxon-name><tp:taxon-name-part taxon-name-part-type="genus">Laccaria</tp:taxon-name-part></tp:taxon-name></italic> (<tp:taxon-name><tp:taxon-name-part taxon-name-part-type="order">Agaricales</tp:taxon-name-part></tp:taxon-name>, <tp:taxon-name><tp:taxon-name-part taxon-name-part-type="phylum">Basidiomycota</tp:taxon-name-part></tp:taxon-name>) from Korea.</article-title><source>Mycobiology</source><volume>48</volume>: <fpage>288</fpage>–<lpage>295</lpage>. <ext-link xlink:href="10.1080/12298093.2020.1786961" ext-link-type="doi" xlink:type="simple">https://doi.org/10.1080/12298093.2020.1786961</ext-link></mixed-citation></ref><ref id="B10"><mixed-citation xmlns:xlink="http://www.w3.org/1999/xlink" xlink:type="simple"><person-group><name name-style="western"><surname>Cui</surname><given-names>YY</given-names></name><name name-style="western"><surname>Cai</surname><given-names>Q</given-names></name><name name-style="western"><surname>Li</surname><given-names>J</given-names></name><name name-style="western"><surname>Yang</surname><given-names>ZL</given-names></name></person-group> (<year>2021</year>) <article-title>Two new <italic><tp:taxon-name><tp:taxon-name-part taxon-name-part-type="genus">Laccaria</tp:taxon-name-part></tp:taxon-name></italic> species from China based on molecular and morphological evidence.</article-title><source>Mycological Progress</source><volume>20</volume>: <fpage>567</fpage>–<lpage>576</lpage>. <ext-link xlink:href="10.1007/s11557-021-01698-5" ext-link-type="doi" xlink:type="simple">https://doi.org/10.1007/s11557-021-01698-5</ext-link></mixed-citation></ref><ref id="B42"><mixed-citation xmlns:xlink="http://www.w3.org/1999/xlink" xlink:type="simple"><person-group><name name-style="western"><surname>Thapa</surname><given-names>A</given-names></name><name name-style="western"><surname>Tamang</surname><given-names>J</given-names></name><name name-style="western"><surname>Acharya</surname><given-names>K</given-names></name></person-group> (<year>2024</year>) Three new species of <italic><tp:taxon-name><tp:taxon-name-part taxon-name-part-type="genus">Laccaria</tp:taxon-name-part></tp:taxon-name></italic> (<tp:taxon-name><tp:taxon-name-part taxon-name-part-type="family">Hydnangiaceae</tp:taxon-name-part></tp:taxon-name>) from India (Darjeeling Hills) based on molecular and morphological evidence. Current Microbiology 81: 79. <ext-link xlink:href="10.1007/s00284-023-03598-1" ext-link-type="doi" xlink:type="simple">https://doi.org/10.1007/s00284-023-03598-1</ext-link></mixed-citation></ref><ref id="B41"><mixed-citation xmlns:xlink="http://www.w3.org/1999/xlink" xlink:type="simple"><person-group><name name-style="western"><surname>Tang</surname><given-names>SM</given-names></name><name name-style="western"><surname>Zhao</surname><given-names>G</given-names></name><name name-style="western"><surname>Niu</surname><given-names>KY</given-names></name><name name-style="western"><surname>Li</surname><given-names>RY</given-names></name><name name-style="western"><surname>Yu</surname><given-names>FM</given-names></name><name name-style="western"><surname>Karunarathna</surname><given-names>SC</given-names></name><name name-style="western"><surname>Li</surname><given-names>L</given-names></name><name name-style="western"><surname>Hyde</surname><given-names>KD</given-names></name><name name-style="western"><surname>Su</surname><given-names>XJ</given-names></name><name name-style="western"><surname>Luo</surname><given-names>ZL</given-names></name></person-group> (<year>2025</year>) Species diversity of edible mushrooms I—four new <italic><tp:taxon-name><tp:taxon-name-part taxon-name-part-type="genus">Laccaria</tp:taxon-name-part></tp:taxon-name></italic> species from Yunnan Province. Journal of Fungi 11: 189. <ext-link xlink:href="10.3390/jof11030189" ext-link-type="doi" xlink:type="simple">https://doi.org/10.3390/jof11030189</ext-link></mixed-citation></ref></ref-list></tp:taxon-treatment>
