# Supplementary material for: ﻿Three new species and two new records of the genus Laccaria (Agaricales, Basidiomycota) from subtropical China based on morphological and multi-locus phylogenetic evidence
Source: MycoKeys. 2025 Oct 13;123:147–70. doi: 10.3897/mycokeys.123.156526 (PMC12538215; doi:10.3897/mycokeys.123.156526)
Supplement: XML Treatment for Laccaria mangshanensis [file mycokeys.123.156526-treatment2.xml]

<!DOCTYPE tp:taxon-treatment
  PUBLIC "-//TaxonX//DTD Taxonomic Treatment Publishing DTD v0 20100105//EN" "tax-treatment-NSO.dtd">
<tp:taxon-treatment xmlns:tp="http://www.plazi.org/taxpub"><tp:treatment-meta><kwd-group><label>Taxon classification</label><kwd>
                <named-content content-type="kingdom">Fungi</named-content>
              </kwd><kwd>
                <named-content content-type="order">Agaricales</named-content>
              </kwd><kwd>
                <named-content content-type="family">Hydnangiaceae</named-content>
              </kwd></kwd-group><mixed-citation publication-type="journal"><person-group><name><surname>Xu</surname><given-names>You-Di</given-names></name><name><surname>Zhang</surname><given-names>Ping</given-names></name><name><surname>Chen</surname><given-names>Zuo-Hong</given-names></name><name><surname>He</surname><given-names>Zheng-Mi</given-names></name></person-group><article-title>﻿Three new species and two new records of the genus <italic><tp:taxon-name><tp:taxon-name-part taxon-name-part-type="genus" reg="Laccaria">Laccaria</tp:taxon-name-part></tp:taxon-name></italic> (<tp:taxon-name><tp:taxon-name-part taxon-name-part-type="order">Agaricales</tp:taxon-name-part></tp:taxon-name>, <tp:taxon-name><tp:taxon-name-part taxon-name-part-type="phylum">Basidiomycota</tp:taxon-name-part></tp:taxon-name>) from subtropical China based on morphological and multi-locus phylogenetic evidence</article-title><source>MycoKeys</source><day>13</day><month>10</month><year>2025</year><volume>123</volume><fpage>147</fpage><lpage>170</lpage><pub-id pub-id-type="doi">10.3897/mycokeys.123.156526</pub-id></mixed-citation></tp:treatment-meta><tp:nomenclature><label>﻿</label><tp:taxon-name><object-id xmlns:xlink="http://www.w3.org/1999/xlink" content-type="arpha" xlink:type="simple">A583755F-1E1D-5D26-B8FB-B2779C6CF47F</object-id>
              <tp:taxon-name-part taxon-name-part-type="genus" reg="Laccaria">Laccaria</tp:taxon-name-part>
              <tp:taxon-name-part taxon-name-part-type="species" reg="mangshanensis">mangshanensis</tp:taxon-name-part>
              <object-id xmlns:xlink="http://www.w3.org/1999/xlink" xlink:type="simple">Fungal Names: FN 572507</object-id>
            </tp:taxon-name><tp:taxon-authority>Y.D. Xu &amp; Z.M. He</tp:taxon-authority><tp:taxon-status xmlns:xlink="http://www.w3.org/1999/xlink" xlink:type="simple">sp. nov.</tp:taxon-status><xref ref-type="fig" rid="F2">Figs 2d–f</xref><xref ref-type="fig" rid="F4">, 4</xref><xref ref-type="fig" rid="F6">, 6c, d</xref></tp:nomenclature><tp:treatment-sec sec-type="etymology" id="SECID0ELSGK"><title>Etymology.</title><p>‘<italic>mangshanensis</italic>’ referring to the locality of the holotype.</p><fig id="F4" position="float" orientation="portrait"><object-id xmlns:xlink="http://www.w3.org/1999/xlink" content-type="doi" xlink:type="simple">10.3897/mycokeys.123.156526.figure4</object-id><object-id xmlns:xlink="http://www.w3.org/1999/xlink" content-type="arpha" xlink:type="simple">C23A57AD-EDB7-5649-AEB1-4D2C096AB75F</object-id><label>Figure 4.</label><caption><p>Microscopic features of <italic><tp:taxon-name><tp:taxon-name-part taxon-name-part-type="genus" reg="Laccaria">Laccaria</tp:taxon-name-part> <tp:taxon-name-part taxon-name-part-type="species" reg="mangshanensis">mangshanensis</tp:taxon-name-part></tp:taxon-name></italic> (<abbrev xmlns:xlink="http://www.w3.org/1999/xlink" xlink:title="Mycological Herbarium of Hunan Normal University" id="ABBRID0EGTGK" xlink:type="simple">MHHNU</abbrev> 8850, holotype). a. Basidia; b. Basidiospores; c. Pileipellis; d. Stipitipellis; e. Cheilocystidia. Scale bars: 10 μm.</p></caption><graphic xmlns:xlink="http://www.w3.org/1999/xlink" xlink:href="mycokeys-123-147-g004.jpg" position="float" orientation="portrait" xlink:type="simple" id="oo_1436803.jpg"><uri content-type="original_file" xlink:type="simple">https://binary.pensoft.net/fig/1436803</uri></graphic></fig></tp:treatment-sec><tp:treatment-sec sec-type="diagnosis" id="SECID0EPTGK"><title>Diagnosis.</title><p><italic><tp:taxon-name><tp:taxon-name-part taxon-name-part-type="genus" reg="Laccaria">Laccaria</tp:taxon-name-part> <tp:taxon-name-part taxon-name-part-type="species" reg="mangshanensis">mangshanensis</tp:taxon-name-part></tp:taxon-name></italic> has a pale rosy, hemispherical, radially translucent-striate pileus, pinkish adnate lamellae, a reddish equal stipe, globose to subglobose echinulate basidiospores, and cheilocystidia.</p></tp:treatment-sec><tp:treatment-sec sec-type="material" id="SECID0EAUGK"><title>Type.</title><p>China • Hunan Province: Yizhang County, Mangshan National Nature Reserve, at <named-content xmlns:xlink="http://www.w3.org/1999/xlink" content-type="dwc:verbatimCoordinates" xlink:type="simple"><named-content content-type="geo-json" specific-use="{&#34;type&#34;:&#34;Point&#34;,&#34;coordinates&#34;:[112.721944,24.866667]}" id="NCID0EJUGK" xlink:type="simple">24.866667°N,112.721944°E</named-content></named-content>, alt. 1200 m, 28 July 2016, P. Zhang 2350 (<abbrev xmlns:xlink="http://www.w3.org/1999/xlink" xlink:title="Mycological Herbarium of Hunan Normal University" id="ABBRID0EOUGK" xlink:type="simple">MHHNU</abbrev> 8850, holotype).</p></tp:treatment-sec><tp:treatment-sec sec-type="description" id="SECID0ESUGK"><title>Description.</title><p>Basidiomata small. Pileus 10–30 mm in diam, convex to hemispherical, centrally depressed, surface tomentose, dry, not hygrophanous, reddish-brown (7A5) to rosy (7A6) when young, then fading to pink-beige (7A2); margin strongly striate, rugulose-striate or rugulose-sulcate, involute to inflexed. Lamellae adnate, distant, pinkish (7A2) to white (1A1), narrow (about 2 mm high), entire, ventricose. Stipe 20–70 × 2–5 mm, central, equal, hollow, obviously flexible, reddish (7B5) to dull red (7C6), surface with distinct whitish fibrillose coating, base with white (1A1) tomentum. Context thin, whitish (2A1).</p><p>Basidiospores [100/4/2] (6.5) 7–8.5 (10) × (6) 6.5–8.5 (9) μm, Q = (0.86) 0.93–1.18 (1.31), Qm = 1.05 ± 0.08, mostly globose to subglobose, thin-walled, inamyloid, cyanophilous, hyaline, echinulate, spines (0.5) 1–1.2 (1.5) μm long, 0.3–0.8 (1) in width, subdistant; hilar appendix 0.8–1.5 μm long, subtruncate. Basidia 38–47 × 10–13 μm, 4-spored, clavate, sharply narrowed, thin-walled, hyaline; sterigmata up to 9 μm long. Pleurocystidia lacking. Cheilocystidia 25–55 × 3–5 μm, filamentous to narrowly clavate, flexuose, thin-walled, hyphae, abundant. Lamellar trama regular to subregular; hyphae cylindrical, hyaline, thin- walled, 3–8 μm wide. Pileipellis a cutis, composed of thin-walled, interwoven, cylindrical hyphae 4–10 μm wide, with exserted ends, hyphae. Stipitipellis a cutis, composed of appressed, parallel, thin- to slightly thick-walled (ca. 0.5 μm) hyphae. Clamp connections present in all parts of basidiomata.</p></tp:treatment-sec><tp:treatment-sec sec-type="ecology" id="SECID0EYUGK"><title>Ecology.</title><p>Single, in clusters or in groups, on soil, under the trees of <tp:taxon-name><tp:taxon-name-part taxon-name-part-type="family">Fagaceae</tp:taxon-name-part></tp:taxon-name>, in subtropical montane coniferous and broadleaved mixed forest, summer (Jul.).</p></tp:treatment-sec><tp:treatment-sec sec-type="distribution" id="SECID0EDVGK"><title>Distribution.</title><p>Known from Central China.</p></tp:treatment-sec><tp:treatment-sec sec-type="Additional specimen examined" id="SECID0EIVGK"><title>Additional specimen examined.</title><p>China • Hunan Province: Yizhang County, Mangshan National Nature Reserve, at <named-content xmlns:xlink="http://www.w3.org/1999/xlink" content-type="dwc:verbatimCoordinates" xlink:type="simple"><named-content content-type="geo-json" specific-use="{&#34;type&#34;:&#34;Point&#34;,&#34;coordinates&#34;:[112.721944,24.869722]}" id="NCID0ERVGK" xlink:type="simple">24.869722°N, 112.721944°E</named-content></named-content>, alt. 1200 m, 29 July 2016, P. Zhang 2356 (<abbrev xmlns:xlink="http://www.w3.org/1999/xlink" xlink:title="Mycological Herbarium of Hunan Normal University" id="ABBRID0EWVGK" xlink:type="simple">MHHNU</abbrev> 8856).</p></tp:treatment-sec><tp:treatment-sec sec-type="notes" id="SECID0E1VGK"><title>Notes.</title><p><italic><tp:taxon-name><tp:taxon-name-part taxon-name-part-type="genus" reg="Laccaria">Laccaria</tp:taxon-name-part> <tp:taxon-name-part taxon-name-part-type="species" reg="fengkaiensis">fengkaiensis</tp:taxon-name-part></tp:taxon-name></italic> F. Liand <italic><tp:taxon-name><tp:taxon-name-part taxon-name-part-type="genus" reg="Laccaria">L.</tp:taxon-name-part> <tp:taxon-name-part taxon-name-part-type="species" reg="mangshanensis">mangshanensis</tp:taxon-name-part></tp:taxon-name></italic> share pale red to pastel red basidiomata, but the former can be distinguished from the latter by the larger pileus (50–90 mm pileus width vs. 10–30 mm in <italic><tp:taxon-name><tp:taxon-name-part taxon-name-part-type="genus" reg="Laccaria">L.</tp:taxon-name-part> <tp:taxon-name-part taxon-name-part-type="species" reg="mangshanensis">mangshanensis</tp:taxon-name-part></tp:taxon-name></italic>), smaller basidiospores (5–6 × 5–6 μm vs. 7–8.5 × 6.5–8.5 μm in <italic><tp:taxon-name><tp:taxon-name-part taxon-name-part-type="genus" reg="Laccaria">L.</tp:taxon-name-part> <tp:taxon-name-part taxon-name-part-type="species" reg="mangshanensis">mangshanensis</tp:taxon-name-part></tp:taxon-name></italic>), and the presence of pileocystidia (<xref ref-type="bibr" rid="B17">Li 2020</xref>). However, the phylogenetic analysis (Fig. <xref ref-type="fig" rid="F1">1</xref>) suggests that <italic><tp:taxon-name><tp:taxon-name-part taxon-name-part-type="genus" reg="Laccaria">L.</tp:taxon-name-part> <tp:taxon-name-part taxon-name-part-type="species" reg="mangshanensis">mangshanensis</tp:taxon-name-part></tp:taxon-name></italic> represents a well-supported clade with strong support (Species 41, 94% BP, 0.94 PP), and is clearly separated from <italic><tp:taxon-name><tp:taxon-name-part taxon-name-part-type="genus" reg="Laccaria">L.</tp:taxon-name-part> <tp:taxon-name-part taxon-name-part-type="species" reg="fengkaiensis">fengkaiensis</tp:taxon-name-part></tp:taxon-name></italic> (Species 65).</p></tp:treatment-sec><tp:treatment-sec><!--Section generated to contain objects referenced in tp:taxon-treatment.--><fig id="F2" position="float" orientation="portrait"><object-id xmlns:xlink="http://www.w3.org/1999/xlink" content-type="doi" xlink:type="simple">10.3897/mycokeys.123.156526.figure2</object-id><object-id xmlns:xlink="http://www.w3.org/1999/xlink" content-type="arpha" xlink:type="simple">E765A421-5CFA-56AE-AC35-4F39CF1CD5BE</object-id><label>Figure 2.</label><caption><p>Basidiomata of <italic><tp:taxon-name><tp:taxon-name-part taxon-name-part-type="genus" reg="Laccaria">Laccaria</tp:taxon-name-part> <tp:taxon-name-part taxon-name-part-type="species" reg="carminostipes">carminostipes</tp:taxon-name-part></tp:taxon-name></italic> (a. <abbrev xmlns:xlink="http://www.w3.org/1999/xlink" xlink:title="Mycological Herbarium of Hunan Normal University" id="ABBRID0EQ4FK" xlink:type="simple">MHHNU</abbrev> 31553; b. <abbrev xmlns:xlink="http://www.w3.org/1999/xlink" xlink:title="Mycological Herbarium of Hunan Normal University" id="ABBRID0EU4FK" xlink:type="simple">MHHNU</abbrev> 31552; c. <abbrev xmlns:xlink="http://www.w3.org/1999/xlink" xlink:title="Mycological Herbarium of Hunan Normal University" id="ABBRID0EY4FK" xlink:type="simple">MHHNU</abbrev> 34706, respectively); <italic><tp:taxon-name><tp:taxon-name-part taxon-name-part-type="genus" reg="Laccaria">L.</tp:taxon-name-part> <tp:taxon-name-part taxon-name-part-type="species" reg="mangshanensis">mangshanensis</tp:taxon-name-part></tp:taxon-name></italic> (d, e. <abbrev xmlns:xlink="http://www.w3.org/1999/xlink" xlink:title="Mycological Herbarium of Hunan Normal University" id="ABBRID0EH5FK" xlink:type="simple">MHHNU</abbrev> 8850; f. <abbrev xmlns:xlink="http://www.w3.org/1999/xlink" xlink:title="Mycological Herbarium of Hunan Normal University" id="ABBRID0EL5FK" xlink:type="simple">MHHNU</abbrev> 8856, respectively); <italic><tp:taxon-name><tp:taxon-name-part taxon-name-part-type="genus" reg="Laccaria">L.</tp:taxon-name-part> <tp:taxon-name-part taxon-name-part-type="species" reg="sinolateritia">sinolateritia</tp:taxon-name-part></tp:taxon-name></italic> (g, h. <abbrev xmlns:xlink="http://www.w3.org/1999/xlink" xlink:title="Mycological Herbarium of Hunan Normal University" id="ABBRID0E15FK" xlink:type="simple">MHHNU</abbrev> 11956; i. <abbrev xmlns:xlink="http://www.w3.org/1999/xlink" xlink:title="Mycological Herbarium of Hunan Normal University" id="ABBRID0E55FK" xlink:type="simple">MHHNU</abbrev> 11958, respectively); <italic><tp:taxon-name><tp:taxon-name-part taxon-name-part-type="genus" reg="Laccaria">L.</tp:taxon-name-part> <tp:taxon-name-part taxon-name-part-type="species" reg="japonica">japonica</tp:taxon-name-part></tp:taxon-name></italic> (j. <abbrev xmlns:xlink="http://www.w3.org/1999/xlink" xlink:title="Mycological Herbarium of Hunan Normal University" id="ABBRID0EN6FK" xlink:type="simple">MHHNU</abbrev> 9589; k. <abbrev xmlns:xlink="http://www.w3.org/1999/xlink" xlink:title="Mycological Herbarium of Hunan Normal University" id="ABBRID0ER6FK" xlink:type="simple">MHHNU</abbrev> 34711, respectively); <italic><tp:taxon-name><tp:taxon-name-part taxon-name-part-type="genus" reg="Laccaria">L.</tp:taxon-name-part> <tp:taxon-name-part taxon-name-part-type="species" reg="versiforma">versiforma</tp:taxon-name-part></tp:taxon-name></italic> (l. <abbrev xmlns:xlink="http://www.w3.org/1999/xlink" xlink:title="Mycological Herbarium of Hunan Normal University" id="ABBRID0EAAGK" xlink:type="simple">MHHNU</abbrev> 10896). Scale bars: 1 cm.</p></caption><graphic xmlns:xlink="http://www.w3.org/1999/xlink" xlink:href="mycokeys-123-147-g002.jpg" position="float" orientation="portrait" xlink:type="simple" id="oo_1436801.jpg"><uri content-type="original_file" xlink:type="simple">https://binary.pensoft.net/fig/1436801</uri></graphic></fig><fig id="F6" position="float" orientation="portrait"><object-id xmlns:xlink="http://www.w3.org/1999/xlink" content-type="doi" xlink:type="simple">10.3897/mycokeys.123.156526.figure6</object-id><object-id xmlns:xlink="http://www.w3.org/1999/xlink" content-type="arpha" xlink:type="simple">DEF524F1-2D5D-5AE0-AC66-BBA8B0642EA5</object-id><label>Figure 6.</label><caption><p>Basidiospores of described species under <abbrev xmlns:xlink="http://www.w3.org/1999/xlink" xlink:title="scanning electron microscopy" id="ABBRID0EN2GK" xlink:type="simple">SEM</abbrev>. a, b. <italic><tp:taxon-name><tp:taxon-name-part taxon-name-part-type="genus" reg="Laccaria">Laccaria</tp:taxon-name-part> <tp:taxon-name-part taxon-name-part-type="species" reg="carminostipes">carminostipes</tp:taxon-name-part></tp:taxon-name></italic> (<abbrev xmlns:xlink="http://www.w3.org/1999/xlink" xlink:title="Mycological Herbarium of Hunan Normal University" id="ABBRID0E32GK" xlink:type="simple">MHHNU</abbrev> 31553, holotype); c, d. <italic><tp:taxon-name><tp:taxon-name-part taxon-name-part-type="genus" reg="Laccaria">L.</tp:taxon-name-part> <tp:taxon-name-part taxon-name-part-type="species" reg="mangshanensis">mangshanensis</tp:taxon-name-part></tp:taxon-name></italic> (<abbrev xmlns:xlink="http://www.w3.org/1999/xlink" xlink:title="Mycological Herbarium of Hunan Normal University" id="ABBRID0EL3GK" xlink:type="simple">MHHNU</abbrev> 8850, holotype); e, f. <italic><tp:taxon-name><tp:taxon-name-part taxon-name-part-type="genus" reg="Laccaria">L.</tp:taxon-name-part> <tp:taxon-name-part taxon-name-part-type="species" reg="sinolateritia">sinolateritia</tp:taxon-name-part></tp:taxon-name></italic> (<abbrev xmlns:xlink="http://www.w3.org/1999/xlink" xlink:title="Mycological Herbarium of Hunan Normal University" id="ABBRID0E13GK" xlink:type="simple">MHHNU</abbrev> 11956, holotype). Scale bars: 2 μm.</p></caption><graphic xmlns:xlink="http://www.w3.org/1999/xlink" xlink:href="mycokeys-123-147-g006.jpg" position="float" orientation="portrait" xlink:type="simple" id="oo_1436805.jpg"><uri content-type="original_file" xlink:type="simple">https://binary.pensoft.net/fig/1436805</uri></graphic></fig><fig id="F1" position="float" orientation="portrait"><object-id xmlns:xlink="http://www.w3.org/1999/xlink" content-type="doi" xlink:type="simple">10.3897/mycokeys.123.156526.figure1</object-id><object-id xmlns:xlink="http://www.w3.org/1999/xlink" content-type="arpha" xlink:type="simple">73C48BBB-6276-5E56-A7BA-D052B9DA774A</object-id><label>Figure 1.</label><caption><p>ML analysis of <italic><tp:taxon-name><tp:taxon-name-part taxon-name-part-type="genus" reg="Laccaria">Laccaria</tp:taxon-name-part></tp:taxon-name></italic> based on <abbrev xmlns:xlink="http://www.w3.org/1999/xlink" xlink:title="internal transcribed spacer" id="ABBRID0E5QFK" xlink:type="simple">ITS</abbrev>-<abbrev xmlns:xlink="http://www.w3.org/1999/xlink" xlink:title="nuclear ribosomal large subunit" id="ABBRID0ECRFK" xlink:type="simple">LSU</abbrev>-<italic><abbrev xmlns:xlink="http://www.w3.org/1999/xlink" xlink:title="translation elongation factor 1-α" id="ABBRID0EHRFK" xlink:type="simple">TEF1</abbrev></italic>-<italic>RPB1</italic> sequence data. Bootstrap values (BP) ≥ 50% from ML analysis and Bayesian posterior probabilities (PP) ≥ 0.90 from BI analysis are shown at nodes. Newly generated sequences are highlighted in bold. GenBank accession numbers of sequences and their geographic origins are shown. Taxa marked with (T) represent type specimens.</p></caption><graphic xmlns:xlink="http://www.w3.org/1999/xlink" xlink:href="mycokeys-123-147-g001.jpg" position="float" orientation="portrait" xlink:type="simple" id="oo_1436800.jpg"><uri content-type="original_file" xlink:type="simple">https://binary.pensoft.net/fig/1436800</uri></graphic></fig></tp:treatment-sec><ref-list><ref id="B17"><mixed-citation xmlns:xlink="http://www.w3.org/1999/xlink" xlink:type="simple"><person-group><name name-style="western"><surname>Li</surname><given-names>F</given-names></name></person-group> (<year>2020</year>) Two new species of <italic><tp:taxon-name><tp:taxon-name-part taxon-name-part-type="genus">Laccaria</tp:taxon-name-part></tp:taxon-name></italic> from South China, with a note on <italic><tp:taxon-name><tp:taxon-name-part taxon-name-part-type="genus">Hodophilus</tp:taxon-name-part> <tp:taxon-name-part taxon-name-part-type="species">glaberipes</tp:taxon-name-part></tp:taxon-name></italic>. Mycological Progress 19: 525–539. <ext-link xlink:href="10.1007/s11557-020-01573-9" ext-link-type="doi" xlink:type="simple">https://doi.org/10.1007/s11557-020-01573-9</ext-link></mixed-citation></ref></ref-list></tp:taxon-treatment>
