# Supplementary material for: ﻿Three new species and two new records of the genus Laccaria (Agaricales, Basidiomycota) from subtropical China based on morphological and multi-locus phylogenetic evidence
Source: MycoKeys. 2025 Oct 13;123:147–70. doi: 10.3897/mycokeys.123.156526 (PMC12538215; doi:10.3897/mycokeys.123.156526)
Supplement: XML Treatment for Laccaria sinolateritia [file mycokeys.123.156526-treatment3.xml]

<!DOCTYPE tp:taxon-treatment
  PUBLIC "-//TaxonX//DTD Taxonomic Treatment Publishing DTD v0 20100105//EN" "tax-treatment-NSO.dtd">
<tp:taxon-treatment xmlns:tp="http://www.plazi.org/taxpub"><tp:treatment-meta><kwd-group><label>Taxon classification</label><kwd>
                <named-content content-type="kingdom">Fungi</named-content>
              </kwd><kwd>
                <named-content content-type="order">Agaricales</named-content>
              </kwd><kwd>
                <named-content content-type="family">Hydnangiaceae</named-content>
              </kwd></kwd-group><mixed-citation publication-type="journal"><person-group><name><surname>Xu</surname><given-names>You-Di</given-names></name><name><surname>Zhang</surname><given-names>Ping</given-names></name><name><surname>Chen</surname><given-names>Zuo-Hong</given-names></name><name><surname>He</surname><given-names>Zheng-Mi</given-names></name></person-group><article-title>﻿Three new species and two new records of the genus <italic><tp:taxon-name><tp:taxon-name-part taxon-name-part-type="genus" reg="Laccaria">Laccaria</tp:taxon-name-part></tp:taxon-name></italic> (<tp:taxon-name><tp:taxon-name-part taxon-name-part-type="order">Agaricales</tp:taxon-name-part></tp:taxon-name>, <tp:taxon-name><tp:taxon-name-part taxon-name-part-type="phylum">Basidiomycota</tp:taxon-name-part></tp:taxon-name>) from subtropical China based on morphological and multi-locus phylogenetic evidence</article-title><source>MycoKeys</source><day>13</day><month>10</month><year>2025</year><volume>123</volume><fpage>147</fpage><lpage>170</lpage><pub-id pub-id-type="doi">10.3897/mycokeys.123.156526</pub-id></mixed-citation></tp:treatment-meta><tp:nomenclature><label>﻿</label><tp:taxon-name><object-id xmlns:xlink="http://www.w3.org/1999/xlink" content-type="arpha" xlink:type="simple">7DE42960-73A2-5B48-8C29-C5CB0A941462</object-id>
              <tp:taxon-name-part taxon-name-part-type="genus" reg="Laccaria">Laccaria</tp:taxon-name-part>
              <tp:taxon-name-part taxon-name-part-type="species" reg="sinolateritia">sinolateritia</tp:taxon-name-part>
              <object-id xmlns:xlink="http://www.w3.org/1999/xlink" xlink:type="simple">Fungal Names: FN 572508</object-id>
            </tp:taxon-name><tp:taxon-authority>Y.D. Xu &amp; Z.M. He</tp:taxon-authority><tp:taxon-status xmlns:xlink="http://www.w3.org/1999/xlink" xlink:type="simple">sp. nov.</tp:taxon-status><xref ref-type="fig" rid="F2">Figs 2g–i</xref><xref ref-type="fig" rid="F5">, 5</xref><xref ref-type="fig" rid="F6">, 6e, f</xref></tp:nomenclature><tp:treatment-sec sec-type="etymology" id="SECID0E6ZGK"><title>Etymology.</title><p>‘<italic>sino</italic>’ referring to China, ‘<italic>lateritia</italic>’ (Latin) referring to its red to brownish orange fruiting body.</p><fig id="F5" position="float" orientation="portrait"><object-id xmlns:xlink="http://www.w3.org/1999/xlink" content-type="doi" xlink:type="simple">10.3897/mycokeys.123.156526.figure5</object-id><object-id xmlns:xlink="http://www.w3.org/1999/xlink" content-type="arpha" xlink:type="simple">E14E9AEA-8BFF-559B-88B8-C00E28ED5400</object-id><label>Figure 5.</label><caption><p>Microscopic features of <italic><tp:taxon-name><tp:taxon-name-part taxon-name-part-type="genus" reg="Laccaria">Laccaria</tp:taxon-name-part> <tp:taxon-name-part taxon-name-part-type="species" reg="sinolateritia">sinolateritia</tp:taxon-name-part></tp:taxon-name></italic> (<abbrev xmlns:xlink="http://www.w3.org/1999/xlink" xlink:title="Mycological Herbarium of Hunan Normal University" id="ABBRID0E31GK" xlink:type="simple">MHHNU</abbrev> 11956, holotype). a. Basidia; b. Basidiospores; c. Pileipellis; d. Stipitipellis. Scale bars: 10 μm.</p></caption><graphic xmlns:xlink="http://www.w3.org/1999/xlink" xlink:href="mycokeys-123-147-g005.jpg" position="float" orientation="portrait" xlink:type="simple" id="oo_1436804.jpg"><uri content-type="original_file" xlink:type="simple">https://binary.pensoft.net/fig/1436804</uri></graphic></fig><fig id="F6" position="float" orientation="portrait"><object-id xmlns:xlink="http://www.w3.org/1999/xlink" content-type="doi" xlink:type="simple">10.3897/mycokeys.123.156526.figure6</object-id><object-id xmlns:xlink="http://www.w3.org/1999/xlink" content-type="arpha" xlink:type="simple">DEF524F1-2D5D-5AE0-AC66-BBA8B0642EA5</object-id><label>Figure 6.</label><caption><p>Basidiospores of described species under <abbrev xmlns:xlink="http://www.w3.org/1999/xlink" xlink:title="scanning electron microscopy" id="ABBRID0EN2GK" xlink:type="simple">SEM</abbrev>. a, b. <italic><tp:taxon-name><tp:taxon-name-part taxon-name-part-type="genus" reg="Laccaria">Laccaria</tp:taxon-name-part> <tp:taxon-name-part taxon-name-part-type="species" reg="carminostipes">carminostipes</tp:taxon-name-part></tp:taxon-name></italic> (<abbrev xmlns:xlink="http://www.w3.org/1999/xlink" xlink:title="Mycological Herbarium of Hunan Normal University" id="ABBRID0E32GK" xlink:type="simple">MHHNU</abbrev> 31553, holotype); c, d. <italic><tp:taxon-name><tp:taxon-name-part taxon-name-part-type="genus" reg="Laccaria">L.</tp:taxon-name-part> <tp:taxon-name-part taxon-name-part-type="species" reg="mangshanensis">mangshanensis</tp:taxon-name-part></tp:taxon-name></italic> (<abbrev xmlns:xlink="http://www.w3.org/1999/xlink" xlink:title="Mycological Herbarium of Hunan Normal University" id="ABBRID0EL3GK" xlink:type="simple">MHHNU</abbrev> 8850, holotype); e, f. <italic><tp:taxon-name><tp:taxon-name-part taxon-name-part-type="genus" reg="Laccaria">L.</tp:taxon-name-part> <tp:taxon-name-part taxon-name-part-type="species" reg="sinolateritia">sinolateritia</tp:taxon-name-part></tp:taxon-name></italic> (<abbrev xmlns:xlink="http://www.w3.org/1999/xlink" xlink:title="Mycological Herbarium of Hunan Normal University" id="ABBRID0E13GK" xlink:type="simple">MHHNU</abbrev> 11956, holotype). Scale bars: 2 μm.</p></caption><graphic xmlns:xlink="http://www.w3.org/1999/xlink" xlink:href="mycokeys-123-147-g006.jpg" position="float" orientation="portrait" xlink:type="simple" id="oo_1436805.jpg"><uri content-type="original_file" xlink:type="simple">https://binary.pensoft.net/fig/1436805</uri></graphic></fig></tp:treatment-sec><tp:treatment-sec sec-type="diagnosis" id="SECID0ED4GK"><title>Diagnosis.</title><p><italic><tp:taxon-name><tp:taxon-name-part taxon-name-part-type="genus" reg="Laccaria">Laccaria</tp:taxon-name-part> <tp:taxon-name-part taxon-name-part-type="species" reg="sinolateritia">sinolateritia</tp:taxon-name-part></tp:taxon-name></italic>is characterized by brownish red basidiomata, globose to subglobose echinulate basidiospores, and the presence of pileocystidia and caulocystidia.</p></tp:treatment-sec><tp:treatment-sec sec-type="material" id="SECID0EU4GK"><title>Type.</title><p>China • Yunnan Province: Jingdong Yi Autonomous County, Ailaoshan, at <named-content xmlns:xlink="http://www.w3.org/1999/xlink" content-type="dwc:verbatimCoordinates" xlink:type="simple"><named-content content-type="geo-json" specific-use="{&#34;type&#34;:&#34;Point&#34;,&#34;coordinates&#34;:[101.059444,24.904444]}" id="NCID0E44GK" xlink:type="simple">24.904444°N,101.059444°E</named-content></named-content>, alt. 2500 m, 8 August 2024, P. Zhang 5456 (<abbrev xmlns:xlink="http://www.w3.org/1999/xlink" xlink:title="Mycological Herbarium of Hunan Normal University" id="ABBRID0EB5GK" xlink:type="simple">MHHNU</abbrev> 11956, holotype).</p></tp:treatment-sec><tp:treatment-sec sec-type="description" id="SECID0EF5GK"><title>Description.</title><p>Basidiomata small to medium-sized. Pileus 10–40 mm in diam, at first convex, then plano-concave to concave; surface tomentose, brownish red (6B4), subhygrophanous; translucent-striate or rugulose-sulcate, straight, undulate with age. Lamellae distant, entire, adnate, broad (about 5 mm high), ventricose, concolorous with pileus surface. Stipe 35–50 × 1–3 mm, brownish red (6B4), equal, broadly fistulose; surface covered with whitish (2A1) longitudinal fibrils; base with a whitish (2A1) mycelium. Context brownish (6A4).</p><p>Basidiospores [100/4/2] (7) 7.5–10 (10.5) × (7) 7.5–10 (10.5) μm, Q = (0.90) 0.91–1.07 (1.11), Qm = 1.00 ± 0.05, mostly globose, hyaline, echinulate; spines 2–2.5 (3) μm long, ca. (1) 1.5–2 μm wide at base, crowded; hilar appendix 1.3–2.5 long, prominent, subtruncate. Basidia 40–58 × 12–14 μm, with 4 sterigmata up to 12 μm long, hyaline, subcylindrical to clavate. Pleurocystidia and cheilocystidia not seen. Lamellar trama subregular to interwoven; hyphae cylindrical, hyaline, thin-walled, 2–6 (7) μm wide. Pileipellis a cutis, hyphae cylindrical, 8–10 (12) μm in diameter with some hyphal ends, subregular to interwoven. Pileocystidia abundant, 25–45 × 5–15 μm, cylindrical to clavate, vertically to subvertically arrange, scattered to aggregating into clusters on the pileus surface. Stipitipellisa cutis, composed of cylindrical hyphae 5–10 (11.5) μm wide with abundant caulocystidia, thin- to thick-walled (≤0.5 μm). Caulocystidia 37.5–55 (67.5) × 7.5–9.5 (10) μm, clavate, scattered to aggregating into clusters on the stipitipellis surface. Clamp connections present in all parts of basidiomata.</p></tp:treatment-sec><tp:treatment-sec sec-type="ecology" id="SECID0EL5GK"><title>Ecology.</title><p>Gregarious, under the trees of <tp:taxon-name><tp:taxon-name-part taxon-name-part-type="family">Fagaceae</tp:taxon-name-part></tp:taxon-name>, in subtropical montane forests, summer (Aug.).</p></tp:treatment-sec><tp:treatment-sec sec-type="distribution" id="SECID0EW5GK"><title>Distribution.</title><p>Known from the subtropical zones of China.</p></tp:treatment-sec><tp:treatment-sec sec-type="Additional specimen examined" id="SECID0E25GK"><title>Additional specimen examined.</title><p>China • Yunnan Province: Jingdong Yi Autonomous County, Ailaoshan, at <named-content xmlns:xlink="http://www.w3.org/1999/xlink" content-type="dwc:verbatimCoordinates" xlink:type="simple"><named-content content-type="geo-json" specific-use="{&#34;type&#34;:&#34;Point&#34;,&#34;coordinates&#34;:[101.059444,24.904444]}" id="NCID0EE6GK" xlink:type="simple">24.904444°N, 101.059444°E</named-content></named-content>, alt. 2500 m, 8 August 2024, P. Zhang 5458 (<abbrev xmlns:xlink="http://www.w3.org/1999/xlink" xlink:title="Mycological Herbarium of Hunan Normal University" id="ABBRID0EJ6GK" xlink:type="simple">MHHNU</abbrev> 11958).</p></tp:treatment-sec><tp:treatment-sec sec-type="notes" id="SECID0EN6GK"><title>Notes.</title><p>Macroscopically, <italic><tp:taxon-name><tp:taxon-name-part taxon-name-part-type="genus" reg="Laccaria">L.</tp:taxon-name-part> <tp:taxon-name-part taxon-name-part-type="species" reg="lateritia">lateritia</tp:taxon-name-part></tp:taxon-name></italic> Malençon and <italic><tp:taxon-name><tp:taxon-name-part taxon-name-part-type="genus" reg="Laccaria">L.</tp:taxon-name-part> <tp:taxon-name-part taxon-name-part-type="species" reg="sinolateritia">sinolateritia</tp:taxon-name-part></tp:taxon-name></italic> are easily confused. For instance, they share similar-sized basidiomata, reddish-brown pileus and similar-sized basidiospores (7.5–10.5 × 7.5–10.5 µm in <italic><tp:taxon-name><tp:taxon-name-part taxon-name-part-type="genus" reg="Laccaria">L.</tp:taxon-name-part> <tp:taxon-name-part taxon-name-part-type="species" reg="lateritia">lateritia</tp:taxon-name-part></tp:taxon-name></italic> vs. 7.5–10 × 7.5–10 µm in <italic><tp:taxon-name><tp:taxon-name-part taxon-name-part-type="genus" reg="Laccaria">L.</tp:taxon-name-part> <tp:taxon-name-part taxon-name-part-type="species" reg="sinolateritia">sinolateritia</tp:taxon-name-part></tp:taxon-name></italic>). However, <italic><tp:taxon-name><tp:taxon-name-part taxon-name-part-type="genus" reg="Laccaria">L.</tp:taxon-name-part> <tp:taxon-name-part taxon-name-part-type="species" reg="lateritia">lateritia</tp:taxon-name-part></tp:taxon-name></italic> can be distinguished by the production of 2-spored basidia, shorter spines (±1 μm high vs. 2–2.5 μm high in <italic><tp:taxon-name><tp:taxon-name-part taxon-name-part-type="genus" reg="Laccaria">L.</tp:taxon-name-part> <tp:taxon-name-part taxon-name-part-type="species" reg="sinolateritia">sinolateritia</tp:taxon-name-part></tp:taxon-name></italic>) and the presence of cheilocystidia (<xref ref-type="bibr" rid="B8">Cooper 2015</xref>). Additionally, <italic><tp:taxon-name><tp:taxon-name-part taxon-name-part-type="genus" reg="Laccaria">L.</tp:taxon-name-part> <tp:taxon-name-part taxon-name-part-type="species" reg="darjeelingensis">darjeelingensis</tp:taxon-name-part></tp:taxon-name></italic> resembles <italic><tp:taxon-name><tp:taxon-name-part taxon-name-part-type="genus" reg="Laccaria">L.</tp:taxon-name-part> <tp:taxon-name-part taxon-name-part-type="species" reg="sinolateritia">sinolateritia</tp:taxon-name-part></tp:taxon-name></italic> in its red basidiomata, but differs in having smaller basidiospores (5.9–7.6 × 5.9–7.6 µm vs. 7.5–10 × 7.5–10 µm in <italic><tp:taxon-name><tp:taxon-name-part taxon-name-part-type="genus" reg="Laccaria">L.</tp:taxon-name-part> <tp:taxon-name-part taxon-name-part-type="species" reg="sinolateritia">sinolateritia</tp:taxon-name-part></tp:taxon-name></italic>) and abundant flexuous pleurocystidia and cheilocystidia (<xref ref-type="bibr" rid="B42">Thapa et al. 2024</xref>).</p><p>According to the phylogenetical analysis (Fig. <xref ref-type="fig" rid="F1">1</xref>), <italic><tp:taxon-name><tp:taxon-name-part taxon-name-part-type="genus" reg="Laccaria">L.</tp:taxon-name-part> <tp:taxon-name-part taxon-name-part-type="species" reg="subroseoalbescens">subroseoalbescens</tp:taxon-name-part></tp:taxon-name></italic> (species 68) and <italic><tp:taxon-name><tp:taxon-name-part taxon-name-part-type="genus" reg="Laccaria">L.</tp:taxon-name-part> <tp:taxon-name-part taxon-name-part-type="species" reg="infundibuliformis">infundibuliformis</tp:taxon-name-part></tp:taxon-name></italic> (species 69) are related to <italic><tp:taxon-name><tp:taxon-name-part taxon-name-part-type="genus" reg="Laccaria">L.</tp:taxon-name-part> <tp:taxon-name-part taxon-name-part-type="species" reg="sinolateritia">sinolateritia</tp:taxon-name-part></tp:taxon-name></italic> (species 67), and form a clade with low support (54%BP, 0.91PP). <italic><tp:taxon-name><tp:taxon-name-part taxon-name-part-type="genus" reg="Laccaria">Laccaria</tp:taxon-name-part> <tp:taxon-name-part taxon-name-part-type="species" reg="subroseoalbescens">subroseoalbescens</tp:taxon-name-part></tp:taxon-name></italic>is characterized by a yellow pileus, the presence of cheilocystidia and pleurocystidia, and the absence of pileocystidia (<xref ref-type="bibr" rid="B40">Tang et al. 2024</xref>). <italic><tp:taxon-name><tp:taxon-name-part taxon-name-part-type="genus" reg="Laccaria">Laccaria</tp:taxon-name-part> <tp:taxon-name-part taxon-name-part-type="species" reg="infundibuliformis">infundibuliformis</tp:taxon-name-part></tp:taxon-name></italic> differs in its smaller pileus (8–27 mm in diam vs. 10–40 mm in diam in <italic><tp:taxon-name><tp:taxon-name-part taxon-name-part-type="genus" reg="Laccaria">L.</tp:taxon-name-part> <tp:taxon-name-part taxon-name-part-type="species" reg="sinolateritia">sinolateritia</tp:taxon-name-part></tp:taxon-name></italic>), smaller basidia (29–50 × 6–9 µm vs. 40–58 × 12–14 μm in <italic><tp:taxon-name><tp:taxon-name-part taxon-name-part-type="genus" reg="Laccaria">L.</tp:taxon-name-part> <tp:taxon-name-part taxon-name-part-type="species" reg="sinolateritia">sinolateritia</tp:taxon-name-part></tp:taxon-name></italic>), and the absence of pileocystidia (<xref ref-type="bibr" rid="B42">Thapa et al. 2024</xref>).The four-locus phylogenetical analysis also supports the identification of the four Chinese samplesKUN-HKAS83382, GMM6776, T168, and T107 as <italic><tp:taxon-name><tp:taxon-name-part taxon-name-part-type="genus" reg="Laccaria">L.</tp:taxon-name-part> <tp:taxon-name-part taxon-name-part-type="species" reg="sinolateritia">sinolateritia</tp:taxon-name-part></tp:taxon-name></italic> (pairwise identity values of <abbrev xmlns:xlink="http://www.w3.org/1999/xlink" xlink:title="internal transcribed spacer" id="ABBRID0EEGHK" xlink:type="simple">ITS</abbrev> = 99.39%–100%).</p></tp:treatment-sec><tp:treatment-sec><!--Section generated to contain objects referenced in tp:taxon-treatment.--><fig id="F2" position="float" orientation="portrait"><object-id xmlns:xlink="http://www.w3.org/1999/xlink" content-type="doi" xlink:type="simple">10.3897/mycokeys.123.156526.figure2</object-id><object-id xmlns:xlink="http://www.w3.org/1999/xlink" content-type="arpha" xlink:type="simple">E765A421-5CFA-56AE-AC35-4F39CF1CD5BE</object-id><label>Figure 2.</label><caption><p>Basidiomata of <italic><tp:taxon-name><tp:taxon-name-part taxon-name-part-type="genus" reg="Laccaria">Laccaria</tp:taxon-name-part> <tp:taxon-name-part taxon-name-part-type="species" reg="carminostipes">carminostipes</tp:taxon-name-part></tp:taxon-name></italic> (a. <abbrev xmlns:xlink="http://www.w3.org/1999/xlink" xlink:title="Mycological Herbarium of Hunan Normal University" id="ABBRID0EQ4FK" xlink:type="simple">MHHNU</abbrev> 31553; b. <abbrev xmlns:xlink="http://www.w3.org/1999/xlink" xlink:title="Mycological Herbarium of Hunan Normal University" id="ABBRID0EU4FK" xlink:type="simple">MHHNU</abbrev> 31552; c. <abbrev xmlns:xlink="http://www.w3.org/1999/xlink" xlink:title="Mycological Herbarium of Hunan Normal University" id="ABBRID0EY4FK" xlink:type="simple">MHHNU</abbrev> 34706, respectively); <italic><tp:taxon-name><tp:taxon-name-part taxon-name-part-type="genus" reg="Laccaria">L.</tp:taxon-name-part> <tp:taxon-name-part taxon-name-part-type="species" reg="mangshanensis">mangshanensis</tp:taxon-name-part></tp:taxon-name></italic> (d, e. <abbrev xmlns:xlink="http://www.w3.org/1999/xlink" xlink:title="Mycological Herbarium of Hunan Normal University" id="ABBRID0EH5FK" xlink:type="simple">MHHNU</abbrev> 8850; f. <abbrev xmlns:xlink="http://www.w3.org/1999/xlink" xlink:title="Mycological Herbarium of Hunan Normal University" id="ABBRID0EL5FK" xlink:type="simple">MHHNU</abbrev> 8856, respectively); <italic><tp:taxon-name><tp:taxon-name-part taxon-name-part-type="genus" reg="Laccaria">L.</tp:taxon-name-part> <tp:taxon-name-part taxon-name-part-type="species" reg="sinolateritia">sinolateritia</tp:taxon-name-part></tp:taxon-name></italic> (g, h. <abbrev xmlns:xlink="http://www.w3.org/1999/xlink" xlink:title="Mycological Herbarium of Hunan Normal University" id="ABBRID0E15FK" xlink:type="simple">MHHNU</abbrev> 11956; i. <abbrev xmlns:xlink="http://www.w3.org/1999/xlink" xlink:title="Mycological Herbarium of Hunan Normal University" id="ABBRID0E55FK" xlink:type="simple">MHHNU</abbrev> 11958, respectively); <italic><tp:taxon-name><tp:taxon-name-part taxon-name-part-type="genus" reg="Laccaria">L.</tp:taxon-name-part> <tp:taxon-name-part taxon-name-part-type="species" reg="japonica">japonica</tp:taxon-name-part></tp:taxon-name></italic> (j. <abbrev xmlns:xlink="http://www.w3.org/1999/xlink" xlink:title="Mycological Herbarium of Hunan Normal University" id="ABBRID0EN6FK" xlink:type="simple">MHHNU</abbrev> 9589; k. <abbrev xmlns:xlink="http://www.w3.org/1999/xlink" xlink:title="Mycological Herbarium of Hunan Normal University" id="ABBRID0ER6FK" xlink:type="simple">MHHNU</abbrev> 34711, respectively); <italic><tp:taxon-name><tp:taxon-name-part taxon-name-part-type="genus" reg="Laccaria">L.</tp:taxon-name-part> <tp:taxon-name-part taxon-name-part-type="species" reg="versiforma">versiforma</tp:taxon-name-part></tp:taxon-name></italic> (l. <abbrev xmlns:xlink="http://www.w3.org/1999/xlink" xlink:title="Mycological Herbarium of Hunan Normal University" id="ABBRID0EAAGK" xlink:type="simple">MHHNU</abbrev> 10896). Scale bars: 1 cm.</p></caption><graphic xmlns:xlink="http://www.w3.org/1999/xlink" xlink:href="mycokeys-123-147-g002.jpg" position="float" orientation="portrait" xlink:type="simple" id="oo_1436801.jpg"><uri content-type="original_file" xlink:type="simple">https://binary.pensoft.net/fig/1436801</uri></graphic></fig><fig id="F1" position="float" orientation="portrait"><object-id xmlns:xlink="http://www.w3.org/1999/xlink" content-type="doi" xlink:type="simple">10.3897/mycokeys.123.156526.figure1</object-id><object-id xmlns:xlink="http://www.w3.org/1999/xlink" content-type="arpha" xlink:type="simple">73C48BBB-6276-5E56-A7BA-D052B9DA774A</object-id><label>Figure 1.</label><caption><p>ML analysis of <italic><tp:taxon-name><tp:taxon-name-part taxon-name-part-type="genus" reg="Laccaria">Laccaria</tp:taxon-name-part></tp:taxon-name></italic> based on <abbrev xmlns:xlink="http://www.w3.org/1999/xlink" xlink:title="internal transcribed spacer" id="ABBRID0E5QFK" xlink:type="simple">ITS</abbrev>-<abbrev xmlns:xlink="http://www.w3.org/1999/xlink" xlink:title="nuclear ribosomal large subunit" id="ABBRID0ECRFK" xlink:type="simple">LSU</abbrev>-<italic><abbrev xmlns:xlink="http://www.w3.org/1999/xlink" xlink:title="translation elongation factor 1-α" id="ABBRID0EHRFK" xlink:type="simple">TEF1</abbrev></italic>-<italic>RPB1</italic> sequence data. Bootstrap values (BP) ≥ 50% from ML analysis and Bayesian posterior probabilities (PP) ≥ 0.90 from BI analysis are shown at nodes. Newly generated sequences are highlighted in bold. GenBank accession numbers of sequences and their geographic origins are shown. Taxa marked with (T) represent type specimens.</p></caption><graphic xmlns:xlink="http://www.w3.org/1999/xlink" xlink:href="mycokeys-123-147-g001.jpg" position="float" orientation="portrait" xlink:type="simple" id="oo_1436800.jpg"><uri content-type="original_file" xlink:type="simple">https://binary.pensoft.net/fig/1436800</uri></graphic></fig></tp:treatment-sec><ref-list><ref id="B8"><mixed-citation xmlns:xlink="http://www.w3.org/1999/xlink" xlink:type="simple"><person-group><name name-style="western"><surname>Cooper</surname><given-names>J</given-names></name></person-group> (<year>2015</year>) Mycological Notes – 30: A Preliminary Key to New Zealand species of <italic><tp:taxon-name><tp:taxon-name-part taxon-name-part-type="genus">Laccaria</tp:taxon-name-part></tp:taxon-name></italic>. Manaaki Whenua – Landcare Research. [Unpublished technical report]</mixed-citation></ref><ref id="B42"><mixed-citation xmlns:xlink="http://www.w3.org/1999/xlink" xlink:type="simple"><person-group><name name-style="western"><surname>Thapa</surname><given-names>A</given-names></name><name name-style="western"><surname>Tamang</surname><given-names>J</given-names></name><name name-style="western"><surname>Acharya</surname><given-names>K</given-names></name></person-group> (<year>2024</year>) Three new species of <italic><tp:taxon-name><tp:taxon-name-part taxon-name-part-type="genus">Laccaria</tp:taxon-name-part></tp:taxon-name></italic> (<tp:taxon-name><tp:taxon-name-part taxon-name-part-type="family">Hydnangiaceae</tp:taxon-name-part></tp:taxon-name>) from India (Darjeeling Hills) based on molecular and morphological evidence. Current Microbiology 81: 79. <ext-link xlink:href="10.1007/s00284-023-03598-1" ext-link-type="doi" xlink:type="simple">https://doi.org/10.1007/s00284-023-03598-1</ext-link></mixed-citation></ref><ref id="B40"><mixed-citation xmlns:xlink="http://www.w3.org/1999/xlink" xlink:type="simple"><person-group><name name-style="western"><surname>Tang</surname><given-names>SM</given-names></name><name name-style="western"><surname>Vadthanarat</surname><given-names>S</given-names></name><name name-style="western"><surname>Raghoonundon</surname><given-names>B</given-names></name><name name-style="western"><surname>Luo</surname><given-names>ZL</given-names></name><name name-style="western"><surname>Zhu</surname><given-names>XY</given-names></name><name name-style="western"><surname>Yu</surname><given-names>FM</given-names></name><name name-style="western"><surname>He</surname><given-names>J</given-names></name><name name-style="western"><surname>Li</surname><given-names>SH</given-names></name></person-group> (<year>2024</year>) <article-title>New species and new records of <italic><tp:taxon-name><tp:taxon-name-part taxon-name-part-type="genus">Laccaria</tp:taxon-name-part></tp:taxon-name></italic> (<tp:taxon-name><tp:taxon-name-part taxon-name-part-type="order">Agaricales</tp:taxon-name-part></tp:taxon-name>, <tp:taxon-name><tp:taxon-name-part taxon-name-part-type="phylum">Basidiomycota</tp:taxon-name-part></tp:taxon-name>) from Northern Thailand.</article-title><source>MycoKeys</source><volume>107</volume>: <fpage>189</fpage>–<lpage>217</lpage>.<ext-link xlink:href="10.3897/mycokeys.107.127907" ext-link-type="doi" xlink:type="simple">https://doi.org/10.3897/mycokeys.107.127907</ext-link></mixed-citation></ref></ref-list></tp:taxon-treatment>
