# Supplementary material for: ﻿Three new species and two new records of the genus Laccaria (Agaricales, Basidiomycota) from subtropical China based on morphological and multi-locus phylogenetic evidence
Source: MycoKeys. 2025 Oct 13;123:147–70. doi: 10.3897/mycokeys.123.156526 (PMC12538215; doi:10.3897/mycokeys.123.156526)
Supplement: Supplementary material 1 — Dataset of four-locus [file mycokeys-123-147-s001.fas]

>422828MF0413
AAGGATCATTATTGAATAAATCTGATGTGACTGTTAGCTGGCTTTTCGAAGCATGTGCTCGTCCGTCATC
TTTATATCTCCACCTGTGCACATTTTGTAGTCTTGGATACCTCTCGAGGCAACTCGGATTTAAGGATCGC
------------GTTGGCTTTCCTTTCATTTCCAAGACTATGTTTTTATATACACCAAAGTATGTTTAAA
GAATGTCATCATAGGAACTTGTTTCCTAAAAACTATACAACTTTCAGCAACGGATCTCTTGGCTCTCGCA
TCGATGAAGAACGCAGCGAAATGCGATAAGTAATGTGAATTGCAGAATTCAGTGAATCATCGAATCTTTG
AACGCACCTTGCGCTCCTTGGTATTCCGAGGAGCATGCCTGTTTGAGTGTCATTAAATTCTCAACCTTCC
AGCTTTTATTAGCTTGGTTAGGCTTGGATGTGGGGGTTGCAGGCTTCATTATTGAGGTCAGCTCTCCTTA
AATACATTAGCGGAACTTTTGTGGACCGTCTATTGGTGTGATAATTATCTACGCCGTGGATGTGAAGCAG
CTTTATGAAGTTCAGCTTCTAATCGTCCATTGAYTTGGACAATTATGACAATTTGACCTCAAATCAGGTA
G----------------TAGTAACTGCGAGTGAAGCGGGAAAAGCTCAAATTTAAAATCTGGCAGTCTTT
GGCTGTCCGAGTTGTAATCTAGAGAAGTATTATCCGCGCTGGACCGTGTACAAGTCTCCTGGAATGGAGC
GTCATAGAGGGTGAGAATCCCGTCTTTGACACGGACTGCCAGGGCTTTGTGATGTGCTCTCAAAGAGTCG
AGTTGTTTGGGAATGCAGCTCAAAATGGGTGGTAAATTCCATCTAAAGCTAAATATTGGCGAGAGACCGA
TAGCGAACAAGTACCGTGAGGGAAAGATGAAAAGAACTTTGGAAAGAGAGTTAAACAGTACGTGAAATTG
CTGAAAGGGAAACGCTTGAAGTCAGTCGCGTTGGCCAGGGATCAACCTTGCTTTTTTGCTTGGCTTACTT
TCTGGTGATGGGTCAGCATCAATTTTGACTGGTGGAAAAAGTTCAAGGGAATGTGGCATCCTCGGATGTG
TTATAGCCTTTGTTCGCATACATCAGTTGGGATTGAGGAACTCAGCACGCCGCAAGGCCGGGTTTTTAAC
CACGTACGTGCTTAGGATGCTGGCATAATGGCTTTAATCGACCCGTCTTGAAACACGGACCAAGGAGTCT
AACATGCCTGCGAGTGTTTGGGTGAAAAACCCGAGCGCGTAATGAAAGTGAAAGTTGAGATCCCTGTCGT
GGGGAGCATTGACGCCCGGATCTGACCTTTTGTGACGATTCTGCGGTAGAGCATGTATGTTGGGACCCGA
AAGATGGTGAACTATGCCTGAATAGGGTGAAGCCAGAGGAAACTCTGGTGGAGGCTCGTAGCGATTCTGA
CGTGCAAATCGATCGTCAAATTTGGGTATAGGGGCGAAA-CGCCATTCTCATCATTGCTGGTGGTACTGG
TGAGTTCGAGGCTGGTATTTCCAAGGATGGCCAGACCCGCGAGCACGCTCTCCTCGCTTTCACCCTCGGT
GTGCGGCAACTCATCGTTGCTGTCAACAAGATGGACACCACCAAGTGGAGTGAGGACCGTTTCAACGAAA
TCATCAAGGAGACGTCAACATTCATCAAGAAGGTTGGTTACAACCCCAAGGCCGTTGCCTTTGTTCCTAT
TTCCGGCTGGCACGGTGACAACATGTTGGAGGAGTCCGCTAGCATGCCTTGGTACAAGGGCTGGACCAAG
GAGACCAAGGCTGGTGTCGTTAAGGGCAAGACCCTCCTCGATGCTATTGATGCCATTGAGCCCCCAGTCC
GACCTTCCGACAAACCACTCCGTCTCCCCCTTCAGGATGTCTACAAAATTGGCGGTATTGGAACTGTGCC
CGTCGGTCGTGTTGAGACTGGTATCATCAAGGCCGGAATGGTCGTCACTTTCGCTCCCTCCAACGTTACC
ACTGAAGTCAAATCCGTCGAAATGCATCACGAACAGCTTGAGCAGGGTAACCCTGGTGACAATGTCGGCT
TCAACGTCAAGAACGTGTCAGTGAAGGATATTCGTCGTGGCAATGTGGCCTCCGACTCCAAGAATGATCC
CGCCAAGGAAGCGGCCTCTTTCAACGCACAGGTCATCGTCCTTAACCACCCTGGTCAGATTGGTGCTGGT
TACGCCCCGGTTCTCGACTGTCACACCGCCCACATCGCCTGCAAGTTCGCCGAGCTCATCGAGAAGATCG
ATCGTCGTACGGGTAAATCCATTGAAAACTCGCCCAAATTCGTCAAGTCGGGTGATGCCTGCATCGTGAA
GCTCGTTCCCAGCAAGCCTATG------------------------------------------------
----------------------------------------------------------------------
----------------------------------------------------------------------
----------------------------------------------------------------------
----------------------------------------------------------------------
--------------------------------------------------------------------CA
GTCGGGTCTTACTCTGCGCCCGTTATCGAGTTTTTGGAGGAGTGGGGGTTGGAGTCATTGGAAGAGAACG
CGCACTCATCAACACCTTGCACAAAAGTTTTCGTGAACGGTGTCTGGATGGGTGTGCATCGCGATCCTGC
CAATTTGGTGAAGACGATAAAGAAACTGAGAAGAAAGGACGATATTAGTCCAGAAGTATCAGTTGTGCGA
GACATTAGGGAGAAGGAATTGAGGTTGTACACCGATGCTGGACGTGTTTGTCGACCACTTTTCATCGTCG
AGAATCAACAGTTGGCACTTCAGAAGAAGCATGTCAAATGGCTCAGCAATGGCCTCAACGATGATGGCGA
CGAGTACAAATGGGAACATCTGGTAAAGGGTGGCATCATCGAGTTACTGGATGCTGAGGAGGAGGAAACG
GTGATGATATCCATGACCCCCGAAGATCTTGAAAATTCTCGCCTACAGCAAAGTGGTGTTGATCCTCATG
CGAACGACGGCGAGTTTGATCCAGCAGCTCGATTGAAAGCTGGCACTCACGCACACACATGGACACATTG
CGAAATCCATCCTAGCATGAT------------------------------------------
>422828MF0519
AAGGATCATTATTGAATAAACCTGATGTGGCTGTTAGCTGGCTTTTCGAAGCATGTGCTCGTCCGTCATC
TTTATCTCTCCACCTGTGCACATTTTGTAGTCTTGGATACCTCTCGAGGCAACTCGGATTTTAGGATCGC
CGTG------------GCTTTCCTTTCATTTCCAAGACTATGTTTTTATATACACCAAAGTATGTTTAAA
GAATGTTATCATAGGAACTTGTTTCCTAAAAATTATACAACTTTCAGCAACGGATCTCTTGGCTCTCGCA
TCGATGAAGAACGCAGCGAAATGCGATAAGTAATGTGAATTGCAGAATTCAGTGAATCATCGAATCTTTG
AACGCACCTTGCGCTCCTTGGTATTCCGAGGAGCATGCCTGTTTGAGTGTCATTAAATTCTCAACCTTCC
AGCTTTTATTAGCTTGGTTTGGCTTGGATGTGGGTGTTGCAGGCTTCATTAATGAGGTCAGCTCTCCTTA
AATGCATTAGCGGAACTTTTGTGGACCGTCTATTGGTGTGATAATTATCTACGCCGTGGATGTGAAGCAG
CTATATGAAGTTCAGCTCCTAACCGTCCATTGACTTGGACAATTTTGACAATTTGACCTCAAATCAGG--
-----------------TAGTAACTGCGAGTGAAGCGGGAAAAGCTCAAATTTAAAATCTGGCAGTCTTT
GGCTGTCCGAGTTGTAATCTAGAGAAGTATTATCCGCGCTGGACCGTGTACAAGTCTCCTGGAATGGGGC
GTCATAGAGGGTGAGAATCCCGTCTTTGACACGGACTGCCAGGGCTTTGTGATGTGCTCTCAAAGAGTCG
AGTTGTTTGGGAATGCAGCTCAAAATGGGTGGTAAATTCCATCTAAAGCTAAATATTGGCGAGAGACCGA
TAGCGAACAAGTACCGTGAGGGAAAGATGAAAAGAACTTTGGAAAGAGAGTTAAACAGTACGTGAAATTG
CTGAAAGGGAAACGCTTGAAGTCAGTCACGTTGGCCAGGGATCAACCTTGCTTTTTTGCTTGGCTTACTT
TCTGGTGATGGGTCAGCATCAATTTTGACTGGTGGAAAAAGTTCAAGGGAATGTGGCATCTTCGGATGTG
TTATAGCCTTTGTTCGCATACATTGGTTGGGATTGAGGAACTCAGCACGCCGCAAGGCCGGGTTTTTAAC
CACGTACGTGCTTAGGATGCTGGCATAATGGCTTTAATCGACCCGTCTTGAAACACGGACCAAGGAGTCT
AACATGCCTGCGAGTGTTTGGGTGAAAAACCCGAGCGCGTAATGAAAGTGAAAGTTGAGATCCCTGTCGT
GGGGAGCATTGACGCCCGGATCTGACCTTTTGTGACGATTCTGCGGTAGAGCATGTATGTTGGGACCCGA
AAGATGGTGAACTATGCCTGAATAGGGTGAAGCCAGAGGAAACTCTGGTGGAGGCTCGTAGCGATTCTGA
CGTGCAAATCGATCGTCAAATTTGGGTATAGGGGCGAAA-??????????????????????????????
??????????????????????????????????????????????????????????????????????
??????????????????????????????????????????????????????????????????????
??????????????????????????????????????????????????????????????????????
??????????????????????????????????????????????????????????????????????
??????????????????????????????????????????????????????????????????????
??????????????????????????????????????????????????????????????????????
??????????????????????????????????????????????????????????????????????
??????????????????????????????????????????????????????????????????????
??????????????????????????????????????????????????????????????????????
??????????????????????????????????????????????????????????????????????
??????????????????????????????????????????????????????????????????????
??????????????????????????????????????????????????????????????????????
??????????????????????????????????????????????????????????????????????
??????????????????????????????????????????????????????????????????????
??????????????????????????????????????????????????????????????????????
??????????????????????????????????????????????????????????????????????
??????????????????????????????????????????????????????????????????????
??????????????????????????????????????????????????????????????????????
??????????????????????????????????????????????????????????????????????
??????????????????????????????????????????????????????????????????????
??????????????????????????????????????????????????????????????????????
??????????????????????????????????????????????????????????????????????
??????????????????????????????????????????????????????????????????????
??????????????????????????????????????????????????????????????????????
??????????????????????????????????????????????????????????????????????
??????????????????????????????????????????????????????????????????????
???????????????????????????????????????????????????????????????
>Laccaria_acanthospora_HKAS45998
--------------------TCTGATGTGGCTGTTAGCTGGCTTTTCGAAGCATGTGCTCGCCTGTCATC
TTTATCTCTCCACCTGTGCACCTTTTGTAGTCTTGGATACCTCTCGAGGCAACTCGGATTTTGGGATCGC
------------GTCAGCTTTCCTTGCATTTCCAAGACTATGTTTTTATATACACCAAAGAATGTTTAAA
GAATGTCATCATAGGAACTTGTTTCCTAAAAAYTATACAACTTTCAGCAACGGATCTCTTGGCTCTCGCA
TCGATGAAGAACGCAGCGAAATGCGATAAGTAATGTGAATTGCAGAATTCAGTGAATCATCGAATCTTTG
AACGCACCTTGCGCTCCTTGGTATTCCGAGGAGCATGCCTGTTTGAGTGTCATTAAATTCTCAACCTTCC
AGCTTTTATTAGCTTGGTTAGGCTTGGATGTGGGGGTTGCTGGCTKCACTTATGAGGTCAGCTCTCCTTA
AATGCATTAGCGGAACTTTTGTGGACCGTCTATTGGTGTGATAATTATCTACGCCGTGGATGTGAAGCAG
CTTTATGAAGTTCAGCTTCTAACAGTCCATTGACTTGGACAATTTTGACAATTTGACCTCAAATCAGGTA
GCTAACAAGGATTCCCCTAGTAACTGCGAGTGAAGCGGGAAAAGCTCAAATTTAAAATCTGGCAGTCTTT
GGCTGTCCGAGTTGTAATCTAGAGAAGCATTATCCGCGCTGGACCGTGTACAAGTCTCCTGGAATGGAGC
GTCATAGAGGGTGAGAATCCCGTCTTTGACACGGACTGCCAGGGCTTTGTGATATGCTCTCAAAGAGTCG
AGTTGTTTGGGAATGCAGCTCAAAATGGGTGGTAAATTCCATCTAAAGCTAAATATTGGCGAGAGACCGA
TAGCGAACAAGTACCGTGAGGGAAAGATGAAAAGAACTTTGGAAAGAGAGTTAAACAGTACGTGAAATTG
CTGAAAGGGAAACGCTTGAAGTCAGTCGCGTTGGCCAGGGATCAACCTTGCATTTTTGCTTGGCTTATTT
CCTGTTGACGGGTCAGCATCAATTTTGACTGGTGGAAAAAGTTCAAGGGAATGTGGCATCTTCGGATGTG
TTATAGCCTTTGTTCGCATACATCGGTTGGGATTGAGGAACTCAGCACGCCGAAAGGCCGGGTTTTTAAC
CACGTACGTGCTTAGGATGCTGGCATAATGGCTTTAATCGACCCGTCTTGAAACACGGACCAAGGAGTCT
AACATGCCTGCGAGTGTTTGGGTGGAAAACTCGAGCGCGTAATGAAAGTGAAAGTTGAGATCCCTGTCAT
GGGGAGCATCGACGCCCGGATCTGACCTTTTGTGACGATTCCGCGGTAGAGCATGTATGTTGGGACCCGA
AAGATGGTGAACTATGCCTGAATAGGGTGAAGCCAGAGGAAACTCTGGTGGAGGCTCGTAGCGATTCTGA
CGTGCAAATCGATCGTCAAATTTGGGTATAGGGGCGAAAG??????????????????????????????
??????????????????????????????????????????????????????????????????????
??????????????????????????????????????????????????????????????????????
??????????????????????????????????????????????????????????????????????
??????????????????????????????????????????????????????????????????????
??????????????????????????????????????????????????????????????????????
??????????????????????????????????????????????????????????????????????
??????????????????????????????????????????????????????????????????????
??????????????????????????????????????????????????????????????????????
??????????????????????????????????????????????????????????????????????
??????????????????????????????????????????????????????????????????????
??????????????????????????????????????????????????????????????????????
??????????????????????????????????????????????????????????????????????
??????????????????????CCAACCTTTTTCGCATGCTTTTCCGAAAGTTGACCAAGGACGTTTATC
GTTATCTTCAACAGTGCGTCGAGACCCACAAGGAGTTCAACCTTGCCCTTGCAGTTAAGCATCAAACCAT
CACAAACGGCCTCAAATACTCTCTGGCGACAGGTAACTGGGGGGACCAGAAGAAGTCAATGTCTTCCAAG
GCGGGAGTATCCCAGGTCTTGAACAGATACACATATGCATCCACTCTGTCACACCTTCGTCGGTGTAACA
CTCCTCTAGGGCGCGAAGGCAAGATTGCCAAACCTCGTCAGTTACACAACACTAATTGGGGAATGGTCTG
CCC-------------------------------------------------------------------
----------------------------------------------------------------------
----------------------------------------------------------------------
----------------------------------------------------------------------
----------------------------------------------------------------------
----------------------------------------------------------------------
----------------------------------------------------------------------
----------------------------------------------------------------------
----------------------------------------------------------------------
---------------------------------------------------------------
>Laccaria_acanthospora_T_AWW485
-----------TTGAATAAATCTGATGTGGCTGTTAGCTGGCTTTTTGAAGCATGTGCTCGCCTGTCATC
TTTATCTCTCCACCTGTGCACCTTTTGTAGTCTTGGATACCTCTCGAGGCAACTCGGATTTTGGGATCGC
------------GTTAGCTTTCCTTGCATTTCCAAGACTATGTTTTTATATACACCAAAGAATGTTTAAA
GAATGTCATCATAGGAACTTGTTTCCTAAAAACTATACAACTTTCAGCAACGGATCTCTTGGCTCTCGCA
TCGATGAAGAACGCAGCGAAATGCGATAAGTAATGTGAATTGCAGAATTCAGTGAATCATCGAATCTTTG
AACGCACCTTGCGCTCCTTGGTATTCCGAGGAGCATGCCTGTTTGAGTGTCATTAAATTCTCAACCTTCC
AGCTTTTATTAGCTTGGTTAGGCTTGGATGTGGGGGTTGCGGGCTTCACTTATGAGGTCGGCTCTCCTTA
AATGCATTAGCGGAACTTTTGTGGACCGTCTATTGGTGTGATAATTATCTACGCTGTGGATGTGAAGCAG
CTTTATGAAGTTCAGCTTCTAACAGTCCATTGACTTGGACAATTTTGACAATTTGACCTCAAA-------
-CTAACAAGGATTCCCCTAGTAACTGCGAGTGAAGCGGGAAAAGCTCAAATTTAAAATCTGGCAGTCTTT
GGCTGTCCGAGTTGTAATCTAGAGAAGCATTATCCGCGCTGGACCGTGTACAAGTCTCCTGGAATGGAGC
GTCATAGAGGGTGAGAATCCCGTCTTTGACACGGACTGCCAGGGCTTTGTGATATGCTCTCAAAGAGTCG
AGTTGTTTGGGAATGCAGCTCAAAATGGGTGGTAAATTCCATCTAAAGCTAAATATTGGCGAGAGACCGA
TAGCGAACAAGTACCGTGAGGGAAAGATGAAAAGAACTTTGGAAAGAGAGTTAAACAGTACGTGAAATTG
CTGAAAGGGAAACGCTTGAAGTCAGTCGCGTTGGCCAGGGATCAACCTTGCATTTTTGCTTGGCTTATTT
CCTGTTGACGGGTCAGCATCAATTTTGACTGGTGGAAAAAGTTCAAGGGAATGTGGCATCTTTGGATGTG
TTATAGCCTTTGTTCGCATACATCGGTTGGGATTGAGGAACTCAGCACGCCGAAAGGCCGGGTTTTTAAC
CACGTACGTGCTTAGGATGCTGGCATAATGGCTTTAATCGACCCGTCTTGAAACACGGACCAAGGAGTCT
AACATGCCTGCGAGTGTTTGGGTGGAAAACTCGAGCGCGTAATGAAAGTGAAAGTTGAGATCCCTGTCAT
GGGGAGCATCGACGCCCGGATCTGACCTTTTGTGACGATTCCGCGGTAGAGCATGTATGTTGGGACCCGA
AAGATGGTGAACTATGCCTGAATAGGGTGAAGCCAGAGGAAACTCTGGTGGAGGCTCGTAGCGATTCTGA
CGTGCAAATCGATCGTCAAATTTGGGTATAGGGGCGAAAGCGCCGTTCTCATCATTGCTGGTGGTACTGG
TGAGTTCGAGGCTGGAWTCTCCAAGGATGGCCAGACCCGCGAGCACGCTCTCCTCGCTTTCACCCTCGGT
GTGCGGCAACTCATCGTTGCCGTCAACAAGATGGACACCACTAAGTGGAGCGAGGACCGTTTCAACGAAA
TCATCAAGGAGACGTCAACCTTCATCAAGAAGGTTGGTTACAACCCAAAGGCCGTTGCCTTTGTCCCTAT
TTCCGGCTGGCACGGTGACAACATGTTGGAGGAGTCCCCTAGCATGCCTTGGTATAAGGGCTGGACCAGG
GAGACCAAGGCTGGCGTCGTCAAGGGCAAGACCCTCCTCGATGCTATTGATGCCATTGAGCCCCCCGTCC
GTCCTTCCGACAAACCCCTCCGTCTCCCCCTCCAGGATGTCTACAAAATTGGCGGTATCGGAACTGTGCC
CGTCGGTCGTGTTGAGACTGGTATCATCAAGGCCGGAATGGTCGTCACTTTCGCTCCCTCTAACGTCACC
ACTGAAGTCAAGTCCGTCGAAATGCATCACGAACAGCTCGAGCAGGGTAACCCTGGTGACAATGTCGGTT
TCAACGTCAAGAACGTGTCAGTGAAGGATATTCGTCGTGGCAACGTGGCCTCCGACTCCAAGAACGATCC
CGCCAAGGAAGCGGCCTCTTTCAACGCACAGGTCATCGTCCTCAACCACCCTGGCCAAATTGGTGCTGGT
TACGCCCCGGTTCTCGACTGTCACACCGCACATATCGCCTGCAAGTTCGCCGAGCTCATCGAGAAGATCG
ATCGTCGTACGGGTAAATCCATTGAAAACTCGCCCAAATTCGTTAAGTCGGGTGATGCCTGCATCGTCAA
GCTCGTTCCTAGCAAGCCTATGCCNACCTTTTTCGCATGCTTTTCCGAAAGTTGACCAAGGACGTTTATC
GTTATCTTCAACAGTGCGTCGAGACCCACAAGGAGTTCAACCTTGCCCTTGCAGTTAAGCATCAAACCAT
CACAAACGGCCTCAAATACTCTCTGGCTACAGGTAACTGGGGGGATCAGAAGAAGTCAATGTCTTCCAAG
GCAGGAGTATCCCAGGTCTTGAACAGATACACATATGCCTCCACTCTGTCACATCTTCGTCGGTGTAACA
CTCCTCTAGGGCGCGAAGGCAAGATCGCCAAACCTCGTCAGTTGCACAACACTCATTGGGGTATGGTGTG
TCCTGCGGAAACTCCTGAAGGTCAAGCCTGTGGTCTTGTCAAGAACCTCGCCCTTATGGCGTGCATATCA
GTCGGGTCTTACTCCGCGCCCGTTATYGAGTTTTTGGAGGAGTGGGGATTAGAGTCATTGGAAGAGAACG
CGCACTCATCGACACCCTGCACAAAAGTTTTCGTGAACGGCGTCTGGATGGGTGTACATCGCGATCCCGC
CAATTTGGTGAAGACGATAAAGAAGTTGAGAAGGAAAGACGACATCAGCCCAGAGGTGTCAGTTGTGCGA
GACATCAGGGAGAAGGAATTGAGGTTGTACACCGATGCTGGACGTGTTTGTCGACCCCTCTTCATCGTCG
AGAACCAGCAGYTGGCACTTCAGAAGAAGCACGTCAAATGGCTCAGTAACGGCCTCAACGACGATGGCGA
CGAGTACAAATGGGAACATCTGGTAAAGGGTGGCATCATTGAGTTATTGGACGCTGAGGAAGAGGAAACA
GTTATGATATCCATGACCCCTGAAGATCTTGAAAATTCTCGCCTACAGCAAAGTGGTGTTGATCCTCACG
CGAACGACGGCGAGTTTGATCCAGCAGCTCGGTTGAAGGCCGGCACTCACGCACACACATGGACACATTG
CGAAATTCATCCTAGCATGATACTTGGCATTTGTGCCAGCATTATCCCTTTCCCTGATCATAA
>Laccaria_aff__bicolor_AWW539
AAGGATCATTATTGAATAAACCTGATGTGACTGTTAGCTGGCTTTTCGAAGCATGTGCTCGTCCATCATC
TTTATCTCTCCACCTGTGCACATTTTGTAGTCTTGGATACCTCTCGAGGAAACTCGGATTTTAGGATCGC
CGTGCTGTACAAGTCGGCTTTTCTTTCATTTCCAAGACTATGTTTTTATATACACCAAAGTATGTTTATA
GAATGTTATGATGGGAACTTGTTTCCTAAAAATTATACAACTTTCAGCAACGGATCTCTTGGCTCTCGCA
TCGATGAAGAACGCAGCGAAATGCGATAAGTAATGTGAATTGCAGAATTCAGTGAATCATCGAATCTTTG
AACGCACCTTGCGCTCCTTGGTATTCCGAGGAGCATGCCTGTTTGAGTGTCATTAAATTCTCAACCTTCC
AACTTTTATTAGCTTGGTTAGGCTTGGATGTGGGGGTTGCAGGCTTCATCACTGAGGTCGGCTCTCCTTA
AATGCATTAGCGGAACTTTTGTGGACCGTCTATTGGTGTGATAATTATCTACGCCGTGGATGTGAAGCAG
CTTTATGAAGTTCTGCTTCTAACCGTCCATTGACTTGGACAATTTTGACAA-TTGACCTCAAATCAGGTA
GCTAAC-AGGATTCCCCTAGTAACTGCGAGTGAAGCGGGAAAAGCTCAAATTTAAAATCTGGCAGTCTTT
GGCTGTCCGAGTTGTAATCTAGAGAAGTATTATCCGCGCTGGACCGTGTACAAGTCTCCTGGAATGGAGC
GTCATAGAGGGTGAGAATCCCGTCTTTGACACGGACTGCCAGGGCTTTGTGATATGCTCTCAAAGAGTCG
AGTTGTTTGGGAATGCAGCTCAAAATGGGTGGTAAATTCCATCTAAAGCTAAATATTGGCGAGAGACCGA
TAGCGAACAAGTACCGTGAGGGAAAGATGAAAAGAACTTTGGAAAGAGAGTTAAACAGTACGTGAAATTG
CTGAAAGGGAAACGCTTGAAGTCAGTCGCGTTGGCCAGGGATCAACCTTGC--TTTTGCTTGGCTTACTT
TCTGGTGATGGGTCAGCATCAATTTTGACTGGTGGAAAAAGTTCAAGGGAATGTGGCATCTTCGGATGTG
TTATAGCCTTTGTTCACATACATTGGTTGGGATTGAGGAACTCAGCACGCCGCAAGGCCGGGTTTTTAAC
CACGTACGTGCTTAGGATGCTGGCATAATGGCTTTAATCGACCCGTCTTGAAACACGGACCAAGGAGTCT
AACATGCCTGCGAGTATTTGGGTGAAAAACCCGAGTGCGTAATGAAAGTGAAAGTTGAGATCCCTGTCGT
GGGGAGCATTGACGCCCGGATCTGACCTTTTGTGACGATTCTGCGGTAGAGCATGTATGTTGGGACCCGA
AAGATGGTGAACTATGCCTGAATAGGGTGAAGCCAGAGGAAACTCTGGTGGAGGCTCGTAGCGATTCTGA
CGTGCAAATCGATCGTCAAATTTGGGTATAGGGGCGAAAG??????????????????????????????
??????????????????????????????????????????????????????????????????????
??????????????????????????????????????????????????????????????????????
??????????????????????????????????????????????????????????????????????
??????????????????????????????????????????????????????????????????????
??????????????????????????????????????????????????????????????????????
??????????????????????????????????????????????????????????????????????
??????????????????????????????????????????????????????????????????????
??????????????????????????????????????????????????????????????????????
??????????????????????????????????????????????????????????????????????
??????????????????????????????????????????????????????????????????????
??????????????????????????????????????????????????????????????????????
??????????????????????????????????????????????????????????????????????
??????????????????????????????????????????????????????????????????????
??????????????????????????????????????????????????????????????????????
??????????????????????????????????????????????????????????????????????
??????????????????????????????????????????????????????????????????????
??????????????????????????????????????????????????????????????????????
??????????????????????????????????????????????????????????????????????
??????????????????????????????????????????????????????????????????????
??????????????????????????????????????????????????????????????????????
??????????????????????????????????????????????????????????????????????
??????????????????????????????????????????????????????????????????????
??????????????????????????????????????????????????????????????????????
??????????????????????????????????????????????????????????????????????
??????????????????????????????????????????????????????????????????????
??????????????????????????????????????????????????????????????????????
???????????????????????????????????????????????????????????????
>Laccaria_aff__montana_AWW446
-----TCATTATTGAATAAACCTGATGTGACTGTTAGCTGGCTTTTCGAAGCATGTGCTCGTCCGTCATC
TTTATCTCTCCACCTGTGCACATTTTGTAGTCTTGGATACCTCTCGAGGCAACTCGGATTTTAGGATCGC
CGTGCTGTAAAAGTCAGCTTTCCTCTCATTTCCAAGACTATGTTTTTATATACACCAAAGTATGTTTAAA
GAATGTCATCATAGGAACTTGTTTCCTAAAAATTATACAACTTTCAGCAACGGATCTCTTGGCTCTCGCA
TCGATGAAGAACGCAGCGAAATGCGATAAGTAATGTGAATTGCAGAATTCAGTGAATCATCGAATCTTTG
AACGCACCTTGCGCTCCTTGGTATTCCGAGGAGCATGCCTGTTTGAGTGTCATTAAATTCTCAACCTTCC
AGCTTTTATTAGCTTGGTTAGGCTTGGATGTGGGGGTTGTGGGCTTCATTAATGAGGTCAGCTCTCCTTA
AATGCATTAGCGGAACTTTTGTGGACCGTCTATTGGTGTGATAATTATCTACGCCGTGGATGTGAAGCAG
CTTTATGAAGTTCAGCTTCTAATCGTCCATTGACTTGGACAATTTTGACAATTTGACCTCAAATCAGGTA
G----ACAGGATTCCCCTAGTAACTGCGAGTGAAGCGGGAAAAGCTCAAATTTAAAATCTGGCAGTCTTT
GGCTGTCCGAGTTGTAATCTAGAGAAGTATTATCCGCGCTGGACCGTGTACAAGTCCCCTGGAATGGGGC
GTCATAGAGGGTGAGAATCCCGTCTTTGACACGGACTGCCAGGGCTTTGTGATGTGCTCTCAAAGAGTCG
AGTTGTTTGGGAATGCAGCTCAAAATGGGTGGTAAATTCCATCTAAAGCTAAATATTGGCGAGAGACCGA
TAGCGAACAAGTACCGTGAGGGAAAGATGAAAAGAACTTTGGAAAGAGAGTTAAACAGTACGTGAAATTG
CTGAAAGGGAAACGCTTGAAGTCAGTCGCGTTGGCCAGGGATCAACCTTGCTTTTTTGCTTGGCTTACTT
TCTGGTGATGGGTCAGCATCAATTTTGACTGGTGGAAAAAGTTCAAGGGAATGTGGCATCTTCGGATGTG
TTATAGCCTTTGTTCACATACATCAGTTGGGATTGAGGAACTCAGCACGCCGCAAGGCCGGGTTTTTAAC
CACGTACGTGCTTAGGATGCTGGCATAATGGCTTTAATCGACCCGTCTTGAAACACGGACCAAGGAGTCT
AACATGCCTGCGAGTGTTTGGGTGAAAAACCCGAGCGCGTAATGAAAGTGAAAGTTGAGATCCCTGTCGT
GGGGAGCATTGACGCCCGGATCTGACCTTTTGTGACGATTCTGCGGTAGAGCATGTATGTTGGGACCCGA
AAGATGGTGAACTATGCCTGAATAGGGTGAAGCCAGAGGAAACTCTGGTGGAGGCTCGTAGCGATTCTGA
CGTGCAAATCGATCGTCAAATTTGGGTATAGGGGCGAAAGCGCCATTCTCATCATTGCTGCTGGTACTGG
TGAGTTCGAGGCTGGTATCTCCAAAGATGGCCAGACCCGCGAGCACGCTCTCCTCGCTTTCACCCTCGGT
GTGCGGCAACTCATCGTTGCCGTCAACAAGATGGACACCACTAAGTGGAGCGAGGACCGTTTCAACGAAA
TCATCAAGGAGACGTCAACCTTCATCAAGAAGGTTGGTTACAACCCCAAGGCCGTTGCCTTTGTCCCTAT
TTCCGGCTGGCACGGTGACAACATGTTGGAGGAGTCCCCTAGCATGTCTTGGTACAAGGGCTGGACCAAG
GAGACCAAGGCTGGTGTCGTCAAGGGCAAGACCCTCCTCGATGCTATTGATGCCATTGAGCCCCCCGTCC
GACCTTCCGACAAACCCCTCCGTCTCCCTCTTCAGGATGTCTACAAAATTGGCGGTATCGGAACTGTGCC
CGTCGGTCGTGTTGAGACTGGCATCATCAAGGCCGGAATGGTCGTCAATTTCGCTCCCTCCAACGTTACC
ACTGAAGTCAAGTCCGTCGAAATGCATCACGAACAGCTCGAGCAGGGTAACCCTGGTGACAATGTCGGTT
TCAACGTCAAAAACGTGTCAGTGAAGGATATCCGTCGTGGCAACGTGGCCTCCGACTCCAAGAACGATCC
CGCCAAGGAAGCGGCCTCTTTCAACGCACAGGTCATCGTCCTCAACCACCCTGGTCAAATTGGTGCTGGT
TACGCCCCCGTTCTCGATTGTCACACCGCCCACATCGCCTGCAAGTTCGCCGAGCTCATCGAGAAGATCG
ATCGTCGTACGGGTAAATCCATTGAAAACTCGCCTAAATTCGTCAAGTCGGGTGACGCCTGCATCGTCAA
GCTCGTTCCCAGCAAGCCTATGCCAACCTTTTCCGCATGCTTTTCCGAAAGTTGACCAAGGACGTTTATC
GTTATCTACAACAGTGCGTCGARACCCACAAGGAGTTCAACCTTGCCCTTGCAGTTAAGCATCAAACCAT
CACAAACGGCCTCAAATACTCTCTGGCGACAGGTAACTGGGGAGATCAGAAAAAGTCAATGTCTTCCAAG
GCAGGAGTATCTCAGGTCTTGAACAGATACACATATGCATCCACTCTGTCRCATCTTCGTCGGTGTAACA
CTCCTCTGGGGCGCGAAGGCAAGATCGCCAAACCTCGTCAGTTGCACAACACTCATTGGGGTATGGTGTG
TCCTGCGGAAACTCCTGAAGGTCAAGCCTGTGGTCTTGTCAAGAAYCTCGCCCTTATGGCGTGCATATCA
GTCGGGTCTTACTCTGCGCCCGTTATCGAGTTTTTGGAGGAGTGGGGATTGGAGTCGTTGGAAGAGAAYG
CGCACTCATCAACACCTTGCACMAAAGTTTTCGTGAACGGTGTCTGGATGGGTGTGCATCGCGATCCTGC
CAATTTGGTGAAGACGATAAAGAAATTGAGAAGGAAAGACGACATTAGCCCAGAAGTGTCAGTCGTGCGA
GACATCAGGGAGAAGGAATTGAGGTTGTACACCGATGCTGGACGTGTTTGTCGACCACTCTTCATCGTCG
ATAACCAACAGCTGGCACTTCAGAAGAAGCAYGTCAAATGGCTCAGTAACGGCCTCAACGATGATGGCGA
CGAGTACAAATGGGAGCATCTGGTAAAGGGTGGCATCATTGAGTTACTGGATGCTGAGGAAGAGGAAACA
GTGATGATATCCATGACCCCTGAAGATCTTGAAAATTCTCGCYTACAGCAAAGTGGTGTTGATCCTCACG
CGAACGACGGCGAGTTTGATCCAGCAGCTCGATTGAAGGCTGGCACTCACGCACACACATGGACACATTG
CGAAATTCATCCTAGCATGATTCTTGGCATYTGTGCCAGCATTATTCCTTTCCCTGATCATAA
>Laccaria_aff__montana_GMM7630tibet
AAGGATCATTATTGAATAAACCTGATGTGACTGTTAGCTGGCTTTTCGAAGCATGTGCTCGTCCGTCATC
TTTATCTCTCCACCTGTGCACATTTTGTAGTCTTGGATACCTCTCGAGGCAACTCGGATTTTAGGATCGC
CGTGCTGTAAAAGTCAGCTTTCCTCTCATTTCCAAGACTATGTTTTTATATACACCAAAGTATGTTTAAA
GAATGTCATCATAGGAACTTGTTTCCTAAAAATTATACAACTTTCAGCAACGGATCTCTTGGCTCTCGCA
TCGATGAAGAACGCAGCGAAATGCGATAAGTAATGTGAATTGCAGAATTCAGTGAATCATCGAATCTTTG
AACGCACCTTGCGCTCCTTGGTATTCCGAGGAGCATGCCTGTTTGAGTGTCATTAAATTCTCAACCTTCC
AGCTTTTATTAGCTTGGTTAGGCTTGGATGTGGGGGTTGTGGGCTTCATTAATGAGGTCAGCTCTCCTTA
AATGCATTAGCGGAACTTTTGTGGACCGTCTATTGGTGTGATAATTATCTACGCCGTGGATGTGAAGCAG
CTTTATGAAGTTCAGCTTCTAATCGTCCATTGACTTGGACAATTTTGACAA-TTGACCTCAAATCAGGTA
GCTAACAAGGATTCCCCTAGTAACTGCGAGTGAAGCGGGAAAAGCTCAAATTTAAAATCTGGCAGTCTTT
GGCTGTCCGAGTTGTAATCTAGAGAAGTATTATCCGCGCTGGACCGTGTACAAGTCCCCTGGAATGGGGC
GTCATAGAGGGTGAGAATCCCGTCTTTGACACGGACTGCCAGGGCTTTGTGATGTGCTCTCAAAGAGTCG
AGTTGTTTGGGAATGCAGCTCAAAATGGGTGGTAAATTCCATCTAAAGCTAAATATTGGCGAGAGACCGA
TAGCGAACAAGTACCGTGAGGGAAAGATGAAAAGAACTTTGGAAAGAGAGTTAAACAGTACGTGAAATTG
CTGAAAGGGAAACGCTTGAAGTCAGTCGCGTTGGCCAGGGATCAACCTTGCTTTTTTGCTTGGCTTACTT
TCTGGTGATGGGTCAGCATCAATTTTGACTGGTGGAAAAAGTTCAAGGGAATGTGGCATCTTCGGATGTG
TTATAGCCTTTGTTCACATACATCAGTTGGGATTGAGGAACTCAGCACGCCGCAAGGCCGGGTTTTTAAC
CACGTACGTGCTTAGGATGCTGGCATAATGGCTTTAATCGACCCGTCTTGAAACACGGACCAAGGAGTCT
AACATGCCTGCGAGTGTTTGGGTGAAAAACCCGAGCGCGTAATGAAAGTGAAAGTTGAGATCCCTGTCGT
GGGGAGCATTGACGCCCGGATCTGACCTTTTGTGACGATTCTGCGGTAGAGCATGTATGTTGGGACCCGA
AAGATGGTGAACTATGCCTGAATAGGGTGAAGCCAGAGGAAACTCTGGTGGAGGCTCGTAGCGATTCTGA
CGTGCAAATCGATCGTCAAATTTGGGTATAGGGGCGAAAG------------------------------
-------------------------------------CGCGAGCAYGCTCTCCTCGCTTTCACCCTCGGT
GTGCGGCAACTCATCGTTGCCGTCAACAAGATGGACACCACTAAGTGGAGCGAGGACCGTTTCAACGAAA
TCATCAAGGAGACGTCAACCTTCATCAAGAAGGTTGGTTACAACCCCAAGGCCGTTGCCTTTGTCCCTAT
TTCTGGCTGGCACGGTGACAACATGTTGGAGGAGTCCCCTAGCATGACTTGGTACAAGGGCTGGACCAAG
GAAACCAAGGCTGGTGTCGTCAAGGGCAAGACCCTCCTCGATGCTATTGATGCCATTGAGCCTCCCGTCC
GACCTTCCGACAAACCCCTCCGTCTCCCTCTTCAGGATGTCTACAAAATTGGCGGTATTGGAACTGTGCC
CGTCGGTCGTGTCGAGACTGGTATCATCAAGGCCGGAATGGTCGTCAATTTCGCTCCCTCCAACGTTACC
ACTGAAGTCAAGTCCGTCGAAATGCATCACGAACAGCTCGAGCAGGGTAACCCTGGTGACAATGTCGGTT
TCAACGTCAAAAACGTGTCAGTGAAGGATATCCGTCGTGGCAACGTCGCCTCCGACTCCAAGAACGATCC
CGCCAAGGAAGCGGCCTCTTTCAACGCACAGGTCATCGTCCTCAACCACCCTGGTCAAATTGGTGCTGGT
TACGCCCCAGTTCTCGACTGTCACACTGCCCACATCGCCTGCAAGTTCGCCGAGCTCATCGAGAAGATCG
ATCGTCGTACGGGTAAATCCATTGAAAACTCGCCTAAATTCGTCAAGTCGGGTGACGCCTGCATCGTCAA
ACTCGTTCCCAGCAAGCCTATGCCAACCTTTTCCGCATGCTTTTCCGAAAGTTGACCAAGGACGTTTATC
GTTATCTACAACAGTGCGTCGAGACCCACAAGGAGTTCAACCTTGCCCTTGCAGTTAAGCATCAAACCAT
CACAAACGGCCTCAAATACTCTCTGGCGACAGGTAACTGGGGAGATCAGAAAAAGTCAATGTCCTCCAAG
GCAGGAGTATCTCAGGTCTTGAACAGATACACATATGCATCCACTCTGTCACATCTTCGTCGGTGTAACA
CTCCTCTAGGGCGCGAAGGCAAAATCGCCAAACCTCGTCAGTTGCACAACACTCATTGGGGTATGGTGTG
TCCTGCGGAAACTCCTGAAGGTCAAGCCTGTGGTCTTGTCAAGAACCTCGCCCTTATGGCGTGCATATCA
GTCGGGTCTTACTCCGCGCCCGTTATCGAGTTTTTGGAGGAGTGGGGATTGGAGTCGTTGGAAGAGAACG
CGCACTCATCAACACCTTGCACAAAAGTTTTCGTGAATGGTGTTTGGATGGGTGTGCATCGCGATCCTGC
CAATTTGGTGAAGACGATAAAGAAATTGAGAAGGAAAGACGACATTAGCCCAGAAGTGTCAGTCGTGCGA
GACATCAGGGAGAAGGAATTGAGGTTGTACACCGATGCTGGACGTGTTTGTCGACCACTCTTCATCGTCG
ATAACCAACAGCTGGCACTTCAGAAGAAGCACGTCAAATGGCTCAGTAACGGCCTCAACGATGATGGCGA
CGAGTACAAATGGGAGCATCTGGTGAAGGGTGGCATCATTGAGTTACTGGATGCTGAGGAAGAGGAAACA
GTGATGATATCCATGACCCCTGAAGATCTTGAAAATTCTCGCCTACAGCAAAGTGGTGTTGATCCTCACG
CGAACGACGGCGAGTTTGATCCAGCAGCTCGATTGAAGGCTGGCACTCACGCACACACATGGACACATTG
CGAAATTCATCCTAGCATGATTCTTGGCATTTGTGCCAGCATTATTCCTTTCCCTGATCATAA
>Laccaria_alba_AWW438
-----------TTGAATAAACCTGATGTGACTGTTAGCTGGCTTTTCGAAGCATGTGCTCGTCCATCATC
TTTATCTCTCCACCTGTGCACATTTTGTAGTCTTGGATACCTGTCGAGGCAACTCGGATTTTAGGATCGC
CGTGCTGTACAAGTCGGCTTTTCTTTCATTTCCAAGACTATGTTTTTATATACACCAAAGTATGTTTAAA
GAATGTCATTATAGGAACTTGTTTCCTAAAAATTATACAACTTTCAGCAACGGATCTCTTGGCTCTCGCA
TCGATGAAGAACGCAGCGAAATGCGATAAGTAATGTGAATTGCAGAATTCAGTGAATCATCGAATCTTTG
AACGCACCTTGCGCTCCTTGGTATTCCGAGGAGCATGCCTGTTTGAGTGTCATTAAATTCTCAACCTTCC
AACTTTTATTAGCTTGGATAGGCTTGGATGTGGGGGTTGCAGGCTTCATCAATGAGGTCAGCTCTTCTTA
AATGCATTAGCGGAACTTTTGTGGACCGTCTATTGGTGTGATAATTATCTACGCCGTGGATGAGAAACAG
CTTTATCAAGTTCAGCTTCTAACCGTCCATTGACTTGGACAATTTTGACAATTTGACCTCAAA-------
--TAACAAGGATTCCCCTAGTAACTGCGAGTGAAGCGGGAAAAGCTCAAATTTAAAATCTGGCAGTCTTT
GGCTGTCCGAGTTGTAATCTAGAGAAGTATTATCCGCGCTGGACCGTGTACAAGTCTCCTGGAATGGAGC
GTCATAGAGGGTGAGAATCCCGTCTTTGACACGGACTGCCAGGGCTTTGTGATGTGCTCTCGAAGAGTCG
AGTTGTTTGGGAATGCAGCTCAAAATGGGTGGTAAATTCCATCTAAAGCTAAATATTGGCGAGAGACCGA
TAGCGAACAAGTACCGTGAGGGAAAGATGAAAAGAACTTTGGAAAGAGAGTTAAACAGTACGTGAAATTG
CTGAAAGGGAAACGCTTGAAGTCAGTCGCATTGGCCAGGGATCAACCTTGCTTTTTTGCTTGGCTTACTT
TCTGGTGATGGGTCAGCATCAATTTTGACTGGTAGAAAAAGTTCAAGGGAATGTGGCATCTTCGGATGTG
TTATAGCCTTTGTTCACATATATCAGTTGGGATTGAGGAACTCAGCACGCCGCAAGGCCGGGTTTTTAAC
CACGTACGTGCTTAGGATGCTGGCATAATGGCTTTAATCGACCCGTCTTGAAACACGGACCAAGGAGTCT
AACATGCCTGCGAGTGTTTGGGTGAAAAACCCGAGCGCGTAATGAAAGTGAAAGTTGAGATCCCTGTCAT
GGGGAGCATTGACGCCCGGATCTGACCTTTTGTGACGATTCTGCGGTAGAGCATGTATGTTGGGACCCGA
AAGATGGTGAACTATGCCTGAATAGGGTGAAGCCAGAGGAAACTCTGGTGGAGGCTCGTAGCGATTCTGA
CGTGCAAATCGATCGTCAAATTTGGGTATAGGGGCGAAAGCGCCATTCTCATCATTGCTGGTGGCACTGG
TGAGTTCGAGGCTGGTATCTCCAAGGATGGCCAGACCCGCGAGCACGCCCTCCTCGCTTTCACCCTCGGT
GTGCGGCAACTCATCGTTGCCGTCAACAAGATGGACACCACTAAGTGGAGCGAGGACCGTTTCAACGAAA
TTATCAAGGAGACGTCAACCTTCATCAAGAAGGTTGGTTACAACCCAAAGGCTGTTGCCTTTGTCCCTAT
TTCCGGCTGGCACGGCGACAACATGTTGGAGGAGTCCGCTAGCATGCCTTGGTACAAGGGCTGGACCAGG
GAGACCAAGGCTGGTGTCGTCAAGGGCAAGACTCTCCTCGATGCTATTGATGCCATTGAACCCCCCGTCC
GACCTTCCGACAAACCCCTCCGTCTCCCCCTCCAGGATGTCTACAAAATTGGCGGTATCGGAACTGTGCC
CGTCGGTCGTGTTGAGACTGGTATCATCAAGGCCGGAATGGTCGTCACTTTCGCTCCCTCCAACGTCACC
ACTGAAGTCAAGTCCGTCGAAATGCATCACGAACAGCTCGAGCAGGGTAATCCTGGTGACAATGTCGGTT
TCAATGTCAAGAACGTGTCAGTAAAGGATATTCGTCGTGGCAACGTGGCCTCCGACTCCAAGAACGATCC
GGCCAAGGAAGCAGCCTCTTTCAAYGCACAGGTCATTGTCCTCAACCACCCTGGTCAAATTGGTGCTGGT
TACGCCCCAGTTCTCGACTGTCACACTGCCCACATCGCCTGCAAGTTCGCCGAGCTCATCGAGAAGATCG
ATCGTCGTACGGGTAAATCCATCGAAAACTCGCCTAAATTTGTCAAGTCGGGTGACGCCTGCATCGTCAA
ACTCGTTCCCAGCAAGCCTATGCCNACCTTTTCCGCATGCTTTTCCGAAAGTTGACCAAGGACGTTTATC
GTTATCTACAACAGTGCGTCGAGACCCACAAGGAGTTCAACCTTGCCCTTGCAGTTAAGCATCAAACCAT
YACAAACGGCCTCAAATACTCTCTGGCGACAGGTAACTGGGGAGATCAGAAAAAGTCAATGTCTTCCAAG
GCAGGAGTATCTCAGGTYTTGAACAGATACACATATGCATCCACTCTGTCACATCTTCGTCGGTGTAACA
CTCCTCTAGGGCGCGAAGGCAAGATCGCCAAACCTCGTCAGTTGCACAACACTCATTGGGGTATGGTGTG
TCCTGCGGAAACTCCTGAAGGTCAAGCCTGTGGTCTTGTCAAGAACCTCGCCCTTATGGCGTGCATATCA
GTCGGGTCTTACTCCGCGCCCGTTATCGAGTTTTTGGAGGAGTGGGGATTGGAGTCATTGGAAGAGAACG
CGCACTCATCAACACCTTGCACAAAAGTTTTCGTGAACGGTGTCTGGATGGGTGTGCATCGTGATCCTGC
CAATCTGGTGAAGACGATAAAGAAATTGAGAAGGAAAGACGACATTAGCCCAGAAGTGTCAGTTGTGCGA
GACATCAGGGAGAAGGAATTGAGGTTGTACACCGATGCTGGACGTGTTTGTCGACCACTCTTCATTGTCG
AGAACCAACAGCTGGCACTTCAGAAGAAGCACGTCAAATGGCTCAGTAACGGCCTCAACGATGATGGCGA
CGAGTACAAATGGGAACATCTAGTAAAGGGTGGCATCATCGAGTTACTGGATGCTGAGGAAGAAGAAACA
GTGATGATATCCATGACCCCTGAAGATCTTGAAAATTCTCGCCTACAGCAGAGTGGTGTTGATCCTCACG
CGAACGACGGCGAGTTTGATCCAGCAGCTCGATTGAAGGCTGGCACTCACGCACACACATGGACACATTG
CGAAATTCATCCTAGCATGATTCTTGGCATTTGTGCCAGCATTATTCCTTTCCCTGATCATAA
>Laccaria_alba_F1121461
---------------------CTGATGTGACTGTTAGCTGGCTTTTCGAAGCATGTGCTCGTCCATCATC
TTTATCTCTCCACCTGTGCACATTTTGTAGTCTTGGATACCTCTCGAGGCAACTCGGATTTTAGGATCGC
CGTGCTGTACAAGTCGGCTTTTCTTTCATTTCCAAGACTATGTTTTTATATACACCAAAGTATGTTTAAA
GAATGTCATTATAGGAACTTGTTTCCTAAAAATTATACAACTTTCAGCAACGGATCTCTTGGCTCTCGCA
TCGATGAAGAACGCAGCGAAATGCGATAAGTAATGTGAATTGCAGAATTCAGTGAATCATCGAATCTTTG
AACGCACCTTGCGCTCCTTGGTATTCCGAGGAGCATGCCTGTTTGAGTGTCATTAAATTCTCAACCTTCC
AACTTTTATTAGCTTGGATAGGCTTGGATGTGGGGGTTGCAGGCTTCATCAATGAGGTCAGCTCTTCTTA
AATGCATTAGCGGAACTTTTGTGGACCGTCTATTGGTGTGATAATTATCTACGCCGTGGATGAAAAACAG
CTTTATCAAGTTCAGCTTCTAACCGTCCATTGACTTGGACAATTTTGACAATTTGACCTCAAATCAGGTA
GCTAACAAGGATTCCCCTAGTAACTGCGAGTGAAGCGGGAAAAGCTCAAATTTAAAATCTGGCAGTCTTT
GGCTGTCCGAGTTGTAATCTAGAGAAGTATTATCCGCGCTGGACCGTGTACAAGTCTCCTGGAATGGAGC
GTCATAGAGGGTGAGAATCCCGTCTTTGACACGGACTGCCAGGGCTTTGTGATGTGCTCTCGAAGAGTCG
AGTTGTTTGGGAATGCAGCTCAAAATGGGTGGTAAATTCCATCTAAAGCTAAATATTGGCGAGAGACCGA
TAGCGAACAAGTACCGTGAGGGAAAGATGAAAAGAACTTTGGAAAGAGAGTTAAACAGTACGTGAAATTG
CTGAAAGGGAAACGCTTGAAGTCAGTCGCATTGGCCAGGGATCAACCTTGCTTTTTTGCTTGGCTTACTT
TCTGGTGATGGGTCAGCATCAATTTTGACTGGTAGAAAAAGTTCAAGGGAATGTGGCATCTTCGGATGTG
TTATAGCCTTTGTTCACATATATCAGTTGGGATTGAGGAACTCAGCACGCCGCAAGGCCGGGTTTTTAAC
CACGTACGTGCTTAGGATGCTGGCATAATGGCTTTAATCGACCCGTCTTGAAACACGGACCAAGGAGTCT
AACATGCCTGCAAGTGTTTGGGTGAAAAACCCGAGCGCGTAATGAAAGTGAAAGTTGAGATCCCTGTCAT
GGGGAGCATTGACGCCCGGATCTGACCTTTTGTGACGATTCTGCGGTAGAGCATGTATGTTGGGACCCGA
AAGATGGTGAACTATGCCTGAATAGGGTGAAGCCAGAGGAAACTCTGGTGGAGGCTCGTAGCGATTCTGA
CGTGCAAATCGATCGTCAAATTTGGGTATAGGGGCGAAAG??????????????????????????????
??????????????????????????????????????????????????????????????????????
??????????????????????????????????????????????????????????????????????
??????????????????????????????????????????????????????????????????????
??????????????????????????????????????????????????????????????????????
??????????????????????????????????????????????????????????????????????
??????????????????????????????????????????????????????????????????????
??????????????????????????????????????????????????????????????????????
??????????????????????????????????????????????????????????????????????
??????????????????????????????????????????????????????????????????????
??????????????????????????????????????????????????????????????????????
??????????????????????????????????????????????????????????????????????
??????????????????????????????????????????????????????????????????????
??????????????????????????????????????????????????????????????????????
??????????????????????????????????????????????????????????????????????
??????????????????????????????????????????????????????????????????????
??????????????????????????????????????????????????????????????????????
??????????????????????????????????????????????????????????????????????
??????????????????????????????????????????????????????????????????????
??????????????????????????????????????????????????????????????????????
??????????????????????????????????????????????????????????????????????
??????????????????????????????????????????????????????????????????????
??????????????????????????????????????????????????????????????????????
??????????????????????????????????????????????????????????????????????
??????????????????????????????????????????????????????????????????????
??????????????????????????????????????????????????????????????????????
??????????????????????????????????????????????????????????????????????
???????????????????????????????????????????????????????????????
>Laccaria_alba_GMM6131
-AAGGTCATTATTGAATAAACCTGATGTGACTGTTAGCTGGCTTTTCGAAGCATGTGCTCGTCCATCATC
TTTATCTCTCCACCTGTGCACATTTTGTAGTCTTGGATACCTCTCGAGGCAACTCGGATTTTAGGATCGC
CGTGCTGTACAAGTCGGCTTTTCTTTCATTTCCAAGACTATGTTTTTATATACACCAAAGTATGTTTAAA
GAATGTCATTATAGGAACTTGTTTCCTAAAAATTATACAACTTTCAGCAACGGATCTCTTGGCTCTCGCA
TCGATGAAGAACGCAGCGAAATGCGATAAGTAATGTGAATTGCAGAATTCAGTGAATCATCGAATCTTTG
AACGCACCTTGCGCTCCTTGGTATTCCGAGGAGCATGCCTGTTTGAGTGTCATTAAATTCTCAACCTTCC
AACTTTTATTAGCTTGGATAGGCTTGGATGTGGGGGTTGCAGGCTTCATCAATGAGGTCAGCTCTTCTTA
AATGCATTAGCGGAACTTTTGTGGACCGTCTATTGGTGTGATAATTATCTACGCCGTGGATGAAAAACAG
CTTTATCAAGTTCAGCTTCTAACCGTCCATTGACTTGGACAATTTTGACAATTTGACCTCAAATCAGGTA
GCTAACAAGGATTCCCCTAGTAACTGCGAGTGAAGCGGGAAAAGCTCAAATTTAAAATCTGGCAGTCTTT
GGCTGTCCGAGTTGTAATCTAGAGAAGTATTATCCGCGCTGGACCGTGTACAAGTCTCCTGGAATGGAGC
GTCATAGAGGGTGAGAATCCCGTCTTTGACACGGACTGCCAGGGCTTTGTGATGTGCTCTCGAAGAGTCG
AGTTGTTTGGGAATGCAGCTCAAAATGGGTGGTAAATTCCATCTAAAGCTAAATATTGGCGAGAGACCGA
TAGCGAACAAGTACCGTGAGGGAAAGATGAAAAGAACTTTGGAAAGAGAGTTAAACAGTACGTGAAATTG
CTGAAAGGGAAACGCTTGAAGTCAGTCGCATTGGCCAGGGATCAACCTTGCTTTTTTGCTTGGCTTACTT
TCTGGTGATGGGTCAGCATCAATTTTGACTGGTAGAAAAAGTTCAAGGGAATGTGGCATCTTCGGATGTG
TTATAGCCTTTGTTCACATATATCAGTTGGGATTGAGGAACTCAGCACGCCGCAAGGCCGGGTTTTTAAC
CACGTACGTGCTTAGGATGCTGGCATAATGGCTTTAATCGACCCGTCTTGAAACACGGACCAAGGAGTCT
AACATGCCTGCAAGTGTTTGGGTGAAAAACCCGAGCGCGTAATGAAAGTGAAAGTTGAGATCCCTGTCAT
GGGGAGCATTGACGCCCGGATCTGACCTTTTGTGACGATTCTGCGGTAGAGCATGTATGTTGGGACCCGA
AAGATGGTGAACTATGCCTGAATAGGGTGAAGCCAGAGGAAACTCTGGTGGAGGCTCGTAGCGATTCTGA
CGTGCAAATCGATCGTCAAATTTGGGTATAGGGGCGAAAG------------------------------
-------------------------------------CGCGAGCACGCCCTCCTCGCTTTCACCCTCGGT
GTGCGGCAACTCATCGTTGCCGTCAACAAGATGGACACCACTAAGTGGAGCGAGGACCGTTTCAACGAAA
TTATCAAGGAGACGTCAACCTTCATCAAGAAGGTTGGTTACAACCCAAAGGCTGTTGCCTTTGTCCCTAT
TTCCGGCTGGCACGGCGACAACATGTTGGAGGAGTCCGCTAGCATGCCTTGGTACAAGGGCTGGACCAGG
GAGACCAAGGCTGGTGTCGTCAAGGGCAAGACTCTCCTCGATGCTATTGATGCCATTGAACCCCCCGTCC
GACCTTCCGACAAACCCCTCCGTCTCCCCCTCCAGGATGTCTACAAAATTGGCGGTATCGGAACTGTGCC
CGTCGGTCGTGTTGAGACTGGTATCATCAAGGCCGGAATGGTCGTCACTTTCGCTCCCTCCAACGTCACC
ACTGAAGTCAAGTCCGTCGAAATGCATCACGAACAGCTCGAGCAGGGTAATCCTGGTGACAATGTCGGTT
TCAATGTCAAGAACGTGTCAGTAAAGGATATTCGTCGTGGCAACGTGGCCTCCGACTCCAAGAACGATCC
AGCCAAGGAAGCAGCCTCTTTCAACGCACAGGTCATTGTCCTCAACCACCCTGGTCAAATTGGTGCTGGT
TACGCCCCAGTTCTCGACTGTCACACTGCCCACATCGCCTGCAAGTTCGCCGAGCTCATCGAGAAGATCG
ATCGTCGTACGGGTAAATCCATCGAAAACTCGCCTAAATTTGTCAAGTCGGGTGACGCCTGCATCGTCAA
ACTCGTTCCCAGCAAGCCTATG--------------------TTCCGAAAGTTGACCAAGGACGTTTTTC
GTTATCTACAACAGTGCGTCGAGACCCACAAGGAGTTCAACCTTGCCCTTGCAGTTAAGCATCAAACCAT
CACAAACGGCCTCAAATACTCTCTGGCGACAGGTAACTGGGGAGATCAGAAAAAGTCAATGTCTTCCAAG
GCAGGAGTATCTCAGGTCTTGAACAGATACACATATGCATCCACTCTGTCACATCTTCGTCGGTGTAACA
CTCCTCTAGGGCGCGAAGGCAAGATCGCCAAACCTCGTCAGTTGCACAACACTCATTGGGGTATGGTGTG
TCCTGCGGAAACTCCTGAAGGTCAAGCCTGTGGTCTTGTCAAGAACCTCGCCCTTATGGCGTGCATATCA
GTCGGGTCTTACTCYGCGCCCGTTATCGAGTTTTTGGAGGAGTGGGGATTGGAGTCATTGGAAGAGAACG
CGCACTCATCAACACCTTGCACAAAAGTTTTCGTGAACGGTGTCTGGATGGGTGTGCATCGTGATCCTGC
CAATCTGGTGAAGACGATAAAGAAATTGAGAAGGAAAGACGACATTAGCCCAGAAGTGTCAGTTGTGCGA
GACATCAGGGAGAAGGAATTGAGGTTGTACACCGATGCTGGACGTGTTTGTCGACCACTCTTCATTGTCG
AGAACCAACAGCTGGCACTTCAGAAGAAGCACGTCAAATGGCTCAGTAACGGCCTCAACGATGATGGCGA
CGAGTACAAATGGGAACATCTAGTAAAGGGTGGCATCATCGAGTTACTGGATGCTGAGGAAGAAGAAACA
GTGATGATATCCATGACCCCTGAAGATCTTGAAAATTCTCGCCTACAGCAGAGTGGTGTTGATCCTCACG
CGAACGACGGCGAGTTTGATCCAGCAGCTCGATTGAAGGCTGGCACTCACGCACACACATGGACACATTG
CGAAATTCATCCTAGCATGATTCTTGGCATTTGTGCCAGCATTGTTCCTTTCCCT--------
>Laccaria_alba_KNU20120807_69
------------TGAATAAACCTGATGTGACTGTTAGCTGGCTTTTCGAAGCATGTGCTCGTCCATCATC
TTTATCTCTCCACCTGTGCACATTTTGTAGTCTTGGATACCTCTCGAGGCAACTCGGATTTTAGGATCGC
CGTGCTGTACAAGTCGGCTTTTCTTTCATTTCCAAGACTATGTTTTTATATACACCAAAGTATGTTTAAA
GAATGTCATTATAGGAACTTGTTTCCTAAAAATTATACAACTTTCAGCAACGGATCTCTTGGCTCTCGCA
TCGATGAAGAACGCAGCGAAATGCGATAAGTAATGTGAATTGCAGAATTCAGTGAATCATCGAATCTTTG
AACGCACCTTGCGCTCCTTGGTATTCCGAGGAGCATGCCTGTTTGAGTGTCATTAAATTCTCAACCTTCC
AACTTTTATTAGCTTGGATAGGCTTGGATGTGGGGGTTGCAGGCTTCATCAATGAGGTCAGCTCTTCTTA
AATGCATTAGCGGAACTTTTGTGGACCGTCTATTGGTGTGATAATTATCTACGCCGTGGATGAAAAACAG
CTTTATCAAGTTCAGCTTCTAACCGTCCATTGACTTGGACAATTTTGACAATTTG---------------
-CTAACAAGGATTCCCCTAGTAACTGCGAGTGAAGCGGGAAAAGCTCAAATTTAAAATCTGGCAGTCTTT
GGCTGTCCGAGTTGTAATCTAGAGAAGTATTATCCGCGCTGGACCGTGTACAAGTCTCCTGGAATGGAGC
GTCATAGAGGGTGAGAATCCCGTCTTTGACACGGACTGCCAGGGCTTTGTGATGTGCTCTCGAAGAGTCG
AGTTGTTTGGGAATGCAGCTCAAAATGGGTGGTAAATTCCATCTAAAGCTAAATATTGGCGAGAGACCGA
TAGCGAACAAGTACCGTGAGGGAAAGATGAAAAGAACTTTGGAAAGAGAGTTAAACAGTACGTGAAATTG
CTGAAAGGGAAACGCTTGAAGTCAGTCGCATTGGCCAGGGATCAACCTTGCTTTTTTGCTTGGCTTACTT
TCTGGTGATGGGTCAGCATCAATTTTGACTGGTAGAAAAAGTTCAAGGGAATGTGGCATCTTCGGATGTG
TTATAGCCTTTGTTCACATATATCAGTTGGGATTGAGGAACTCAGCACGCCGCAAGGCCGGGTTTTTAAC
CACGTACGTGCTTAGGATGCTGGCATAATGGCTTTAATCGACCCGTCTTGAAACACGGACCAAGGAGTCT
AACATGCCTGCAAGTGTTTGGGTGAAAAACCCGAGCGCGTAATGAAAGTGAAAGTTGAGATCCCTGTCAT
GGGGAGCATTGACGCCCGGATCTGACCTTTTGTGACGATTCTGCGGTAGAGCATGTATGTTGGGACCCGA
AAGATGGTGAACTATGCCTGAATAGGGTGAAGCCAGAGGAAACTCTGGTGGAGGCTCGTAGCGATTCTGA
CGTGCAAATCGATCGTCAAATTTGGGTATAGGGGCGAAA-------------------------------
------------------------GGATGGCCAGACCCGCGAGCACGCCCTCCTCGCTTTCACCCTCGGT
GTGCGGCAACTCATCGTTGCCGTCAACAAGATGGACACCACTAAGTGGAGCGAGGACCGTTTCAACGAAA
TTATCAAGGAGACGTCAACCTTCATCAAGAAGGTTGGTTACAACCCAAAGGCTGTTGCCTTTGTCCCTAT
TTCCGGCTGGCACGGCGACAACATGTTGGAGGAGTCCGCTAGCATGCCTTGGTACAAGGGCTGGACCAGG
GAGACCAAGGCTGGTGTCGTCAAGGGCAAGACTCTCCTCGATGCTATTGATGCCATTGAACCCCCCGTCC
GACCTTCCGACAAACCCCTCCGTCTCCCCCTCCAGGATGTCTACAAAATTGGCGGTATMGGAACTGTGCC
CGTCGGTCGTGTTGAGACTGGTATCATCAAGGCCGGAATGGTCGTCACTTTCGCTCCCTCCAACGTCACC
ACTGAAGTCAAGTCCGTCGAAATGCATCACGAACAGCTCGAG----------------------------
----------------------------------------------------------------------
----------------------------------------------------------------------
----------------------------------------------------------------------
----------------------------------------------------------------------
----------------------------------------------------------------------
----------------------------------------------------------------------
----------------------------------------------------------------------
----------------------------------------------------------------------
----------------------------------------------------------------------
----------------------------------------------CTCGCCCTTATGGCGTGCATATCA
GTCGGGTCTTACTCTGCGCCCGTTATCGAGTTTTTGGAGGAGTGGGGATTGGAGTCATTGGAAGAGAACG
CGCACTCATCAACACCTTGCACAAAAGTTTTCGTGAACGGTGTCTGGATGGGTGTGCATCGTGATCCTGC
CAATCTGGTGAAGACGATAAAGAAATTGAGAAGGAAAGACGACATTAGCCCAGAAGTGTCAGTTGTGCGA
GACATCAGGGAGAAGGAATTGAGGTTGTACACCGATGCTGGACGTGTTTGTCGACCACTCTTCATTGTCG
AGAACCAACAGCTGGCACTTCAGAAGAAGCACGTCAAATGGCTCAGTAACGGCCTCAACGATGATGGCGA
CGAGTACAAATGGGAACATCTAGTAAAGGGTGGCATCATCGAGTTACTGGATGCTGAGGAAGAAGAAACA
GTGATGATATCCATGACCCCTGAAGATCTTGAAAATTCTCGCCTACAGCAGAGTGGTGTTGATCCTCACG
CGAACGACGGCGAGTTTGATCCAGCAGCTCGATTGAAGGCTGGCACTCACGCACACACATGGACACATTG
CGAAA----------------------------------------------------------
>Laccaria_ambigua_T__PDD89696
AAGGATCATTATTGAATAAACCTGACGTGGTTGTTAGCTGGCTTCTAGGAGCAAGTGCTCGCCCGTCATC
TTTATATCTCCACCTGTGCACCTTTTGTAGACTTGGATACCTCTCGAGGAAACTCGGTTTG-AGGACTGC
TGTGCAA---AAGCCGGCTTTCCTTACATTTCCAAGTCTATGTTTTCACATACCCCATAGTCAGTTT-CA
GAATGTCATCTTAGGA---TTCGTCCTAAAAATTATACAACTTTCAGCAACGGATCTCTTGGCTCTCGCA
TCGATGAAGAACGCAGCGAAATGCGATAAGTAATGTGAATTGCAGAATTCAGTGAATCATCGAATCTTTG
AACGCACCTTGCGCTCCTTGGTATTCCGAGGAGCATGCCTGTTTGAGTGTCATTAAATTCTCAACCTTCC
AGCTTTTATTAGCTTGGTTTGGCTTGGATGTGGGGGTTGCAGGCTTCATTACTGAGGTCTGCTCTCCTTA
AATGCATTAGCGGAACCTTTGTGGACCGTCTATTGGTGTGATAATTATCTACGCCGTGGTCGTGAAGCAT
TTT-ATGGGGTTCAGCTTCTAACCGTCCATTGACTTGGACAATATTGACAA-TTGACCTCAAATCAGGTA
GCTAACAAGGATTCCCCTAGTAACTGCGAGTGAAGCGGGAAAAGCTCAAATTTAAAATCTGGTGGTCTTT
GATCATCCGAGTTGTAATCTAGAGAAGTGTTATCCGCGCTGGACCGTGTACAAGTCTCCTGGAATGGAGC
GTCATAGAGGGTGAGAATCCCGTCTTTGACACGGACTGCCAGGGCTTTGTGATGCGCTCTCAAAGAGTCG
AGTTGTTTGGGAATGCAGCTCAAAATGGGTGGTAAATTCCATCTAAAGCTAAATATTGGCGAGAGACCGA
TAGCGAACAAGTACCGTGAGGGAAAGAAGAAAAGAACTTTGGAAAGAGAGTTAAACAGTACGTGAAATTG
CTGAAAGGGAAACGCTTGAAGTCAGTCGCGTTGGCCAGGGATCAACCTTGCTTTTTTGCTTGGCTTACTT
CCTGGTGACGGGTCAACATCAATTTTGATCGGTGGAATAAAGGCTAGGAAATGTGGCATCTTCGGAGGTG
TTATAGTCCTTGGTCGCATACATCGGTTGGGATTGAGGAACTCAGCACGCCGCAAGGCCGGGTTTTTAAC
CACGTACGTGGTTAGGATGTTGGCATAATGGCTTTAATCGACCCGTCTTGAAACACGGACCAAGGAGTCT
AACATGCCTGCGAGTGTTTGGGTGGAAAACCCGAGCGCGTAATGAAAGTGAAAGTTGAGATCCCTGTCGT
GGGGAGCATCGACGCCCGGACTTGACGTTTTCTGACGGTCCCGCGGTAGAGCATGTATGTTGGGACCCGA
AAGATGGTGAACTATGCCTGAATAGGGTGAAGCCAGAGGAAACTCTGGTGGAGGCTCGTAGCGATTCTGA
CGTGCAAATCGATCGTCAAATTTGGGTATAGGGGCGAAAG------------------------------
-------------------------------------CGCGAGCACGCTCTCCTCGCTTTCACCCTTGGT
GTGCGTCAGCTCATCGTCGCCGTCAACAAGATGGACACCACCAAGTGGAGTGAGGACCGTTTCAATGAAA
TCGTCAAGGAGACCTCCACCTTCATCAAGAAGGTCGGTTACAACCCCAAGGCTGTTGCCTTCGTGCCCAT
CTCTGGCTGGCACGGTGACAACATGTTGGAGGAGTCCCCTAGTATGCAATGGTACAAGGGCTGGACCAAG
GAGACCAAGGCTGGTGTCGTCAAGGGCAAGACCCTCCTCGACGCTATCGATGCTATCGAGCCCCCCGTCC
GTCCTTCCGACAAGCCCCTCCGTCTTCCCCTTCAGGATGTCTACAAGATCGGCGGTATTGGCACAGTGCC
CGTCGGTCGTGTTGAGACCGGTATCATCAAGGCTGGAATGGTCGTCACCTTCGCTCCCTCGAACGTTACA
ACTGAAGTCAAGTCCGTCGAGATGCATCACGAGCAGCTTGAGCAAGGTAACCCTGGTGACAACGTCGGCT
TCAACGTCAAGAACGTGTCAGTTAAGGATATCCGTCGTGGAAACGTTGCCTCCGACTCCAAGAACGACCC
CGCCAAGGAGGCAGCTTCCTTCAACGCTCAGGTCATCGTCCTCAACCACCCTGGTCAAATTGGTGCTGGT
TACGCACCCGTCCTCGATTGCCACACCGCCCACATTGCCTGCAAGTTCGCCGAGCTCATTGAGAAGATTG
ATCGTCGAACAGGTAAATCCCTTGAGGACTCCCCCAAGTTCGTCAAGTCTGGTGATGCTTGCATCGTCAA
GCTCATTCCTTCCAAGCCCATGCCAACCTTTTCCGAATGCTGTTCCKAAAATTGACGAAGGATGTCTATC
GTTATTTGCTATAGTGTGTCGAGACACACAAGGAGTTCAATCTTTCCCTTGCTGTCAAACATCAAACCAT
TACGAATGGCCTCAAATATTCCCTTGCCACGGGTAATTGGGGAGACCAGAAGAAGTCGATGTCTTCCAAG
GCTGGTGTCTCTCAGGTCTTAAACAGATACACATATGCYTCTACGCTCTCACAYCTTCGGCGATGCAATA
CTCCCTTGGGCCGTGAAGGCAAAATCGCCAAACCTCGTCAGTTACACAACACTCATTGGGGAATGGTYTG
TCCAGCCGAAACGCCTGAAGGTCAGGCTTGTGGTCTCGTCAAAAACCTTGCTCTCATGGCATGCATTTCT
GTTGGATCCTACTCGGCTCCTGTCATCGAATTCTTGGAAGAGTGGGGGCTGGAGTCTCTGGAAGAAAATG
CACATTCATCGACGCCTTGCACRAAAGTCTTCGTGAACGGAGTCTGGATGGGCGTACATCGCGATCCTGC
TAACTTGGTCAAGACAATCAAGAAATTAAGGAGGAAGGATGATATCAGCCCTGAAGTCTCGGTCGTGCGC
GACATTAGAGAGAAGGAGCTGAGGTTGTATACKGATGCCGGACGTGTCTGTCGACCGCTGTTCATCGTAG
AGAATCAACAATTGGCGCTTCAGAAGAAAAACGTGCGGTGGCTCAATAATGGTGTTAATGATGATGGCGA
GGAGTACAAGTGGGAGCAGCTTGTTAAGGGTGGCGTTATCGAGCTGCTGGAYGCCGAAGAAGAAGAGACG
GTGATGATCTCGATGACGCCGGAGGACCTGGAAAACTCTCGACTCCAACAGACCGGCGTTGACCCTCATG
CAAATGACGGAGAGTTTGATCCAGCTGCTSGACTCAAGGCTGGCACTCATGCGCATACATGGACGCATTG
TGAAATTCACCCCAGTATGATTCTTGGCATGTGCGCT--------------------------
>Laccaria_amethysteo_occidentalis_AWW556
AAGGATCATTATTGAATAAACCTGATGTGACTGTTAGCTGGCTTTTCGAAGCATGTGCTCGTCCGTCATC
TTTATCTCTCCACCTGTGCACATTTTGTAGTCTTGGATACCT---------------------GGATCGC
TGTGCTGTACAAGTCGGCTTTCTTTTCATTTCCAAGACTATGTTTTTATATACACCAAAGTATGTTTAAA
GAATGTCATCATAGGAA-TTGTTTCCTAAAAATTATACAACTTTCAGCAACGGATCTCTTGGCTCTCGCA
TCGATGAAGAACGCAGCGAAATGCGATAAGTAATGTGAATTGCAGAATTCAGTGAATCATCGAATCTTTG
AACGCACCTTGCGCTCCTTGGTATTCCGAGGAGCATGCCTGTTTGAGTGTCATTAAATTCTCAACCTTCC
AGCTTTTATTAGCTTGGTTAGGCTTGGATGTGGGGGTTGCGGGCTTCATTAATGAGGTCGGCTCTCCTTA
AATGCATTAGCGGAACTTTTGTGGACTGTCATTTGGTGTGATAATTATCTACGCCGTGGATGTGAAGCAG
TTTTATGAAGTTCAGCTTCTAACCGTCCATTGACTTGGACAATTTTGACAATTTGACCTCAAATCAGGTA
G-CTAACAGGATTCCCCTAGTAACTGCGAGTGAAGCGGGAAAAGCTCAAATTTAAAATCTGGCAGTCTTT
GGCTGTCCGAGTTGTAATCTAGAGAAGTATTATCCGCGCTGGACCGTGTACAAGTCTCCTGGAATGGGGC
GTCATAGAGGGTGAGAATCCCGTCTTTGACACGGACTGCCAGGGCTTTGTGATGTGCTCTCAAAGAGTCG
AGTTGTTTGGGAATGCAGCTCAAAATGGGTGGTAAATTCCATCTAAAGCTAAATATTGGCGAGAGACCGA
TAGCGAACAAGTACCGTGAGGGAAAGATGAAAAGAACTTTGGAAAGAGAGTTAAACAGTACGTGAAATTG
CTGAAAGGGAAACGCTTGAAGTCAGTCGCGTTGGCTAGGGATCAACCTTGCTTTTTTGCTTGGCTTACTT
TCTGGTGATGGGTCAGCATCAATTTTGACTGATGGAAAAAGTTCAAGGGAATGTGGCATCTTCGGATGTG
TTATAGCCTTTGTTCGCATACATTGGTTGGGATTGAGGAACTCAGCACGCCGCAAGGCCGGGTTTTTAAC
CACGTACGTGCTTAGGATGCTGGCATAATGGCTTTAATCGACCCGTCTTGAAACACGGACCAAGGAGTCT
AACATGCCTGCGAGTGTTTGGGTGAAAAACCCGAGCGCGTAATGAAAGTGAAAGTTGAGATCCCTGTCGT
GGGGAGCATTGACGCCCGGATCTGACCTTTTGTGACGATTCTGCGGTAGAGCATGTATGTTGGGACCCGA
AAGATGGTGAACTATGCCTGAATAGGGTGAAGCCAGAGGAAACTCTGGTGGAGGCTCGTAGCGATTCTGA
CGTGCAAATCGATCGTCAAATTTGGGTATAGGGGCGAAAG??????????????????????????????
??????????????????????????????????????????????????????????????????????
??????????????????????????????????????????????????????????????????????
??????????????????????????????????????????????????????????????????????
??????????????????????????????????????????????????????????????????????
??????????????????????????????????????????????????????????????????????
??????????????????????????????????????????????????????????????????????
??????????????????????????????????????????????????????????????????????
??????????????????????????????????????????????????????????????????????
??????????????????????????????????????????????????????????????????????
??????????????????????????????????????????????????????????????????????
??????????????????????????????????????????????????????????????????????
??????????????????????????????????????????????????????????????????????
??????????????????????CCAACCTTTTCCGCATGCTTTTCCGAAAGTTGAGCAAGGATGTTTATC
GTTATCTACAACAGTGCGTTGAGACCCACAAGGAGTTCAACCTGGCCCTTGCAGTTAAGCATCAAACCAT
CACAAACGGCCTCAAATACTCTCTGGCGACAGGTAACTGGGGAGATCAGAAAAAGTCAATGTCTTCCAAG
GCAGGAGTATCTCAGGTCTTGAACAGATACACATATGCATCCACTCTATCACATCTTCGTCGGTGTAATA
CTCCTCTAGGGCGCGAAGGCAAGATCGCCAAACCCCGTCAGTTGCACAACACTCATTGGGGTATGGTGTG
TCCTGCGGAAACTCCTGAAGGTCAAGCCTGTGGTCTTGTCAAGAACCTCGCCCTTATGGCGTGCATATCA
GTCGGGTCTTACTCCGCGCCCGTTATCGAGTTTTTGGAGGAGTGGGGATTGGAGTCATTGGAAGAGAACG
CACATTCATCGACACCTTGCACAAAAGTTTTCGTGAACGGTGTCTGGATGGGTGTGCATCGCGATCCTGC
CAATTTGGTGAAGACGATAAAGAAATTGAGAAGGAAAGACGACATCAGCCCAGAAGTGTCAGTTGTGCGA
GACATCAGAGAGAAGGAATTGAGGTTGTACACCGATGCTGGACGTGTTTGTCGACCACTCTTCATCGTCG
AGAACCAACAGCTGGCACTTCAGAAGAAGCACGTCAAATGGCTCAGTAACGGCCTCAACGATGACGGCGA
CGAGTACAAATGGGAACATYTGGTAAAGGGTGGCATCATCGAGTTACTGGATGCTGAGGAAGAGGAAACG
GTGATGATATCCATGACCCCTGAAGATCTTGAAAATTCTCGCCTACAGCAAAGTGGTGTTGATCCTCATG
CGAACGACGGCGAGTTTGATCCAGCAGCTCGATTGAAGGCTGGCACTCACGCACACACATGGACACATTG
CGAAATTCATCCTAGCATGATTCTTGGCATTTGCGCCAGCATTATTCCTTTCCCTGATCATAA
>Laccaria_amethysteo_occidentalis_AWW590
AAGGATCATTATTGAATAAACCTGATGTGACTGTTAGCTGGCTTTTCGAAGCATGTGCTCGTCCGTCATC
TTTATCTCTCCACCTGTGCACATTTTGTAGTCTTGGATACCT---------------------GGATCGC
TGTGCTGTACAAGTCGGCTTTCTTTTCATTTCCAAGACTATGTTTTTATATACACCAAAGTATGTTTAAA
GAATGTCATCATAGGAA-TTGTTTCCTAAAAATTATACAACTTTCAGCAACGGATCTCTTGGCTCTCGCA
TCGATGAAGAACGCAGCGAAATGCGATAAGTAATGTGAATTGCAGAATTCAGTGAATCATCGAATCTTTG
AACGCACCTTGCGCTCCTTGGTATTCCGAGGAGCATGCCTGTTTGAGTGTCATTAAATTCTCAACCTTCC
AGCTTTTATTAGCTTGGTTAGGCTTGGATGTGGGGGTTGCGGGCTTCATTAATGAGGTCGGCTCTCCTTA
AATGCATTAGCGGAACTTTTGTGGACTGTCATTTGGTGTGATAATTATCTACGCCGTGGATGTGAAGCAG
TTTTATGAAGTTCAGCTTCTAACCGTCCATTGACTTGGACAATTTTGACAATTTGACCTCAAATCAGGTA
GCTAACAAGGATTCCCCTAGTAACTGCGAGTGAAGCGGGAAAAGCTCAAATTTAAAATCTGGCAGTCTTT
GGCTGTCCGAGTTGTAATCTAGAGAAGTATTATCCGCGCTGGACCGTGTACAAGTCTCCTGGAATGGGGC
GTCATAGAGGGTGAGAATCCCGTCTTTGACACGGACTGCCAGGGCTTTGTGATGTGCTCTCAAAGAGTCG
AGTTGTTTGGGAATGCAGCTCAAAATGGGTGGTAAATTCCATCTAAAGCTAAATATTGGCGAGAGACCGA
TAGCGAACAAGTACCGTGAGGGAAAGATGAAAAGAACTTTGGAAAGAGAGTTAAACAGTACGTGAAATTG
CTGAAAGGGAAACGCTTGAAGTCAGTCGCGTTGGCTAGGGATCAACCTTGCTTTTTTGCTTGGCTTACTT
TCTGGTGATGGGTCAGCATCAATTTTGACTGATGGAAAAAGTTCAAGGGAATGTGGCATCTTCGGATGTG
TTATAGCCTTTGTTCGCATACATTGGTTGGGATTGAGGAACTCAGCACGCCGCAAGGCCGGGTTTTTAAC
CACGTACGTGCTTAGGATGCTGGCATAATGGCTTTAATCGACCCGTCTTGAAACACGGACCAAGGAGTCT
AACATGCCTGCGAGTGTTTGGGTGAAAAACCCGAGCGCGTAATGAAAGTGAAAGTTGAGATCCCTGTCGT
GGGGAGCATTGACGCCCGGATCTGACCTTTTGTGACGATTCTGCGGTAGAGCATGTATGTTGGGACCCGA
AAGATGGTGAACTATGCCTGAATAGGGTGAAGCCAGAGGAAACTCTGGTGGAGGCTCGTAGCGATTCTGA
CGTGCAAATCGATCGTCAAATTTGGGTATAGGGGCGAAAG??????????????????????????????
??????????????????????????????????????????????????????????????????????
??????????????????????????????????????????????????????????????????????
??????????????????????????????????????????????????????????????????????
??????????????????????????????????????????????????????????????????????
??????????????????????????????????????????????????????????????????????
??????????????????????????????????????????????????????????????????????
??????????????????????????????????????????????????????????????????????
??????????????????????????????????????????????????????????????????????
??????????????????????????????????????????????????????????????????????
??????????????????????????????????????????????????????????????????????
??????????????????????????????????????????????????????????????????????
??????????????????????????????????????????????????????????????????????
??????????????????????CCNACCTTTTCCGCATGCTTTTCCGAAAGTTGAGCAAGGATGTTTATC
GTTATCTACAACAGTGCGTTGAGACCCACAAGGAGTTCAACCTGGCCCTTGCAGTTAAGCATCAAACCAT
CACAAACGGCCTCAAATACTCTCTGGCGACAGGTAACTGGGGAGATCAGAAAAAGTCAATGTCTTCCAAG
GCAGGAGTATCTCAGGTCTTGAACAGATACACATATGCATCCACTCTRTCACATCTTCGTCGGTGTAATA
CTCCTCTAGGGCGCGAAGGCAAGATCGCCAAACCCCGTCAGTTGCACAACACTCATTGGGGTATGGTGTG
TCCTGCGGAAACTCCTGAAGGTCAAGCCTGTGGTCTTGTCAAGAACCTCGCCCTTATGGCGTGCATATCA
GTCGGGTCTTACTCCGCGCCCGTTATCGAGTTTTTGGAGGAGTGGGGATTGGAGTCATTGGAAGAGAACG
CACATTCATCGACACCTTGCACAAAAGTTTTCGTGAACGGTGTCTGGATGGGTGTGCATCGCGATCCWGC
CAATTTGGTGAAGACGATAAAGAAATTGAGAAGGAAAGACGACATCAGCCCAGAAGTGTCAGTTGTGCGG
GAYATCAGRGAGAAGGAATTGAGGTTGTACACCGATGCTGGACGTGTTTGTCGACCACTCTTCATCGTCG
AGAACCAACAGCTGGCACTTCAGAAGAAGCACGTCAAATGGCTCAGTAACGGCCTCAACGATGACGGCGA
CGAGTACAAATGGGAACATCTGGTAAAGGGTGGCATCATCGAGTTACTGGATGCTGAGGAAGAGGAAACG
GTGATGATATCCATGACCCCTGAAGATCTTGAAAATTCTCGCCTACAGCAAAGTGGTGTTGATCCTCATG
CGAACGACGGCGAGTTTGATCCAGCAGCTCGATTGAAGGCTGGCACTCACGCACACACATGGACACATTG
CGAAATTCATCCTAGCATGATTCTTGGCATTTGCGCCAGCATTATTCCTTTCCCTGATCATAA
>Laccaria_amethystina_GMM7041
AAGGATCATTATTGAATAAACCTGATGTGGCTGTTAGCTGGCTTTTCGAAGCATGTGCTCGTCCGTCATC
TTTATCTCTCCACCTGTGCACATTTTGTAGTCTTGGATACCTCTCGAGGCAACTCGGATTTTAGGATCGC
TGTGCTGTACAAGTCGGCTTTCCTTTCATTTCCAAGACTATGTTTTTATATACACCAAAGTATGTTTAAA
GAATGTCATCATAGGAACTTGTTTCCTAATAATTATACAACTTTCAGCAACGGATCTCTTGGCTCTCGCA
TCGATGAAGAACGCAGCGAAATGCGATAAGTAATGTGAATTGCAGAATTCAGTGAATCATCGAATCTTTG
AACGCACCTTGCGCTCCTTGGTATTCCGAGGAGCATGCCTGTTTGAGTGTCATTAAATTCTCAACCTTCC
AGCTTTTATAAGCTTGGTTAGGCTTGGATGTGGGGGTTGTGGGCTTCATTAATGAGGTCAGCTCTCCTTA
AATGCATTAGCGGAACTTTTGTGGACCGTCTATTGGTGTGATAATTATCTACGCCGTGGATGTGAAGCAG
TTTTATGAAGTTCAGCTTCTAACCGTCCATTGACTTGGACAATTTTGACAA-TTGACCTCAAATCAGGTA
GCTAACAAGGATTCCCCTAGTAACTGCGAGTGAAGCGGGAAAAGCTCAAATTTAAAATCTGGCAGTCTTT
GGCTGTCCGAGTTGTAATCTAGAGAAGTATTATCCGCGCTGGACCGTGTACAAGTCTCCTGGAATGGGGC
GTCATAGAGGGTGAGAATCCCGTCTTTGACACGGACTGCCAGGGCTTTGTGATGTGCTCTCAAAGAGTCG
AGTTGTTTGGGAATGCAGCTCAAAATGGGTGGTAAATTCCATCTAAAGCTAAATATTGGCGAGAGACCGA
TAGCGAACAAGTACCGTGAGGGAAAGATGAAAAGAACTTTGGAAAGAGAGTTAAACAGTACGTGAAATTG
CTGAAAGGGAAACGCTTGAAGTCAGTCGCGTTGGCCAGGGATCAACCTTGCTTTTTTGCTTGGCTTACTT
TCTGGTGATGGGTCAGCATCAATTTTGACCGGTGGAAAAAGTTCAAGGGAATGTGGCATCTTCGGATGTG
TTATAGCCTTTGTTCGCATACATTGGTTGGGATTGAGGAACTCAGCACGCCGCAAGGCCGGGTTTTTAAC
CACGTACGTGCTTAGGATGCTGGCATAATGGCTTTAATCGACCCGTCTTGAAACACGGACCAAGGAGTCT
AACATGCCTGCGAGTGTTTGGGTGAAAAACCCGAGCGCGTAATGAAAGTGAAAGTTGAGATCCCTGTCGT
AGGGAGCATTGACGCCCGGATCTGACCTTTTGTGACGATTCTGCGGTAGAGCATGTATGTTGGGACCCGA
AAGATGGTGAACTATGCCTGAATAGGGTGAAGCCAGAGGAAACTCTGGTGGAGGCTCGTAGCGATTCTGA
CGTGCAAATCGATCGTCAAATTTGGGTATAGGGGCGAAAG??????????????????????????????
??????????????????????????????????????????????????????????????????????
??????????????????????????????????????????????????????????????????????
??????????????????????????????????????????????????????????????????????
??????????????????????????????????????????????????????????????????????
??????????????????????????????????????????????????????????????????????
??????????????????????????????????????????????????????????????????????
??????????????????????????????????????????????????????????????????????
??????????????????????????????????????????????????????????????????????
??????????????????????????????????????????????????????????????????????
??????????????????????????????????????????????????????????????????????
??????????????????????????????????????????????????????????????????????
??????????????????????????????????????????????????????????????????????
??????????????????????CCAACCTTTTCGGCATGCTTTTCCGAAAGCTGTCCAAGGACGTTTATC
GTTATCTACAACAGTGTGTCGAGACCCACAAAGAGTTCAACCTTGCCCTTGCAGTTAAGCATCAAACCAT
CACAAACGGTCTCAAATACTCTCTGGCGACAGGTAACTGGGGAGATCAGAAAAAGTCAATGTCTTCCAAG
GCAGGAGTATCTCAGGTCTTGAACAGATACACATATGCGTCCACTCTGTCACATCTTCGTCGGTGTAACA
CTCCTTTAGGGCGCGAAGGCAAGATCGCCAAACCTCGTCARCTGCACAACACTCATTGGGGTATGGTGTG
TCCTGCGGAAACTCCTGAAGGTCAAGCCTGTGGTCTTGTCAAGAACCTCGCCCTTATGGCGTGCATATCA
GTCGGGTCTTACTCTGCGCCTGTTATCGAGTTTTTGGAGGAGTGGGGATTGGAGTCATTGGAAGAGAACG
CACACTCATCGACACCTTGCACAAAAGTTTTCGTGAACGGTGTCTGGATGGGTGTGCATCGCGATCCTGC
CAATTTGGTCAAGACGATAAAGAAACTGAGAAGGAAAGATGACATCAGCCCAGAAGTGTCAGTTGTGCGA
GACATTAGGGAGAAGGAACTCAGGTTGTACACCGATGCTGGACGTGTTTGTCGACCACTCTTCATCGTCG
AGAACCAACAGCTGGCACTTCAGAAGAAGCACGTCAAATGGCTCAGTAACGGCCTCAACGATGATGGCGA
CGAGTACAAATGGGAACATCTGGTAAAGGGTGGCATCATTGAGTTACTGGATGCTGAGGAAGAGGAAACG
GTGATGATATCCATGACCCCTGAAGATCTTGAAAATTCTCGCCTACAGCAAAGTGGTGTTGACCCCCACG
CGAACGACGGCGAGTTTGATCCAGCAGCTCGATTGAAGGCTGGCACTCACGCACACACATGGACTCATTG
CGAAATTCATCCTAGCATGATTCTTGGCATTTGTGCCAGCATTATTCCTTTCCCTGATCATAA
>Laccaria_amethystina_GMM7621
AAGGATCATTATTGAATAAACCTGATGTGGCTGTTAGCTGGCTTTTCGAAGCATGTGCTCGTCCGTCATC
TTTATCTCTCCACCTGTGCACATTTTGTAGTCTTGGATACCTCTCGAGGCAACTCGGATTTTAGGATCGC
TGTGCTGTACAAGTCGGCTTTCCTTTCATTTCCAAGACTATGTTTTTATATACACCAAAGTATGTTTAAA
GAATGTCATCATAGGAACTTGTTTCCTAATAATTATACAACTTTCAGCAACGGATCTCTTGGCTCTCGCA
TCGATGAAGAACGCAGCGAAATGCGATAAGTAATGTGAATTGCAGAATTCAGTGAATCATCGAATCTTTG
AACGCACCTTGCGCTCCTTGGTATTCCGAGGAGCATGCCTGTTTGAGTGTCATTAAATTCTCAACCTTCC
AGCTTTTATAAGCTTGGTTAGGCTTGGATGTGGGGGTTGTGGGCTTCATTAATGAGGTCAGCTCTCCTTA
AATGCATTAGCGGAACTTTTGTGGACCGTCTATTGGTGTGATAATTATCTACGCCGTGGATGTGAAGCAG
ATTTATGAAGTTCAGCTTCTAACCGTCCATTGACTTGGACAATTTTGACAATTTGACCTCAAATCAGGTA
GCTAACAAGGATTCCCCTAGTAACTGCGAGTGAAGCGGGAAAAGCTCAAATTTAAAATCTGGCAGTCTTT
GGCTGTCCGAGTTGTAATCTAGAGAAGTATTATCCGCGCTGGACCGTGTACAAGTCTCCTGGAATGGGGC
GTCATAGAGGGTGAGAATCCCGTCTTTGACACGGACTGCCAGGGCTTTGTGATGTGCTCTCAAAGAGTCG
AGTTGTTTGGGAATGCAGCTCAAAATGGGTGGTAAATTCCATCTAAAGCTAAATATTGGCGAGAGACCGA
TAGCGAACAAGTACCGTGAGGGAAAGATGAAAAGAACTTTGGAAAGAGAGTTAAACAGTACGTGAAATTG
CTGAAAGGGAAACGCTTGAAGTCAGTCGCGTTGGCCAGGGATCAACCTTGCTTTTTTGCTTGGCTTACTT
TCTGGTGATGGGTCAGCATCAATTTTGACCGGTGGAAAAAGTTCAAGGGAATGTGGCATCTTCGGATGTG
TTATAGCCTTTGTTCGCATACATTGGTTGGGATTGAGGAACTCAGCACGCCGCAAGGCCGGGTTTTTAAC
CACGTACGTGCTTAGGATGCTGGCATAATGGCTTTAATCGACCCGTCTTGAAACACGGACCAAGGAGTCT
AACATGCCTGCGAGTGTTTGGGTGAAAAACCCGAGCGCGTAATGAAAGTGAAAGTTGAGATCCCTGTCGT
AGGGAGCATTGACGCCCGGATCTGACCTTTTGTGACGATTCTGCGGTAGAGCATGTATGTTGGGACCCGA
AAGATGGTGAACTATGCCTGAATAGGGTGAAGCCAGAGGAAACTCTGGTGGAGGCTCGTAGCGATTCTGA
CGTGCAAATCGATCGTCAAATTTGGGTATAGGGGCGAAAGCGCCATTCTCATCATTGCTGGTGGTACTGG
TGAGTTCGAGGCTGGTATCTCCAAGGATGGCCAGACCCGCGAGCACGCTCTCCTCGCTTTCACCCTCGGT
GTGCGGCAACTCATCGTGGCCGTCAACAAGATGGACACCACCAAGTGGAGCGAGGACCGTTTCAACGAAA
TCATCAAGGAGACGTCAACCTTCATCAAGAAGGTTGGTTACAACCCCAAGGCCGTTGCCTTTGTCCCTAT
TTCCGGCTGGCACGGTGACAACATGTTGGAGGAGTCCGCTAGCATGCCTTGGTACAAGGGCTGGACCAGG
GAGACCAAGGCTGGTCCCGTCAAGGGCAAGACCCTCCTCGATGCTATTGATGCCATTGARCCCCCCGTCC
GACCTTCCGACAAACCCCTCCGTCTCCCCCTCCAGGATGTCTACAAAATTGGCGGTATTGGAACTGTGCC
CGTCGGTCGTGTTGAGACTGGTATCATCAAGGCCGGAATGGTCGTCACTTTCGCGCCCTCCAACGTCACC
ACTGAAGTCAAGTCCGTCGAAATGCATCACGAACAGCTCGAGCAGGGTAACCCTGGTGACAATGTCGGTT
TCAACGTCAAGAACGTGTCAGTGAAGGATATTCGTCGTGGCAACGTGGCCTCCGACTCCAAGAACGATCC
GGCCAAGGAAGCGGCCTCTTTCAACGCACAGGTCATCGTCCTCAACCACCCTGGTCAAATTGGTGCTGGT
TACGCCCCAGTTCTCGACTGTCACACCGCCCACATCGCCTGCAAGTTYGCCGAGCTTATCGAGAAGATCG
ATCGTCGTACGGGTAAATCTATTGAAAATTCGCCTAAATTCGTCAAATCGGGTGACGCCTGCATCGTCAA
GCTCGTTCCCAGCAAGCCTATGCCNACCTTTTCCGCATGCTTTTCCGAAAGCTGTCCAAGGACGTTTATC
GTTATCTACAACAGTGTGTCGAGACCCACAAAGAGTTCAACCTTGCCCTTGCAGTTAAGCATCAAACCAT
CACAAACGGTCTCAAATACTCTCTGGCGACAGGTAACTGGGGAGATCAGAAAAAGTCAATGTCTTCCAAG
GCAGGAGTATCTCAGGTCTTGAACAGATACACATATGCGTCCACTCTGTCACATCTTCGTCGGTGTAACA
CTCCTTTAGGGCGCGAAGGCAAGATCGCCAAACCTCGTCAGCTGCACAACACTCATTGGGGTATGGTGTG
TCCTGCGGAAACTCCTGAAGGTCAAGCCTGTGGTCTTGTCAAGAACCTCGCCCTTATGGCGTGCATATCA
GTCGGGTCTTACTCTGCGCCTGTTATCGAGTTTTTGGAGGAGTGGGGATTGGAGTCATTGGAAGAGAACG
CACACTCATCGACACCTTGCACAAAAGTTTTCGTGAACGGTGTCTGGATGGGTGTGCATCGCGATCCTGC
CAATTTGGTCAAGACGATAAAGAAACTGAGAAGGAAAGATGACATCAGCCCAGAAGTGTCAGTTGTGCGA
GACATTAGGGAGAAGGAACTCAGGTTGTACACCGATGCTGGACGTGTTTGTCGACCACTCTTCATCGTCG
AGAACCAACAGCTGGCACTTCAGAAGAAGCACGTCAAATGGCTCAGTAACGGCCTCAACGATGATGGCGA
CGAGTACAAATGGGAACATCTGGTAAAGGGTGGCATCATTGAGTTACTGGATGCTGAGGAAGAGGAAACG
GTGATGATATCCATGACCCCTGAAGATCTTGAAAATTCTCGCCTACAGCAAAGTGGTGTTGACCCCCACG
CGAACGACGGCGAGTTTGATCCAGCAGCTCGATTGAAGGCTGGCACTCACGCACACACATGGACTCATTG
CGAAATTCATCCTAGCATGATTCTTGGCATTTGTGCCAGCATTATTCCTTTCCCTGATCATAA
>Laccaria_amethystina_GMM7633
-----------TTGAATAAACCTGATGTGGCTGTTAGCTGGCTTTTCGAAGCATGTGCTCGTCCGTCATC
TTTATCTCTCCACCTGTGCACATTTTGTAGTCTTGGATACCTCTCGAGGCAACTCGGATTTTAGGGTCGC
TGTGCTGTACAAGTCGGCTTTCCTTTCATTTCCAAGACTATGTTTTTATATACACCAAAGTATGTTTAAA
GAATGTCATCATAGGAACTTGTTTCCTAATAATTATACAACTTTCAGCAACGGATCTCTTGGCTCTCGCA
TCGATGAAGAACGCAGCGAAATGCGATAAGTAATGTGAATTGCAGAATTCAGTGAATCATCGAATCTTTG
AACGCACCTTGCGCTCCTTGGTATTCCGAGGAGCATGCCTGTTTGAGTGTCATTAAATTCTCAACCTTCC
AGCTTTTATAAGCTTGGTTAGGCTTGGATGTGGGGGTTGTGGGCTTCATTAATGAGGTCAGCTCTCCTTA
AATGCATTAGCGGAACTTTTGTGGACCGTCTATTGGTGTGATAATTATCTACGCCGTGGATGTGAAGCAG
ATTTATGAAGTTCAGCTTCTAACCGTCCATTGACTTGGACATTTTTGACAATTTGACCTCAAA-------
-----------TTCCCCTAGTAACTGCGAGTGAAGCGGGAAAAGCTCAAATTTAAAATCTGGCAGTCTTT
GGCTGTCCGAGTTGTAATCTAGAGAAGTATTATCCGCGCTGGACCGTGTACAAGTCTCCTGGAATGGGGC
GTCATAGAGGGTGAGAATCCCGTCTTTGACATGGACTGCCAGGGCTTTGTGATGTGCTCTCAAAGAGTCG
AGTTGTTTGGGAATGCAGCTCAAAATGGGTGGTAAATTCCATCTAAAGCTAAATATTGGCGAGAGACCGA
TAGCGAACAAGTACCGTGAGGGAAAGATGAAAAGAACTTTGGAAAGAGAGTTAAACAGTACGTGAAATTG
CTGAAAGGGAAACGCTTGAAGTCAGTCGCGTTGGCCAGGGATCAACCTTGCTTTTTTGCTTGGCTTACTT
TCTGGTGATGGGTCAGCATCAATTTTGACCGGTGGAAAAAGTTCAAGGGAATGTGGCATCTTCGGATGTG
TTATAGCCTTTGTTCGCATACATTGGTTGGGATTGAGGAACTCAGCACGCCGCAAGGCCGGGTTTTTAAC
CACGTACGTGCTTAGGATGCTGGCATAATGGCTTTAATCGACCCGTCTTGAAACACGGACCAAGGAGTCT
AACATGCCTGCGAGTGTTTGGGTGAAAAACCCGAGCGCGTAATGAAAGTGAAAGTTGAGATCCCTGTCGT
AGGGAGCATTGACGCCCGGATCTGACCTTTTGTGACGATTCTGCGGTAGAGCATGTATGTTGGGACCCGA
AAGATGGTGAACTATGCCTGAATAGGGTGAAGCCAGAGGAAACTCTGGTGGAGGCTCGTAGCGATTCTGA
CGTGCAAATCGATCGTCAAATTTGGGTATAGGGGCGAAAG??????????????????????????????
??????????????????????????????????????????????????????????????????????
??????????????????????????????????????????????????????????????????????
??????????????????????????????????????????????????????????????????????
??????????????????????????????????????????????????????????????????????
??????????????????????????????????????????????????????????????????????
??????????????????????????????????????????????????????????????????????
??????????????????????????????????????????????????????????????????????
??????????????????????????????????????????????????????????????????????
??????????????????????????????????????????????????????????????????????
??????????????????????????????????????????????????????????????????????
??????????????????????????????????????????????????????????????????????
??????????????????????????????????????????????????????????????????????
??????????????????????????????????????????????????????????????????????
??????????????????????????????????????????????????????????????????????
??????????????????????????????????????????????????????????????????????
??????????????????????????????????????????????????????????????????????
??????????????????????????????????????????????????????????????????????
??????????????????????????????????????????????????????????????????????
??????????????????????????????????????????????????????????????????????
??????????????????????????????????????????????????????????????????????
??????????????????????????????????????????????????????????????????????
??????????????????????????????????????????????????????????????????????
??????????????????????????????????????????????????????????????????????
??????????????????????????????????????????????????????????????????????
??????????????????????????????????????????????????????????????????????
??????????????????????????????????????????????????????????????????????
???????????????????????????????????????????????????????????????
>Laccaria_amethystina_KHLA06002
AAGGATCATTATTGAATAAACCTGATGTGGCTGTTAGCTGGCTTTTCGAAGCATGTGCTCGTCCGTCATC
TTTATCTCTCCACCTGTGCACATTTTGTAGTCTTGGATACSTCTCGAGGCAACTCGGATATTAGGATTGC
CGTGCTGTACAAGTCGGCTTTTCTTTCATTTCCAAGACTATGTTTTTATATACCCCAAAGTATGTTTAAA
GAATGTCATCATGGGAACTTGTTTCCTAAAAATTATACAACTTTCAGCAACGGATCTCTTGGCTCTCGCA
TCGATGAAGAACGCAGCGAAATGCGATAAGTAATGTGAATTGCAGAATTCAGTGAATCATCGAATCTTTG
AACGCACCTTGCGCTCCTTGGTATTCCGAGGAGCATGCCTGTTTGAGTGTCATTAAATTCTCAACCTTCC
AGCTTTTATTAGCTTGGTTAGGCTTGGATGTGGGGGTTGCGGGCTTCATCAATGAGGTCGGCTCTCCTTA
AATGCATTAGCGGAACTTTTGTGGACYGTCTATTGGTGTGATAATTATCTACGCCGTGGATGTAAAGCAG
CTTTATAAAGTTCAGCTTCTAACCGTCCATTGACTTGGACA-----------------------------
-CTAACAAGGATTCCCCTAGTAACTGCGAGTGAAGCGGGAAAAGCTCAAATTTAAAATCTGGCAGTCTTT
GGCTGTCCGAGTTGTAATCTAGAGAAGTATTATCCGCGCTGGACCGTGTACAAGTCTCCTGGAATGGAGC
GTCATAGAGGGTGAGAATCCCGTCTTTGACACGGACTGCCAGGGCTTTGTGATGTGCTCTCGAAGAGTCG
AGTTGTTTGGGAATGCAGCTCAAAATGGGTGGTAAATTCCATCTAAAGCTAAATATTGGCGAGAGACCGA
TAGCGAACAAGTACCGTGAGGGAAAGATGAAAAGAACTTTGGAAAGAGAGTTAAACAGTACGTGAAATTG
CTGAAAGGGAAACGCTTGAAGTCAGTCGCGTTGGCCAGGGATCAACCTTGCTTTTTTGCTTGGCTTACTT
TCTGGTGATGGGTCAGCATCAATTTTGACTGGTGGAAAAAGTTCAAGGGAATGTGGCATCTTCGGATGTG
TTATAGCCTTTGTTCACATATATCAGTTGGGATTGAGGAACTCAGCACGCCGCAAGGCCGGGTTTTTAAC
CACGTACGTGCTTAGGATGCTGGCATAATGGCTTTAATCGACCCGTCTTGAAACACGGACCAAGGAGTCT
AACATGCCTGCGAGTGTTTGGGTGAAAAACCCGAGCGCGTAATGAAAGTGAAAGTTGAGATCCCTGTCGT
GGGGAGCATTGACGCCCGGATCTGACCTTTTGTGACGATTCTGCGGTAGAGCATGTATGTTGGGACCCGA
AAGATGGTGAACTATGCCTGAATAGGGTGAAGCCAGAGGAAACTCTGGTGGAGGCTCGTAGCGATTCTGA
CGTGCAAATCGATCGTCAAATTTGGGTATAGGGGCGAAAG------------------------------
-------------------------------------CGCGAGCACGCTCTCCTCGCTTTCACCCTCGGT
GTGCGGCAACTCATCGTTGCCGTCAACAAGATGGACACCACTAAATGGAGCGAGCACCGTTTCAACGAAA
TCATCAAGGAGACGTCAACCTTGATCAAGAAAGTTGGTTACAACCCCAAAGCCGTTCCCTTTGTCCCTAT
TTCCGGCTGGCACGGTGACAACATGTCGGAGGAG-----TAATATGCCTTGGTACAAGGGCTGGACCAAG
CAGACCAAGGCTGGTGTCGTCAAGGGCAAGACTCTCCTCGATGCTATTGATGCCATTGAACCCCCCGTCC
GACCTTCCGACAAACCTCTCCGTCTTCCCCTCCAGGATGTCTACAAAGTTAGCGGTATTGGAACTGTGCC
CGTCGGTCGTGTTCAGACTGGTATCATCAAGGCCGGAATGGTCGTCACTTTCGCTCCTTCCAACGTCACC
ACTGAAGTCAAGTCCGTCGAAATCAATCACGAACAGCTCGAGCAGGGTAATCCTGGTGACAYTGTCCGTT
TCCCCGTCAAGAACGTGTCRGTGAAGGATATTCGTCGTGGCAACGTGGCCTCCGACTCCAAGAACGATCC
CGCCAAGGAAGCGGCCTCTTTCAACGCACAGGTCATCGTCATCAACCACCCTGGTAAAATTGGTGCTGGT
TACACCCCGGTTCTTGACTGTCACACCGCCCACATCGCCTGCAAGTTTGCCGAGCTCATCGAGAAGATTG
ATCGTCGTACGGGTAAATCCATTGAAAACTCGCCTAAATTCATAAAGTCGGGTGACGCTTGCATCGTCAA
GCTCGTTCCCAGCAAGTCTATG------------------------------------------------
----------------------------CAAGGAGTTCAACCTTGCCCTTGCAGTTAAGCATCAAACCAT
CACAAACGGCCTCAAATACTCTCTGGCGACAGGTAACTGGGGAGATCAGAAAAAGTCAATGTCTTCCAAG
GCAGGAGTATCTCAAGTCTTGAACAGATACACATATGCATCGACTCTGTCACATCTTCGTCGGTGTAACA
CTCCTCTAGGGCGCGAAGGCAAGATCGCCAAACCTCGTCAGTTGCACAACACTCATTGGGGTATGGTGTG
TCCTGCGGAAACTCCTGAAGGTCAAGCTTGTGGTCTTGTCAAGAACCTCGCCCTTATGGCGTGCATATCA
GTCGGGTCTTACTCTGCGCCCGTTATCGAGTTTTTGGAGGAGTGGGGATTGGAGTCATTGGAAGAGAACG
CGCACTCATCAACACCTTGCACAAAAGTTTTCGTGAACGGTGTCTGGATGGGTGTGCATCGCGATCCTGC
CAATTTGGTGAAGACGATAAAGAAATTGAGAAGGAAAGACGACATTAGCCCAGAAGTGTCAGTTGTGAGA
GACATCAGGGAGAAGGAATTGAGGTTGTACACCGATGCTGGACGTGTTTGTCGACCACTCTTCATCGTCG
AGAACCAACAGCTGGCACTTCAGAAGAAGCAYGTCAAATGGCTCAGTAAYGGCCTCAACGATGATGGCGA
CGAGTACAAATGGGAACATCTRGTAAAGGGTGGCATCATTGAGTTACTGGATGCTGAGGAAGAAGAAACA
GTGATGATATCCATGACCCCTGAAGATCTTGAAAATTCTCGCCTACAGCAAAGTGGTGTTGATCCTCACG
CGAACGACGGCGARTTTGATCCAGCAGCTCGAYTGAAGGCTGGCACTCACGCACACACATGGACACATTG
CGAAATTCATCCCAGCATGATTCTTGGCATTTGYGCCAGCATCATTCCTTTCCCTGATCATAA
>Laccaria_angustilamella_HKAS58714
AAGGATCATTATTGAATAAA-CTGATGTGGCTGTTAGCTGGCTTTTCGAAGCATGTGCTCGTCCGTCATC
TTTATCTCTCCACCTGTGCACATTTTGTAGTCTTGGATACCTCTCGAGGCCACTCGGATTGTAGGATCGC
TGTGCTGTACAAGTCGGCTTTCCTTTCATTTCCAAGACTATGTTTTTATATACACCAAAGTATGTTTAAA
GAATGTTATCATAGGGACTTGTTTCCTAAAAACTATACAACTTTCAGCAACGGATCTCTTGGCTCTCGCA
TCGATGAAGAACGCAGCGAAATGCGATAAGTAATGTGAATTGCAGAATTCAGTGAATCATCGAATCTTTG
AACGCACCTTGCGCTCCTTGGTATTCCGAGGAGCATGCCTGTTTGAGTGTCATTAAATTCTCAACCTTCC
AGCTTTTATTGGCTTGGTTTGGCTTGGATGTGGGTGTTGCAGGCTTCATAAATGAGGTCAGCTCTCCTTA
AATGCATTAGCGGAACTTTTGTGGACCGTCTATTGGTGTGATAATTATCTACGCCGTGGATGTGAAGCAG
CTTTATGAAGTTCAGCTTCTAACCGTCCATTGACTTGGACAATTTTGACAATTTGACCTCAAATCAGGTA
G?????????????????????????????????????????????????????????????????????
??????????????????????????????????????????????????????????????????????
??????????????????????????????????????????????????????????????????????
??????????????????????????????????????????????????????????????????????
??????????????????????????????????????????????????????????????????????
??????????????????????????????????????????????????????????????????????
??????????????????????????????????????????????????????????????????????
??????????????????????????????????????????????????????????????????????
??????????????????????????????????????????????????????????????????????
??????????????????????????????????????????????????????????????????????
??????????????????????????????????????????????????????????????????????
??????????????????????????????????????????????????????????????????????
??????????????????????????????????????????????????????????????????????
??????????????????????????????????????????????????????????????????????
??????????????????????????????????????????????????????????????????????
??????????????????????????????????????????????????????????????????????
??????????????????????????????????????????????????????????????????????
??????????????????????????????????????????????????????????????????????
??????????????????????????????????????????????????????????????????????
??????????????????????????????????????????????????????????????????????
??????????????????????????????????????????????????????????????????????
??????????????????????????????????????????????????????????????????????
??????????????????????????????????????????????????????????????????????
??????????????????????????????????????????????????????????????????????
??????????????????????????????????????????????????????????????????????
??????????????????????????????????????????????????????????????????????
??????????????????????????????????????????????????????????????????????
??????????????????????????????????????????????????????????????????????
??????????????????????????????????????????????????????????????????????
??????????????????????????????????????????????????????????????????????
??????????????????????????????????????????????????????????????????????
??????????????????????????????????????????????????????????????????????
??????????????????????????????????????????????????????????????????????
??????????????????????????????????????????????????????????????????????
??????????????????????????????????????????????????????????????????????
??????????????????????????????????????????????????????????????????????
??????????????????????????????????????????????????????????????????????
??????????????????????????????????????????????????????????????????????
??????????????????????????????????????????????????????????????????????
???????????????????????????????????????????????????????????????
>Laccaria_araneosa_KNU20120912_25
------------TGAATAAACCTGATG-GGCTGTTAGCTGGCTTTTCGAAGCATGTGCTCGTCTGTCATC
TTTATCTCTCCACCTGTGCACATTTTGTAGTCTTGGATACCTCTCGAGGCAACTCGGATTTTAGGATCGC
TGTGCTGTACAAGTCGGCTTTTCTTTCATTTCCAAGACTATGTTTTTATATACACCAAAGTATGTTTAAA
GAATGTCATCATAGGAACTTGTTTCCTAAAAAATATACAACTTTCAGCAACGGATCTCTTGGCTCTCGCA
TCGATGAAGAACGCAGCGAAATGCGATAAGTAATGTGAATTGCAGAATTCAGTGAATCATCGAATCTTTG
AACGCACCTTGCGCTCCTTGGTATTCCGAGGAGCATGCCTGTTTGAGTGTCATTAAATTCTCAACCTTCC
AACTTTTATTAGCTTGGTTAGGCTTGGATGTGGGGGTTGTGGGCTTCATTAATGAGGTCGGCTCTCCTTA
AATGCATTAGCGGAACTTTTGTGGACCGTCTATTGGTGTGATAATTATCTACGCCGTGGATGTGAAGCAG
CTTTATGAAGTTCTGCTTCTAACCGTCCATTGACTTGGACAATTTTGACAATTTG---------------
-CTAACAAGGATTCCCCTAGTAACTGCGAGTGAAGCGGGAAAAGCTCAAATTTAAAATCTGGCAGTCTTT
GGCTGTCCGAGTTGTAATCTAGAGAAGTATTATCCGCGCTGGACCGTGTACAAGTCTCCTGGAATGGGGC
GTCATAGAGGGTGAGAATCCCGTCTTTGACACGGACTGCCAGGGCTTTGTGATATGCTCTCAAAGAGTCG
AGTTGTTTGGGAATGCAGCTCAAAATGGGTGGTAAATTCCATCTAAAGCTAAATATTGGCGAGAGACCGA
TAGCGAACAAGTACCGTGAGGGAAAGATGAAAAGAACTTTGGAAAGAGAGTTAAACAGTACGTGAAATTG
CTGAAAGGGAAACGCTTGAAGTCAGTCGCGTTGGCCAGGGATCAACCTTGCTTTTTTGCTTGGCTTACTT
TCTGGTGATGGGTCAGCATCAATTTTGACTGGTGGAAAAAGTTCAAGGGAATGTGGCATCTTCGGATGTG
TTATAGCCTTTGTTCACATACATTGGTTGGGATTGAGGAACTCAGCACGCCGCAAGGCCGGGTTTTTAAC
CACGTACGTGCTTAGGATGCTGGCATAATGGCTTTAATCGACCCGTCTTGAAACACGGACCAAGGAGTCT
AACATGCCTGCGAGTATTTGGGTGAAAAACCCGAGTGCGTAATGAAAGTGAAAGTTGAGATCCCTGTCGT
GGGGAGCATTGACGCCCGGATCTGACCTTTTGTGACGATTCTGCGGTAGAGCATGTATGTTGGGACCCGA
AAGATGGTGAACTATGCCTGAATAGGGTGAAGCCAGAGGAAACTCTGGTGGAGGCTCGTAGCGATTCTGA
CGTGCAAATCGATCGTCAAATTTGGGTATAGGGGCGAAA-------------------------------
------------------------GGATGGCCAGACCCGCGAGCACGCTCTCCTCGCTTTCACCCTCGGT
GTGCGGCAACTCATCGTTGCTGTCAACAAGATGGACACCACTAAGTGGAGCGAGGACCGTTTCAACGAAA
TCATCAAGGAGACGTCAACCTTCATCAAGAAGGTTGGTTACAACCCCAAGGCCGTTGCCTTTGTCCCTAT
TTCCGGSTGGCACGGYGACAACATGTTGGAGGAGTCCGCCAGCATGCCTTGGTACAAGGGCTGGACCAAG
GAGACCAAGGCTGGTGTCGTCAAGGGCAAGACCCTCCTCGATGCTATTGATGCCATTGAGCCCCCTGTCC
GACCTTCCGACAAACCCCTCCGTCTCCCCCTCCAGGATGTYTACAAAATTGGTGGTATCGGAACTGTGCC
CGTCGGTCGTGTTGAGACTGGTATCATCAAGGCCGGAATGGTCGTCACTTTCGCTCCCTCTAACGTCACC
ACTGAAGTCAAGTCCGTCGAAATGCATCACGAACAGCTCGAG----------------------------
----------------------------------------------------------------------
----------------------------------------------------------------------
----------------------------------------------------------------------
----------------------------------------------------------------------
----------------------------------------------------------------------
----------------------------------------------------------------------
----------------------------------------------------------------------
----------------------------------------------------------------------
----------------------------------------------------------------------
----------------------------------------------CTCGCCCTTATGGCGTGCATATCA
GTCGGGTCTTACTCCGCGCCCGTTATCGAGTTTTTGGAGGAGTGGGGATTGGAGTCATTGGAAGAGAACG
CGCACTCATCAACACCCTGCACAAAAGTTTTTGTGAACGGTGTGTGGATGGGTGTGCATCGCGATCCTGC
CAATTTGGTGAAGACGATAAAGAAGTTGAGAAGGAAAGACGACATTAGCCCAGAAGTGTCAGTTGTGCGA
GACATCAGGGAGAAGGAATTGAGGTTGTACACCGATGCTGGACGTGTTTGTCGACCACTCTTCATCGTTG
AGAACCAACAGCTGGCACTTCAGAAGAAGCACGTCAAATGGCTCAGTAACGGCCTCAACGATGATGGCGA
TGAATACAAATGGGAACATCTGGTAAAGGGTGGCATCATTGAGTTRCTGGATGCTGAAGAAGAGGAAACA
GTGATGATATCCATGACCCCCGAAGATCTTGAAAATTCTCGCCTACAGCAAAGTGGCGTTGATCCTCACG
CGAACGACGGCGAGTTTGATCCAGCAGCTCGATTGAAGGCTGGCACTCACGCACACACATGGACACATTG
CGAAA----------------------------------------------------------
>Laccaria_araneosa_T__KNU20120912_40
------------TGAATAAACCTGATG-GGCTGTTAGCTGGCTTTTCGAAGCATGTGCTCGTCTGTCATC
TTTATCTCTCCACCTGTGCACATTTTGTAGTCTTGGATACCTCTCGAGGCAACTCGGATTTTAGGATCGC
TGTGCTGTACAAGTCGGCTTTTCTTTCATTTCCAAGACTATGTTTTTATATACACCAAAGTATGTTTAAA
GAATGTCATCATAGGAACTTGTTTCCTAAAAAATATACAACTTTCAGCAACGGATCTCTTGGCTCTCGCA
TCGATGAAGAACGCAGCGAAATGCGATAAGTAATGTGAATTGCAGAATTCAGTGAATCATCGAATCTTTG
AACGCACCTTGCGCTCCTTGGTATTCCGAGGAGCATGCCTGTTTGAGTGTCATTAAATTCTCAACCTTCC
AACTTTTATTAGCTTGGTTAGGCTTGGATGTGGGGGTTGTGGGCTTCATTAATGAGGTCGGCTCTCCTTA
AATGCATTAGCGGAACTTTTGTGGACCGTCTATTGGTGTGATAATTATCTACGCCGTGGATGTGAAGCAG
CTTTATGAAGTTCTGCTTCTAACCGTCCATTGACTTGGACAACTTTGACAATTTG---------------
-CTAACAAGGATTCCCCTAGTAACTGCGAGTGAAGCGGGAAAAGCTCAAATTTAAAATCTGGCAGTCTTT
GGCTGTCCGAGTTGTAATCTAGAGAAGTATTATCCGCGCTGGACCGTGTACAAGTCTCCTGGAATGGGGC
GTCATAGAGGGTGAGAATCCCGTCTTTGACACGGACTGCCAGGGCTTTGTGATATGCTCTCAAAGAGTCG
AGTTGTTTGGGAATGCAGCTCAAAATGGGTGGTAAATTCCATCTAAAGCTAAATATTGGCGAGAGACCGA
TAGCGAACAAGTACCGTGAGGGAAAGATGAAAAGAACTTTGGAAAGAGAGTTAAACAGTACGTGAAATTG
CTGAAAGGGAAACGCTTGAAGTCAGTCGCGTTGGCCAGGGATCAACCTTGCTTTTTTGCTTGGCTTACTT
TCTGGTGATGGGTCAGCATCAATTTTGACTGGTGGAAAAAGTTCAAGGGAATGTGGCATCTTCGGATGTG
TTATAGCCTTTGTTCACATACATTGGTTGGGATTGAGGAACTCAGCACGCCGCAAGGCCGGGTTTTTAAC
CACGTACGTGCTTAGGATGCTGGCATAATGGCTTTAATCGACCCGTCTTGAAACACGGACCAAGGAGTCT
AACATGCCTGCGAGTATTTGGGTGAAAAACCCGAGTGCGTAATGAAAGTGAAAGTTGAGATCCCTGTCGT
GGGGAGCATTGACGCCCGGATCTGACCTTTTGTGACGATTCTGCGGTAGAGCATGTATGTTGGGACCCGA
AAGATGGTGAACTATGCCTGAATAGGGTGAAGCCAGAGGAAACTCTGGTGGAGGCTCGTAGCGATTCTGA
CGTGCAAATCGATCGTCAAATTTGGGTATAGGGGCGAAA-------------------------------
------------------------GGATGGCCAGACCCGCGAGCACGCTCTCCTCGCTTTCACCCTCGGT
GTGCGGCAACTCATCGTTGCTGTCAACAAGATGGACACCACTAAGTGGAGCGAGGACCGTTTCAACGAAA
TCATCAAGGAGACGTCAACCTTCATCAAGAAGGTTGGTTACAACCCCAAGGCCGTTGCCTTTGTCCCTAT
TTCCGGGTGGCACGGCGACAACATGTTGGAGGAGTCCGCCAGCATGCCTTGGTACAAGGGCTGGACCAAG
GAGACCAAGGCTGGTGTCGTCAAGGGCAAGACCCTCCTCGATGCTATTGATGCCATTGAGCCCCCTGTCC
GACCTTCCGACAAACCCCTCCGTCTCCCCCTCCAGGATGTTTACAAAATTGGTGGTATCGGAACTGTGCC
CGTCGGTCGTGTTGAGACTGGTATCATCAAGGCCGGAATGGTCGTCACTTTCGCTCCCTCTAATGTCACC
ACTGAAGTCAAGTCCGTCGAAATGCATCACGAACAGCTCGAG----------------------------
----------------------------------------------------------------------
----------------------------------------------------------------------
----------------------------------------------------------------------
----------------------------------------------------------------------
----------------------------------------------------------------------
----------------------------------------------------------------------
----------------------------------------------------------------------
----------------------------------------------------------------------
----------------------------------------------------------------------
----------------------------------------------CTCGCCCTTATGGCGTGCATATCA
GTCGGGTCTTACTCCGCGCCCGTTATCGAGTTTTTGGAGGAGTGGGGAYTGGAGTCATTGGAAGAGAACG
CGCACTCATCAACACCCTGCACAAAAGTTTTTGTGAACGGTGTGTGGATGGGTGTGCATCGCGATCCTGC
CAATTTGGTGAAGACGATAAAGAAGTTGAGAAGGAAAGACGACATTAGCCCAGAAGTGTCAGTTGTGCGA
GACATCAGGGAGAAGGAATTGAGGTTGTACACCGATGCTGGACGTGTTTGTCGACCACTCTTCATCGTTG
AGAACCAACAGCTGGCACTTCAGAAGAAGCACGTCAAATGGCTCAGTAACGGCCTCAACGATGATGGCGA
TGAATACAAATGGGAACATCTGGTAAAGGGTGGCATCATTGAGTTACTGGATGCTGAAGAAGAGGAAACA
GTGATGATATCCATGACCCCCGAAGATCTTGAAAATTCTCGCCTACAGCAAAGTGGCGTTGATCCTCACG
CGAACGACGGCGAGTTTGATCCAGCAGCTCGATTGAAGGCTGGCACTCACGCACACACATGGACACATTG
CGAAA----------------------------------------------------------
>Laccaria_aurantia_MB_FB_001109
AAGGATCATTATTGAATAAAWCTGATGTGRCTGTTAGCTGGCTTTTCRAAGCATGTGCTCGTCCGTCATC
TTTATATCTCCACCTGTGCACATTTTGTAGTCTTGGATACCTCTCGAGGCAACTCGGATTTAAGGATCGC
------------GTTGGCTTTCCTTTCATTTCCAAGACTATGTTTTTATATACACCAAAGTATGTTTAAA
GAATGTCATCATAGGAACTTGTTTCCTAAAAACTATACAACTTTCAGCAACGGATCTCTTGGCTCTCGCA
TCGATGAAGAACGCAGCGAAATGCGATAAGTAATGTGAATTGCAGAATTCAGTGAATCATWGAATCTTTG
AACGCACCTTGCGCTCCTTGGTATTCCGAGGAGCATGCCTGTTTGAGTGTCATTAAATTCTCAACCTTCC
AGCTTTTATTAGCTTGGTTAGGCTTGGATGTGGGGGTTGCAGGCTTCATTATTGAGGTCAGCTCTCCTTA
AATACATTAGCGGAACTTTTGTGGACCGTCTATTGGTGTGATAATTATCTACGCCGTGGATGTGAAGCAG
CTTTATGAAGTTCAGCTTCTAATCGTCCATTGAWTTGGACAATTATGACAA-------------------
-?????????????????????????????????????????????????????????????????????
??????????????????????????????????????????????????????????????????????
??????????????????????????????????????????????????????????????????????
??????????????????????????????????????????????????????????????????????
??????????????????????????????????????????????????????????????????????
??????????????????????????????????????????????????????????????????????
??????????????????????????????????????????????????????????????????????
??????????????????????????????????????????????????????????????????????
??????????????????????????????????????????????????????????????????????
??????????????????????????????????????????????????????????????????????
??????????????????????????????????????????????????????????????????????
??????????????????????????????????????????????????????????????????????
??????????????????????????????????????????????????????????????????????
??????????????????????????????????????????????????????????????????????
??????????????????????????????????????????????????????????????????????
??????????????????????????????????????????????????????????????????????
??????????????????????????????????????????????????????????????????????
??????????????????????????????????????????????????????????????????????
??????????????????????????????????????????????????????????????????????
??????????????????????????????????????????????????????????????????????
??????????????????????????????????????????????????????????????????????
??????????????????????????????????????????????????????????????????????
??????????????????????????????????????????????????????????????????????
??????????????????????????????????????????????????????????????????????
??????????????????????????????????????????????????????????????????????
??????????????????????????????????????????????????????????????????????
??????????????????????????????????????????????????????????????????????
??????????????????????????????????????????????????????????????????????
??????????????????????????????????????????????????????????????????????
??????????????????????????????????????????????????????????????????????
??????????????????????????????????????????????????????????????????????
??????????????????????????????????????????????????????????????????????
??????????????????????????????????????????????????????????????????????
??????????????????????????????????????????????????????????????????????
??????????????????????????????????????????????????????????????????????
??????????????????????????????????????????????????????????????????????
??????????????????????????????????????????????????????????????????????
??????????????????????????????????????????????????????????????????????
??????????????????????????????????????????????????????????????????????
???????????????????????????????????????????????????????????????
>Laccaria_aurantia_T_KUN_F_78557
AAGGATCATTATTGAATAAATCTGATGTGACTGTTAGCTGGCTTTTCGAAGCATGTGCTCGTCCGTCATC
TTTATATCTCCACCTGTGCACATTTTGTAGTCTTGGATACCTCTCGAGGCAACTCGGATTTAAGGATCGC
------------GTTGGCTTTCCTTTCATTTCCAAGACTATGTTTTTATATACACCAAAGTATGTTTAAA
GAATGTCATCATAGGAACTTGTTTCCTAAAAACTATACAACTTTCAGCAACGGATCTCTTGGCTCTCGCA
TCGATGAAGAACGCAGCGAAATGCGATAAGTAATGTGAATTGCAGAATTCAGTGAATCATCGAATCTTTG
AACGCACCTTGCGCTCCTTGGTATTCCGAGGAGCATGCCTGTTTGAGTGTCATTAAATTCTCAACCTTCC
AGCTTTTATTAGCTTGGTTAGGCTTGGATGTGGGGGTTGCAGGCTTCATTATTGAGGTCAGCTCTCCTTA
AATACATTAGCGGAACTTTTGTGGACCGTCTATTGGTGTGATAATTATCTACGCCGTGGATGTGAAGCAG
CTTTATGAAGTTCAGCTTCTAATCGTCCATTGAYTTGGACAATTATGACAATTTGACCTCAAATCAGGTA
G?????????????????????????????????????????????????????????????????????
??????????????????????????????????????????????????????????????????????
??????????????????????????????????????????????????????????????????????
??????????????????????????????????????????????????????????????????????
??????????????????????????????????????????????????????????????????????
??????????????????????????????????????????????????????????????????????
??????????????????????????????????????????????????????????????????????
??????????????????????????????????????????????????????????????????????
??????????????????????????????????????????????????????????????????????
??????????????????????????????????????????????????????????????????????
??????????????????????????????????????????????????????????????????????
??????????????????????????????????????????????????????????????????????
??????????????????????????????????????????????????????????????????????
??????????????????????????????????????????????????????????????????????
??????????????????????????????????????????????????????????????????????
??????????????????????????????????????????????????????????????????????
??????????????????????????????????????????????????????????????????????
??????????????????????????????????????????????????????????????????????
??????????????????????????????????????????????????????????????????????
??????????????????????????????????????????????????????????????????????
??????????????????????????????????????????????????????????????????????
??????????????????????????????????????????????????????????????????????
??????????????????????????????????????????????????????????????????????
??????????????????????????????????????????????????????????????????????
??????????????????????????????????????????????????????????????????????
??????????????????????????????????????????????????????????????????????
??????????????????????????????????????????????????????????????????????
??????????????????????????????????????????????????????????????????????
??????????????????????????????????????????????????????????????????????
??????????????????????????????????????????????????????????????????????
??????????????????????????????????????????????????????????????????????
??????????????????????????????????????????????????????????????????????
??????????????????????????????????????????????????????????????????????
??????????????????????????????????????????????????????????????????????
??????????????????????????????????????????????????????????????????????
??????????????????????????????????????????????????????????????????????
??????????????????????????????????????????????????????????????????????
??????????????????????????????????????????????????????????????????????
??????????????????????????????????????????????????????????????????????
???????????????????????????????????????????????????????????????
>Laccaria_bicolor_A0103
AAGGATCATTATTGAATAAACCTGATGTGATTGTTAGCTGGCTTTTCGAAGCATGTGCTCGTCTGTCATT
TTTATCTTTCCACCTGTGCACATTTTGTAGTCTTGGATACCTCTCGAGGAAACTCGGATTTTAGGATCGC
TGTGCTGTACAAGTCGGCTTTTCTTTCATTTCCAAGACTATGTTTTTATATACACCAAAGTATGTTTATA
GAATGTCATCATGGGAACTTGTTTCCTAAAAATTATACAACTTTCAGCAACGGATCTCTTGGCTCTCGCA
TCGATGAAGAACGCAGCGAAATGCGATAAGTAATGTGAATTGCAGAATTCAGTGAATCATCGAATCTTTG
AACGCACCTTGCGCTCCTTGGTATTCCGAGGAGCATGCCTGTTTGAGTGTCATTAAATTCTCAACCTTCC
AACTTTTATTAGCTTGGTTAGGCTTGGATGTGGGGGTTGCGGGCTTCAATAATGAGGTCGGCTCTCCTTA
AATGCATTAGTGGAACTTTTGTGGACCGTCTATTGGTGTGATAATTATCTACGCCGTGGATGTGAAGCAG
CTTTATGAAGTTCTGCTTCTAACCGTCCATTGACTTGGACAATTTTGACAATTTGACCTCAAATCA----
-------------CCCCTAGTAACTGCGAGTGAAGCGGGAAAAGCTCAAATTTAAAATCTGGCAGTCTTT
GGCTGTCCGAGTTGTAATCTAGAGAAGTATTATCCGCGCTGGACCGTGTACAAGTCTCCTGGAATGGAGC
GTCATAGAGGGTGAGAATCCCGTCTTTGACACGGACTGCCAGGGCTTTGTGATATGCTCTCAAAGAGTCG
AGTTGTTTGGGAATGCAGCTCAAAATGGGTGGTAAATTCCATCTAAAGCTAAATATTGGCGAGAGACCGA
TAGCGAACAAGTACCGTGAGGGAAAGATGAAAAGAACTTTGGAAAGAGAGTTAAACAGTACGTGAAATTG
CTGAAAGGGAAACGCTTGAAGTCAGTCGCGTTGGCCAGGGATCAACCTTGCTTTTTTGCTTGGCTTACTT
TCTGGTGATGGGTCAGCATCAATTTTGACCGGTGGAAAAAGTTCAAAGGAATGTGGCATCTTCGGATGTG
TTATAGCCTTTGTTCACATACATTGGTTGGGATTGAGGAACTCAGCACGCCGCAAGGCCGGGTTTTTAAC
CACGTACGTGCTTAGGATGCTGGCATAATGGCTTTAATCGACCCGTCTTGAAACACGGACCAAGGAGTCT
AACATGCCTGCGAGTATTTGGGTGAAAAACCCGAGTGCGTAATGAAAGTGAAAGTTGAGATCCCTGTCGT
GGGGAGCATTGACGCCCGGATCTGACCTTTTGTGACGATTCTGCGGTAGAGCATGTATGTTGGGACCCGA
AAGATGGTGAACTATGCCTGAATAGGGTGAAGCCAGAGGAAACTCTGGTGGAGGCTCGTAGCGATTCTGA
CGTGCAAATCGATCGTCAAATTTGGGTATAGGGGCGAAAG??????????????????????????????
??????????????????????????????????????????????????????????????????????
??????????????????????????????????????????????????????????????????????
??????????????????????????????????????????????????????????????????????
??????????????????????????????????????????????????????????????????????
??????????????????????????????????????????????????????????????????????
??????????????????????????????????????????????????????????????????????
??????????????????????????????????????????????????????????????????????
??????????????????????????????????????????????????????????????????????
??????????????????????????????????????????????????????????????????????
??????????????????????????????????????????????????????????????????????
??????????????????????????????????????????????????????????????????????
??????????????????????????????????????????????????????????????????????
??????????????????????????????????????????????????????????????????????
??????????????????????????????????????????????????????????????????????
??????????????????????????????????????????????????????????????????????
??????????????????????????????????????????????????????????????????????
??????????????????????????????????????????????????????????????????????
??????????????????????????????????????????????????????????????????????
??????????????????????????????????????????????????????????????????????
??????????????????????????????????????????????????????????????????????
??????????????????????????????????????????????????????????????????????
??????????????????????????????????????????????????????????????????????
??????????????????????????????????????????????????????????????????????
??????????????????????????????????????????????????????????????????????
??????????????????????????????????????????????????????????????????????
??????????????????????????????????????????????????????????????????????
???????????????????????????????????????????????????????????????
>Laccaria_bicolor_AWW537
-----------TTGAATAAACCTGATGTGACTGTTAGCTGGCTTTTCGAAGCATGTGCTCGTCCATCATC
TTTATCTCTCCACCTGTGCACATTTTGTAGTCTTGGATACCTCTCGAGGAAACTCGGATTTTAGGATCGC
CGTGCTGTACAAGTCGGCTTTTCTTTCATTTCCAAGAYTATGTTTTTATATACACCAAAGTATGTTTATA
GAATGTTATCATGGGAACTTGTTTCCTAAAAATTATACAACTTTCAGCAACGGATCTCTTGGCTCTCGCA
TCGATGAAGAACGCAGCGAAATGCGATAAGTAATGTGAATTGCAGAATTCAGTGAATCATCGAATCTTTG
AACGCACCTTGCGCTCCTTGGTATTCCGAGGAGCATGCCTGTTTGAGTGTCATTAAATTCTCAACCTTCC
AACTTTTATTAGCTTGGTTAGGCTTGGATGTGGGGGTTGCAGGCTTCATCACTGAGGTCGGCTCTCCTTA
AATGCATTAGCGGAACTTTTGTGGACCGTCTATTGGTGTGATAATTATCTACGCCGTGGATGTGAAGCAG
CTTTATGAAGTTCTGCTTCTAACCGTCCATTGACTTGGACAATTTTGACAATTTGACCTCAAA-------
-CTAACACGGATTCCCATAGTAACTGCGAGTGAAGCGGGAAAAGCTCAAATTTAAAATCTGGCAGTCTTT
GGCTGTCCGAGTTGTAATCTAGAGAAGTATTATCCGCGCTGGACCGTGTACAAGTCTCGTGGAATGGAGC
GTCATAGAGGGTGAGAATCCCGTCTTTGACACGGACTGCCAGGGCTTTGTGATATGCTCTCAAAGAGTCG
AGTTGTTTGGGAATGCAGCTCAAAATGGGTGGTAAATTCCATCTAAAGCTAAATATTGGCGAGAGACCGA
TAGCGAACAAGTACCGTGAGGGAAAGATGAAAAGAACTTTGGAAAGAGAGTTAAACAGTACGTGAAATTG
CTGAAAGGGAAACGCTTGAAGTCAGTCGCGTTGGCCAGGGATCAACCTTGC--TTTTGCTTGGCTTACTT
TCTGGTGATGGGTCAGCATCAATTTTGACTGGTGGAAAAAGTTCAAGGGAATGTGGCATCTTCGGATGTG
TTATAGCCTTTGTTCACATACATTGGTTGGGATTGAGGAACTCAGCACGCCGCAAGGCCGGGTTTTTAAC
CACGTACGTGCTTAGGATGCTGGCATAATGGCTTTAATCGACCCGTCTTGAAACACGGACCAAGGAGTCT
AACATGCCTGCGAGTATTTGGGTGAAAAACCCGAGTGCGTAATGAAAGTGAAAGTTGAGATCCCTGTCGT
GGGGAGCATTGACGCCCGGATCTGACCTTTTGTGACGATTCTGCGGTAGAGCATGTATGTTGGGACCCGA
AAGATGGTGAACTATGCCTGAATAGGGTGAAGCCAGAGGAAACTCTGGTGGAGGCTCGTAGCGATTCTGA
CGTGCAAATCGATCGTCAAATTTGGGTATAGGGGCGAAAG??????????????????????????????
??????????????????????????????????????????????????????????????????????
??????????????????????????????????????????????????????????????????????
??????????????????????????????????????????????????????????????????????
??????????????????????????????????????????????????????????????????????
??????????????????????????????????????????????????????????????????????
??????????????????????????????????????????????????????????????????????
??????????????????????????????????????????????????????????????????????
??????????????????????????????????????????????????????????????????????
??????????????????????????????????????????????????????????????????????
??????????????????????????????????????????????????????????????????????
??????????????????????????????????????????????????????????????????????
??????????????????????????????????????????????????????????????????????
??????????????????????????????????????????????????????????????????????
??????????????????????????????????????????????????????????????????????
??????????????????????????????????????????????????????????????????????
??????????????????????????????????????????????????????????????????????
??????????????????????????????????????????????????????????????????????
??????????????????????????????????????????????????????????????????????
??????????????????????????????????????????????????????????????????????
??????????????????????????????????????????????????????????????????????
??????????????????????????????????????????????????????????????????????
??????????????????????????????????????????????????????????????????????
??????????????????????????????????????????????????????????????????????
??????????????????????????????????????????????????????????????????????
??????????????????????????????????????????????????????????????????????
??????????????????????????????????????????????????????????????????????
???????????????????????????????????????????????????????????????
>Laccaria_bicolor_AWW596
AAGGATCATTATTGAATAAACCTGATGTGATTGTTAGCTGGCTTTTCGAAGCATGTGCTCGTCTGTCATA
TTTATCTCTCCACCTGTGCACATTTTGTAGTCTTGGATACCTCTCGAGGAAACTCGGATTTTAGGATCGC
TGTGCTGTACAAGTCGGCTTTTCTTTCATTTCCAAGACTATGTTTTTATATACACCAAAGTATGTTTATA
GAATGTCATCATGGGAACTTGTTTCCTAAAAATTATACAACTTTCAGCAACGGATCTCTTGGCTCTCGCA
TCGATGAAGAACGCAGCGAAATGCGATAAGTAATGTGAATTGCAGAATTCAGTGAATCATCGAATCTTTG
AACGCACCTTGCGCTCCTTGGTATTCCGAGGAGCATGCCTGTTTGAGTGTCATTAAATTCTCAACCTTCC
AACTTTTATTAGCTTGGTTAGGCTTGGATGTGGGGGTTGCGGGCTTCAATAATGAGGTCGGCTCTCCTTA
AATGCATTAGTGGAACTTTTGTGGACCGTCTATTGGTGTGATAATTATCTACGCCGTGGATGTGAAGCAG
CTTTATGAAGTTCTGCTTCTAACCGTCCATTGACTTGGACAATTTTGACAATTTGACCTCAAATCAGGTA
GCTAACAAGGATTCCCCTAGTAACTGCGAGTGAAGCGGGAAAAGCTCAAATTTAAAATCTGGCGGTCTTT
GGCTGTCCGAGTTGTAATCTAGAGAAGTATTATCCGCGCTGGACCGTGTACAAGTCTCCTGGAATGGAGC
GTCATAGAGGGTGAGAATCCCGTCTTTGACACGGACTGCCAGGGCTTTGTGATATGCTCTCAAAGAGTCG
AGTTGTTTGGGAATGCAGCTCAAAATGGGTGGTAAATTCCATCTAAAGCTAAATATTGGCGAGAGACCGA
TAGCGAACAAGTACCGTGAGGGAAAGATGAAAAGAACTTTGGAAAGAGAGTTAAACAGTACGTGAAATTG
CTGAAAGGGAAACGCTTGAAGTCAGTCGCGTTGGCCAGGGATCAACCTTGCTTTTTTGCTTGGCTTACTT
TCTGGTGATGGGTCAGCATCAATTTTGACTGGTGGAAAAAGTCCAAAGGAATGTGGCATCTTCGGATGTG
TTATAGCCTTTGTTCACATACATTGGTTGGGATTGAGGAACTCAGCACGCCGCAAGGCCGGGTTTTTAAC
CACGTACGTGCTTAGGATGCTGGCATAATGGCTTTAATCGACCCGTCTTGAAACACGGACCAAGGAGTCT
AACATGCCTGCGAGTATTTGGGTGAAAAACCCGAGTGCGTAATGAAAGTGAAAGTTGAGATCCCTGTCGT
GGGGAGCATTGACGCCCGGATCTGACCTTTTGTGACGATTCTGCGGTAGAGCATGTATGTTGGGACCCGA
AAGATGGTGAACTATGCCTGAATAGGGTGAAGCCAGAGGAAACTCTGGTGGAGGCTCGTAGCGATTCTGA
CGTGCAAATCGATCGTCAAATTTGGGTATA-GGGCGAAAG??????????????????????????????
??????????????????????????????????????????????????????????????????????
??????????????????????????????????????????????????????????????????????
??????????????????????????????????????????????????????????????????????
??????????????????????????????????????????????????????????????????????
??????????????????????????????????????????????????????????????????????
??????????????????????????????????????????????????????????????????????
??????????????????????????????????????????????????????????????????????
??????????????????????????????????????????????????????????????????????
??????????????????????????????????????????????????????????????????????
??????????????????????????????????????????????????????????????????????
??????????????????????????????????????????????????????????????????????
??????????????????????????????????????????????????????????????????????
??????????????????????????????????????????????????????????????????????
??????????????????????????????????????????????????????????????????????
??????????????????????????????????????????????????????????????????????
??????????????????????????????????????????????????????????????????????
??????????????????????????????????????????????????????????????????????
??????????????????????????????????????????????????????????????????????
??????????????????????????????????????????????????????????????????????
??????????????????????????????????????????????????????????????????????
??????????????????????????????????????????????????????????????????????
??????????????????????????????????????????????????????????????????????
??????????????????????????????????????????????????????????????????????
??????????????????????????????????????????????????????????????????????
??????????????????????????????????????????????????????????????????????
??????????????????????????????????????????????????????????????????????
???????????????????????????????????????????????????????????????
>Laccaria_bicolor_F1121424
---------------------CTGATGTGACTGTTAGCTGGCTTTTCGAAGCATGTGCTCGTCCGTCATC
TTTATCTCTCCACCTGTGCACATTTTGTAGTCTCGGATACCTCTCGAGGCAACTCGGATTTTAGGATCGC
CGTGCTGTACAAGTCGACTTTTCTTTCATTTCCAAGACTATGTTTTTATATACACCAAAGTATGTTTAAA
GAATGTCATCATAGGAACTTGTTTCCTAAAAATTATACAACTTTCAGCAACGGATCTCTTGGCTCTCGCA
TCGATGAAGAACGCAGCGAAATGCGATAAGTAATGTGAATTGCAGAATTCAGTGAATCATCGAATCTTTG
AACGCACCTTGCGCTCCTTGGTATTCCGAGGAGCATGCCTGTTTGAGTGTCATTAAATTCTCAACCTTCY
ATGTTTTATTAGCATGGTTAGGCTTGGATGTGGGGGTTGCGGGCTTCATCAATGATGTCAGCTCTCCTTA
AATGCATTAGCGGAACTTTTGTGGACCGTCTATTGGTGTGATAGTTATCTACGCCGTGGATGTGATGCAG
CTTTATGAAGTTCAGCTTCTAACCGTCCATTGACTTGGACAATTTTGACAATTTGACCTCAAATCAGGTA
GCTAACAAGGATTCCCCTAGTAACTGCGAGTGAAGCGGGAAAAGCTCAAATTTAAAATCTGGCAGTCTTT
GGCTGTCCGAGTTGTAATCTAGAGAAGTATTATCCGCGCTGGACCGTGTACAAGTCTCCTGGAATGGAGC
GTCATAGAGGGTGAGAATCCCGTCTTTGACACGGACTGCCAGGGCTTTGTGATGTGCTCTCGAAGAGTCG
AGTTGTTTGGGAATGCAGCTCAAAATGGGTGGTAAATTCCATCTAAAGCTAAATATTGGCGAGAGACCGA
TAGCGAACAAGTACCGTGAGGGAAAGATGAAAAGAACTTTGGAAAGAGAGTTAAACAGTACGTGAAATTG
CTGAAAGGGAAACGCTTGAAGTCAGTCGCGTTGGCCAGGGATCAACCTTGCTTTTTTGCTTGGCTTACTT
TCTGGTGATGGGTCAGCATCAATTTTGACTGGTAGAAAAAGTTCAAGGGAATGTGGCATCTTCGGATGTG
TTATAGCCCTTGTTCACATATATCAGTTGGAATTGAGGAACTCAGCACGCCGCAAGGCCGGGTTTTTAAC
CACGTACGTGCTTAGGATGCTGGCATAATGGCTTTAATCGACCCGTCTTGAAACACGGACCAAGGAGTCT
AACATGCCTGCGAGTGTTTGGGTGAAAAACCCGAGCGCATAATGAAAGTGAAAGTTGAGATCCCTGTCAT
GGGGAGCATTGACGCCCGGATCTGACCTTTTGTGACGATTCTGCGGTAGAGCATGTATGTTGGGACCCGA
AAGATGGTGAACTATGCCTGAATAGGGTGAAGCCAGAGGAAACTCTGGTGGAGGCTCGTAGCGATTCTGA
CGTGCAAATCGATCGTCAAATTTGGGTATAGGGGCGAAAG??????????????????????????????
??????????????????????????????????????????????????????????????????????
??????????????????????????????????????????????????????????????????????
??????????????????????????????????????????????????????????????????????
??????????????????????????????????????????????????????????????????????
??????????????????????????????????????????????????????????????????????
??????????????????????????????????????????????????????????????????????
??????????????????????????????????????????????????????????????????????
??????????????????????????????????????????????????????????????????????
??????????????????????????????????????????????????????????????????????
??????????????????????????????????????????????????????????????????????
??????????????????????????????????????????????????????????????????????
??????????????????????????????????????????????????????????????????????
??????????????????????CCAACCTTTTCCGTATGCTTTTCCGAAAGTTGACCAAGGACGTTTATC
GTTATCTACAACAGTGCGTCGAGACCCACAAGGAGTTCAACCTTGCCCTTGCGGTTAAGCATCAAACCAT
CACAAACGGCCTCAAATACTCTCTGGCGACAGGTAACTGGGGAGATCAGAAAAAGTCAATGTCTTCCAAG
GCAGGAGTATCTCAGGTCTTGAACAGATACACATATGCATCCACTCTGTCACATCTTCGTCGGTGTAACA
CTCCTCTAGGGCGCGAAGGCAAGATCGCCAAACCTCGTCAGTTGCACAACACCMATTGGGG---------
----------------------------------------------------------------------
----------------------------------------------------------------------
----------------------------------------------------------------------
----------------------------------------------------------------------
----------------------------------------------------------------------
----------------------------------------------------------------------
----------------------------------------------------------------------
----------------------------------------------------------------------
----------------------------------------------------------------------
---------------------------------------------------------------
>Laccaria_bicolor_GMM2692
---------------------CTGATGTGGCTGTTAGCTGGCTTTTCGAAGCATGTGCTCGTCCGTCATC
TTTATCTCTCCACCTGTGCACATTTTGTAGTCTTGGATAACTCTCGAGGCAACTCGGATTTTAGAATCGC
CGTGCTGTACAAGTCGGCTTTCYTTTCATTTCCAAGACTATGTTTTTATATACACCAAAGTATGTTCAAA
GAATGTCATCATGGGAACTTGTTTCCTAAAAATTATACAACTTTCAGCAACGGATCTCTTGGCTCTCGCA
TCGATGAAGAACGCAGCGAAATGCGATAAGTAATGTGAATTGCAGAATTCAGTGAATCATCGAATCTTTG
AACGCACCTTGCGCTCCTTGGTATTCCGAGGAGCATGCCTGTTTGAGTGTCATTAAATTCTCAACCTTCC
AACTTTTATTAGCTTGGTTAGGCTTGGATGTGGGGGTTGCGGGCTTCATTAACGAGGTCGGCTCTCCTTA
AATGCATTAGCGGAACTTTTGTGGACCGTCTATTGGTGTGATAATTATCTACGCCGTGGATGTGAAGCAG
CTTTATGAAGTTCAGCTTCTAACCGTCCATTTATTTGGACAATTTTGACAATTTGACCTCAAATCAGGTA
G----CAAGGATTCCCCTAGTAACTGCGAGTGAAGCGGGAAAAGCTCAAATTTAAAATCTGGCAGTCTTT
GGCTGTCCGAGTTGTAATCTAGAGAAGTATTATCCGCGCTGGACCGTGTACAAGTCTCCTGGAATGGGGC
GTCATAGAGGGTGAGAATCCCGTCTTTGACACGGACTGCCAGGGCTTTGTGATGTGCTCTCAAAGAGTCG
AGTTGTTTGGGAATGCAGCTCAAAATGGGTGGTAAATTCCATCTAAAGCTAAATATTGGCGAGAGACCGA
TAGCGAACAAGTACCGTGAGGGAAAGATGAAAAGAACTTTGGAAAGAGAGTTAAACAGTACGTGAAATTG
CTGAAAGGGAAACGCTTGAAGTCAGTCGCGTTGGCCAGGGATCAACCTTGCTTTTTTGCTTGGCTTACTT
TCTGGTGATGGGTCAGCATCAATTTTGACTGGTGGAAAAAGTTCAAGGGAATGTGGCATCTTCGGATGTG
TTATAGCCTTTGTTCGCATACATCAGTTGGGATTGAGGAACTCAGCACGCCGCAAGGCCGGGTTTTTAAC
CACGTACGTGCTTAGGATGCTGGCATAATGGCTTTAATCGACCCGTCTTGAAACACGGACCAAGGAGTCT
AACATGCCTGCGAGTGTTTGGGTGAAAAACCCGAGCGCGTAATGAAAGTGAAAGTTGAGATCCCTGTCGC
GGGGAGCATTGACGCCCGGATCTGACCTTTTGTGACGATTCTGCGGTAGAGCATGTATGTTGGGACCCGA
AAGATGGTGAACTATGCCTGAATAGGGTGAAGCCAGAGGAAACTCTGGTGGAGGCTCGTAGCGATTCTGA
CGTGCAAATCGATCGTCAAATTTGGGTATAGGGGCGAAAG??????????????????????????????
??????????????????????????????????????????????????????????????????????
??????????????????????????????????????????????????????????????????????
??????????????????????????????????????????????????????????????????????
??????????????????????????????????????????????????????????????????????
??????????????????????????????????????????????????????????????????????
??????????????????????????????????????????????????????????????????????
??????????????????????????????????????????????????????????????????????
??????????????????????????????????????????????????????????????????????
??????????????????????????????????????????????????????????????????????
??????????????????????????????????????????????????????????????????????
??????????????????????????????????????????????????????????????????????
??????????????????????????????????????????????????????????????????????
??????????????????????????????????????????????????????????????????????
??????????????????????????????????????????????????????????????????????
??????????????????????????????????????????????????????????????????????
??????????????????????????????????????????????????????????????????????
??????????????????????????????????????????????????????????????????????
??????????????????????????????????????????????????????????????????????
??????????????????????????????????????????????????????????????????????
??????????????????????????????????????????????????????????????????????
??????????????????????????????????????????????????????????????????????
??????????????????????????????????????????????????????????????????????
??????????????????????????????????????????????????????????????????????
??????????????????????????????????????????????????????????????????????
??????????????????????????????????????????????????????????????????????
??????????????????????????????????????????????????????????????????????
???????????????????????????????????????????????????????????????
>Laccaria_bicolor_GMM6094
AAG-------------------------GACTGTTAGCTGGCTTTTCGAAGCATGTGCTCGTCCGTCATC
TTTATTCTTCCACCTGTGCACATTTTGTAGTCTTGGATACCTCTCGAGGCAACTCGGATTTTAGGATCGC
CGTGCTGTACAAGTCGACTTTTCTTTCATTTCCAAGACTATGTTTTTTTATACACCAAAGTATGTTTAAA
GAATGTCATCATAGGAACTTGTTTCCTAAAAATTATACAACTTTCAGCAACGGATCTCTTGGCTCTCGCA
TCGATGAAGAACGCAGCGAAATGCGATAAGTAATGTGAATTGCAGAATTCAGTGAATCATCGAATCTTTG
AACGCACCTTGCGCTCCTTGGTATTCCGAGGAGCATGCCTGTTTGAGTGTCATTAAATTCTCAACCTTCC
---TTTTATTAGCATGGTTAGGCTTGGATGTGGGGGTTGCGGGCTTCATCAATGATGTCAGCTCTCCTTA
AATGCATTAGCGGAACTTTTGTGGACCGTCTATTGGTGTGATAGTTATCTACGCCGTGGATGTGATGCAG
CTTTATGAAGTTCAGCTTCTAACCGTCCATTGACTTGGACAATTTTGACAA-TTGACCTCAAATCAGGTA
GCTAACAAGGATTCCCCTAGTAACTGCGAGTGAAGCGGGAAAAGCTCAAATTTAAAATCTGGCAGTCTTT
GGCTGTCCGAGTTGTAATCTAGAGAAGTATTATCCGCGCTGGACCGTGTACAAGTCTCCTGGAATGGAGC
GTCATAGAGGGTGAGAATCCCGTCTTTGACACGGACTGCCAGGGCTTTGTGATGTGCTCTCGAAGAGTCG
AGTTGTTTGGGAATGCAGCTCAAAATGGGTGGTAAATTCCATCTAAAGCTAAATATTGGCGAGAGACCGA
TAGCGAACAAGTACCGTGAGGGAAAGATGAAAAGAACTTTGGAAAGAGAGTTAAACAGTACGTGAAATTG
CTGAAAGGGAAACGCTTGAAGTCAGTCGCGTTGGCCAGGGATCAACCTTGCTTTTTTGCTTGGCTTACTT
TCTGGTGATGGGTCAGCATCAATTTTGACTGGTAGAAAAAGTTCAAGGGAATGTGGCATCTTCGGATGTG
TTATAGCCCTTGTTCACATATATCAGTTGGAATTGAGGAACTCAGCACGCCGCAAGGCCGGGTTTTTAAC
CACGTACGTGCTTAGGATGCTGGCATAATGGCTTTAATCGACCCGTCTTGAAACACGGACCAAGGAGTCT
AACATGCCTGCGAGTGTTTGGGTGAAAAACCCGAGCGCATAATGAAAGTGAAAGTTGAGATCCCTGTCAT
GGGGAGCATTGACGCCCGGATCTGACCTTTTGTGACGATTCTGCGGTAGAGCATGTATGTTGGGACCCGA
AAGATGGTGAACTATGCCTGAATAGGGTGAAGCCAGAGGAAACTCTGGTGGAGGCTCGTAGCGATTCTGA
CGTGCAAATCGATCGTCAAATTTGGGTATAGGGGCGAAAG??????????????????????????????
??????????????????????????????????????????????????????????????????????
??????????????????????????????????????????????????????????????????????
??????????????????????????????????????????????????????????????????????
??????????????????????????????????????????????????????????????????????
??????????????????????????????????????????????????????????????????????
??????????????????????????????????????????????????????????????????????
??????????????????????????????????????????????????????????????????????
??????????????????????????????????????????????????????????????????????
??????????????????????????????????????????????????????????????????????
??????????????????????????????????????????????????????????????????????
??????????????????????????????????????????????????????????????????????
??????????????????????????????????????????????????????????????????????
??????????????????????CCAACCTTTTCCGTATGCTTTTCCGAAAGTTGACCAAGGACGTTTATC
GTTATCTACAACAGTGCGTCGAGACCCACAAGGAGTTCAACCTTGCCCTTGCGGTTAAGCATCAAACCAT
CACAAACGGCCTCAAATACTCTCTGGCGACAGGTAACTGGGGAGATCAGAAAAAGTCAATGTCTTCCAAG
GCAGGAGTATCTCAGGTCTTGAACAGATACACATATGCATCCACTCTGTCACATCTTCGTCGGTGTAACA
CTCCTCTAGGGCGCGAAGGC--------------------------------------------------
----------------------------------------------------------------------
----------------------------------------------------------------------
----------------------------------------------------------------------
----------------------------------------------------------------------
----------------------------------------------------------------------
----------------------------------------------------------------------
----------------------------------------------------------------------
----------------------------------------------------------------------
----------------------------------------------------------------------
---------------------------------------------------------------
>Laccaria_bicolor_GMM7620
-----------TTGAATAAACCTGATGTGATTGTTAGCTGGCTTTTCGAAGCATGTGCTCGTCCGTCATC
TTTATCTCTCCACCTGTGCACATTTTGTAGTCTTGGATACCTCTCGAGGAAACTCGGATTTTAGGATCGC
TGTGCTGTACAAGTCGGCTTTTCTTTCATTTCCAAGACTATGTTTTTATATACACCAAAGTATGTTTATA
GAATGTCATCATGGGAACTTGTTTCCTAAAAATTATACAACTTTCAGCAACGGATCTCTTGGCTCTCGCA
TCGATGAAGAACGCAGCGAAATGCGATAAGTAATGTGAATTGCAGAATTCAGTGAATCATCGAATCTTTG
AACGCACCTTGCGCTCCTTGGTATTCCGAGGAGCATGCCTGTTTGAGTGTCATTAAATTCTCAACCTTCC
AACTTTTATTAGCTTGGTTAGGCTTGGATGTGGGGGTTGCGGGCTTCATTAATGAGGTCGGCTCTCCTTA
AATGCATTAGCGGAACTTTTGTGGACCGTCTATTGGTGTGATAATTATCTACGCCGTGGATGTGAAGCAG
CTTTATGAAGTTCTGCTTCTAACCGTCCATTGACTTGGACAATTTTGACAATTTGACCTCAAA-------
-CTAACAAGGATTCCCCTAGTAACTGCGAGTGAAGCGGGAAAAGCTCAAATTTAAAATCTGGCAGTCTTT
GGCTGTCCGAGTTGTAATCTAGAGAAGTATTATCCGCGCTGGACCGTGTACAAGTCTCCTGGAATGGAGC
GTCATAGAGGGTGAGAATCCCGTCTTTGACACGGACTGCCAGGGCTTTGTGATATGCTCTCAAAGAGTCG
AGTTGTTTGGGAATGCAGCTCAAAATGGGTGGTAAATTCCATCTAAAGCTAAATATTGGCGAGAGACCGA
TAGCGAACAAGTACCGTGAGGGAAAGATGAAAAGAACTTTGGAAAGAGAGTTAAACAGTACGTGAAATTG
CTGAAAGGGAAACGCTTGAAGTCAGTCGCGTTGGCCAGGGATCAACCTTGCTTTTTTGCTTGGCTTACTT
TCTGGTGATGGGTCAGCATCAATTTTGACCGGTGGAAAAAGTTCAAAGGAATGTGGCATCTTCGGATGTG
TTATAGCCTTTGTTCACATACATTGGTTGGGATTGAGGAACTCAGCACGCCGCAAGGCCGGGTTTTTAAC
CACGTACGTGCTTAGGATGCTGGCATAATGGCTTTAATCGACCCGTCTTGAAACACGGACCAAGGAGTCT
AACATGCCTGCGAGTATTTGGGTGAAAAACCCGAGTGCGTAATGAAAGTGAAAGTTGAGATCCCTGTCGT
GGGGAGCATTGACGCCCGGATCTGACCTTTTGTGACGATTCTGCGGTAGAGCATGTATGTTGGGACCCGA
AAGATGGTGAACTATGCCTGAATAGGGTGAAGCCAGAGGAAACTCTGGTGGAGGCTCGTAGCGATTCTGA
CGTGCAAATCGATCGTCAAATTTGGGTATAGGGGCGAAAG??????????????????????????????
??????????????????????????????????????????????????????????????????????
??????????????????????????????????????????????????????????????????????
??????????????????????????????????????????????????????????????????????
??????????????????????????????????????????????????????????????????????
??????????????????????????????????????????????????????????????????????
??????????????????????????????????????????????????????????????????????
??????????????????????????????????????????????????????????????????????
??????????????????????????????????????????????????????????????????????
??????????????????????????????????????????????????????????????????????
??????????????????????????????????????????????????????????????????????
??????????????????????????????????????????????????????????????????????
??????????????????????????????????????????????????????????????????????
??????????????????????????????????????????????????????????????????????
??????????????????????????????????????????????????????????????????????
??????????????????????????????????????????????????????????????????????
??????????????????????????????????????????????????????????????????????
??????????????????????????????????????????????????????????????????????
??????????????????????????????????????????????????????????????????????
??????????????????????????????????????????????????????????????????????
??????????????????????????????????????????????????????????????????????
??????????????????????????????????????????????????????????????????????
??????????????????????????????????????????????????????????????????????
??????????????????????????????????????????????????????????????????????
??????????????????????????????????????????????????????????????????????
??????????????????????????????????????????????????????????????????????
??????????????????????????????????????????????????????????????????????
???????????????????????????????????????????????????????????????
>Laccaria_bicolor_HKAS44062
---------------------CTGATGTGATTGTTAGCTGGCTTTTCGAAGCATGTGCTCGTCTGTCATT
TTTATCTTTCCACCTGTGCACATTTTGTAGTCTTGGATACCTCTCGAGGAAACTCGGATTTTAGGATCGC
TGTGCTGTACAAGTCGGCTTTTCTTTCATTTCCAAGACTATGTTTTTATATACACCAAAGTATGTTTATA
GAATGTCATCATGGGAACTTGTTTCCTAAAAATTATACAACTTTCAGCAACGGATCTCTTGGCTCTCGCA
TCGATGAAGAACGCAGCGAAATGCGATAAGTAATGTGAATTGCAGAATTCAGTGAATCATCGAATCTTTG
AACGCACCTTGCGCTCCTTGGTATTCCGAGGAGCATGCCTGTTTGAGTGTCATTAAATTCTCAACCTTCC
AACTTTTATTAGCTTGGTTAGGCTTGGATGTGGGGGTTGCGGGCTTCAATAATGAGGTCGGCTCTCCTTA
AATGCATTAGTGGAACTTTTGTGGACCGTCTATTGGTGTGATAATTATCTACGCCGTGGATGTGAAGCAG
CTTTATGAAGTTCTGCTTCTAACCGTCCATTGACTTGGACAATTTTGACAATTTGACCTCAAATCAGGTA
GCTAACAAGGATTCCCCTAGTAACTGCGAGTGAAGCGGGAAAAGCTCAAATTTAAAATCTGGCAGTCTTT
GGCTGTCCGAGTTGTAATCTAGAGAAGTATTATCCGCGCTGGACCGTGTACAAGTCTCCTGGAATGGAGC
GTCATAGAGGGTGAGAATCCCGTCTTTGACACGGACTGCCAGGGCTTTGTGATATGCTCTCAAAGAGTCG
AGTTGTTTGGGAATGCAGCTCAAAATGGGTGGTAAATTCCATCTAAAGCTAAATATTGGCGAGAGACCGA
TAGCGAACAAGTACCGTGAGGGAAAGATGAAAAGAACTTTGGAAAGAGAGTTAAACAGTACGTGAAATTG
CTGAAAGGGAAACGCTTGAAGTCAGTCGCGTTGGCCAGGGATCAACCTTGCTTTTTTGCTTGGCTTACTT
TCTGGTGATGGGTCAGCATCAATTTTGACCGGTGGAAAAAGTTCAAAGGAATGTGGCATCTTCGGATGTG
TTATAGCCTTTGTTCACATACATTGGTTGGGATTGAGGAACTCAGCACGCCGCAAGGCCGGGTTTTTAAC
CACGTACGTGCTTAGGATGCTGGCATAATGGCTTTAATCGACCCGTCTTGAAACACGGACCAAGGAGTCT
AACATGCCTGCGAGTATTTGGGTGAAAAACCCGAGTGCGTAATGAAAGTGAAAGTTGAGATCCCTGTCGT
GGGGAGCATTGACGCCCGGATCTGACCTTTTGTGACGATTCTGCGGTAGAGCATGTATGTTGGGACCCGA
AAGATGGTGAACTATGCCTGAATAGGGTGAAGCCAGAGGAAACTCTGGTGGAGGCTCGTAGCGATTCTGA
CGTGCAAATCGATCGTCAAATTTGGGTATAGGGGCGAAAG??????????????????????????????
??????????????????????????????????????????????????????????????????????
??????????????????????????????????????????????????????????????????????
??????????????????????????????????????????????????????????????????????
??????????????????????????????????????????????????????????????????????
??????????????????????????????????????????????????????????????????????
??????????????????????????????????????????????????????????????????????
??????????????????????????????????????????????????????????????????????
??????????????????????????????????????????????????????????????????????
??????????????????????????????????????????????????????????????????????
??????????????????????????????????????????????????????????????????????
??????????????????????????????????????????????????????????????????????
??????????????????????????????????????????????????????????????????????
??????????????????????????????????????????????????????????????????????
??????????????????????????????????????????????????????????????????????
??????????????????????????????????????????????????????????????????????
??????????????????????????????????????????????????????????????????????
??????????????????????????????????????????????????????????????????????
??????????????????????????????????????????????????????????????????????
??????????????????????????????????????????????????????????????????????
??????????????????????????????????????????????????????????????????????
??????????????????????????????????????????????????????????????????????
??????????????????????????????????????????????????????????????????????
??????????????????????????????????????????????????????????????????????
??????????????????????????????????????????????????????????????????????
??????????????????????????????????????????????????????????????????????
??????????????????????????????????????????????????????????????????????
???????????????????????????????????????????????????????????????
>Laccaria_bicolor_KA130253
------------TGAATAAACCTGATGTGATTGTTAGCTGGCTTTTCGAAGCATGTGCTCGTCTGTCATT
TTTATCTTTCCACCTGTGCACATTTTGTAGTCTTGGATACCTCTCGAGGAAACTCGGATTTTAGGATCGC
TGTGCTGTACAAGTCGGCTTTTCTTTCATTTCCAAGACTATGTTTTTATATACACCAAAGTATGTTTATA
GAATGTCATCATGGGAACTTGTTTCCTAAAAATTATACAACTTTCAGCAACGGATCTCTTGGCTCTCGCA
TCGATGAAGAACGCAGCGAAATGCGATAAGTAATGTGAATTGCAGAATTCAGTGAATCATCGAATCTTTG
AACGCACCTTGCGCTCCTTGGTATTCCGAGGAGCATGCCTGTTTGAGTGTCATTAAATTCTCAACCTTCC
AACTTTTATTAGCTTGGTTAGGCTTGGATGTGGGGGTTGCGGGCTTCAATAATGAGGTCGGCTCTCCTTA
AATGCATTAGTAGAACTTTTGTGGACCGTCTATTGGTGTGATAATTATCTACGCCGTGGATGTGAAGCAG
CTTTATGAAGTTCTGCTTCTAACCGTCCATTGACTTGGACAATTTTGACAATTTG---------------
------------TCCCCTAGTAACTGCGAGTGAAGCGGGAAAAGCTCAAATTTAAAATCTGGCAGTCTTT
GGCTGTCCGAGTTGTAATCTAGAGAAGTATTATCCGCGCTGGACCGTGTACAAGTCTCCTGGAATGGAGC
GTCATAGAGGGTGAGAATCCCGTCTTTGACACGGACTGCCAGGGCTTTGTGATATGCTCTCAAAGAGTCG
AGTTGTTTGGGAATGCAGCTCAAAATGGGTGGTAAATTCCATCTAAAGCTAAATATTGGCGAGAGACCGA
TAGCGAACAAGTACCGTGAGGGAAAGATGAAAAGAACTTTGGAAAGAGAGTTAAACAGTACGTGAAATTG
CTGAAAGGGAAACGCTTGAAGTAAGTCGCGTTGGCCAGGGATCAACCTTGCTTTTTTGCTTGGCTTACTT
TCTGGTGATGGGTCAGCATCAATTTTGACCGGTGGAAAAAGTTCAAAGGAATGTGGCATCTTCGGATGTG
TTATAGCCTTTGTTCACATACATTGGTTGGGATTGAGGAACTCAGCACGCCGCAAGGCCGGGTTTTTAAC
CACGTACGTGCTTAGGATGCTGGCATAATGGCTTTAATCGACCCGTCTTGAAACACGGACCAAGGAGTCT
AACATGCCTGCGAGTATTTGGGTGAAAAACCCGAGTGCGTAATGAAAGTGAAAGTTGAGATCCCTGTCGT
GGGGAGCATTGACGCCCGGATCTGACCTTTTGTGACGATTCTGCGGTAGAGCATGTATGTTGGGACCCGA
AAGATGGTGAACTATGCCTGAATAGGGTGAAGCCAGAGGAAACTCTGGTGGAGGCTCGTAGCGATTCTGA
CGTGCAAATCGATCGTCAAATTTGGGTATAGGGGCGAAA-------------------------------
------------------------AGATGGCCAGACCCGCGAGCACGCTCTCCTCGCTTTCACCCTCGGT
GTGCGGCAACTCATCGTTGCCGTCAACAAGATGGACACCACCAAGTGGAGCGAGGACCGTTTCAACGAAA
TTATCAAGGAGACGTCAAGCTTCATCAAGAAGGTTGGTTACAACCCCAAGGCCGTTGCCTTTGTTCCTAT
TTCCGGCTGGCACGGTGACAACATGTTGGAGGAGTCCGCTAGCATGCCTTGGTTCAAGGGCTGGACCAAG
GAGACCAAGGCTGGTGTCGTCAAGGGCAAGACCCTCCTCGATGCTATTGATGCCATTGAGCCCCCCGTCC
GACCTTCCGACAAGCCCCTCCGTCTTCCCCTCCAGGACGTCTACAAAATTGGCGGTATCGGAACTGTGCC
CGTCGGTCGTGTTGAGACTGGTATCATCAAGGCCGGAATGGTCGTCAATTTCGCTCCCTCCAACGTCACC
ACTGAAGTCAAGTCCGTCGAAATGCATCACGAACAGCTCGAG----------------------------
----------------------------------------------------------------------
----------------------------------------------------------------------
----------------------------------------------------------------------
----------------------------------------------------------------------
----------------------------------------------------------------------
----------------------------------------------------------------------
----------------------------------------------------------------------
----------------------------------------------------------------------
----------------------------------------------------------------------
----------------------------------------------CTCGCCCTTATGGCGTGCATATCA
GTCGGGTCTTACTCCGCGCCCGTYATCGAGTTTTTGGAGGAATGGGGATTGGAGTCATTGGAAGAGAACG
CGCACTCATCAACTCCCTGCACAAAAGTTTTCGTGAACGGTGTATGGATGGGTGTGCATCGCGATCCTGC
CAACTTGGTGAAGACGATAAAGAAATTGAGAAGGAAAGACGACATTAGCCCTGAAGTGTCAGTTGTGCGA
GACATCCGAGAGAAGGAATTGAGGTTGTACACCGATGCTGGACGTGTTTGTCGACCACTTTTCATCGTCG
AGAACCAACAGCTGGCACTTCAGAAGAAGCACGTCAAATGGCTCAGTAACGGCCTCAACGATGATGGCGA
CGAATACAAATGGGAACATCTGGTAAAGGGTGGCATCATTGAGTTACTGGATGCTGAGGAAGAGGAAACG
GTGATGATATCCATGACTCCTGAAGATCTTGAAAATTCTCGCCTACAGCAAAGTGGCGTTGATCCTCACG
CGAACGACGGCGAGTTTGATCCAGCAGCTCGATTAAAGGCTGGCACTCACGCACACACATGGACACATTG
CGAAA----------------------------------------------------------
>Laccaria_brownii__T___HKAS_123286
----------------------------------------------------------------------
-------------CTGTGCACATTTTGTAGTCTTGGATACCTCTCGAGGAAACTCGGATTTTAGGATTGC
CGTGCTGTACAAGTCGACTTTCCTTGCATTTCCAAGACTATGTTTTTATATACACCAAAGTATGTTTAAA
GAATGTCATCATAGGAACTTGTTTCCTAAAAATTATACAACTTTCAGCAACGGATCTCTTGGCTCTCGCA
TCGATGAAGAACGCAGCGAAATGCGATAAGTAATGTGAATTGCAGAATTCAGTGAATCATCGAATCTTTG
AACGCACCTTGCGCTCCTTGGTATTCCGAGGAGCATGCCTGTTTGAGTGTCATTAAATTCTCAACCTTCC
AGCTTTTATTAGCTTGGTTAGGCTTGGATGTGGGGGTTGCGGGCTTTATTAATGAAGTCGGCTCTCCTTA
AATGCATTAGCAGAACTTTTGTGGACTGTCTATTGGTGTGATAATTATCTATGCCGTGGATGTGAAGCAG
CTTTATAAAGTTCAGCTTCTAACTGTCCATTGACTTGGACAATTATGACAA-TTGACCTCAAATCAG---
-----------TTCCCCTAGTAACTGCGAGTGAAGCGGGAAAAGCTCAAATTTAAAATCTGGCAGTCTTT
GGCTGTCCGAGTTGTAATCTAGAGAAGCATTATCCGCGCTGGACCGTGTACAAGTCTCCTGGAATGGAGC
GTCATAGAGGGTGAGAATCCCGTCTTTGACACGGACTGCCAGGGCTTTGTGATGTGCTCTCAAAGAGTCG
AGTTGTTTGGGAATGCAGCTCAAAATGGGTGGTAAATTCCATCTAAAGCTAAATATTGGCGAGAGACCGA
TAGCGAACAAGTACCGTGAGGGAAAGATGAAAAGAACTTTGGAAAGAGAGTTAAACAGTACGTGAAATTG
CTGAAAGGGAAACGCTTGAAGTCAGTCGCGTTGGCCAGAGATCAACCTTGCTTTTTTGCTTGGCTTACTT
TCTGGTGATGGGTCAGCATCAATTTTAACTGGTGGAAAAAGTTCAAGGGAATGTGGCATCTTCGGATGTG
TTATAGCCTTTGTTCACATACATTGGTTGGGATTGAGGAACTCAGCACGCCGAAAGGCCGGGTTTTTAAC
CACGTACGTGCTTAGGATGCTGGCATAATGGCTTTAATCGACCCGTCTTGAAACACGGACCAAGGAGTCT
AACATGCCTGCGAGTGTTTGGGTGAAAAACCCGAGCGCGTAATGAAAGTGAAAGTTGAGATCCCTGTCGT
GGGGAGCATCGACGCCCGGATCTGACCTTTTGTGACGATTCTGCGGTAGAGCATGTATGTTGGGACCCGA
AAGATGGTGAACTATGCCTGAATAGGGTGAAGCCAGAGGAAACTCTGGTGGAGGCTCGTAGCGATTCTGA
CGTGCAAATCGATCGTCAAATTTGGGTATAGGGGCGAAA-------------------------------
------------------------GGATGGCCAGACTCGCGAGCACGCTCTCCTCGCTTTCACCCTCGGT
GTGAGGCAACTCATCGTTGCCGTCAACAAGATGGACACCACCAAGTGGAGTGAGGACCGTTTCAACGAAA
TCATCAAGGAGACGTCGACCTTCATCAAGAAGGTTGGTTACAACCCCAAGGCTGTTGCCTTTGTCCCTAT
TTCCGGCTGGCACGGTGACAACATGTTGGAGGAATCCAGCAGCATGCCTTGGTACAAGGGCTGGACCAAG
GAGACCAAGGCTGGTGTCGTCAAGGGCAAGACCCTGCTCGATGCTATTGATGCCATTGAGCCCCCCGTCC
GACCTTCCGACAAACCACTCCGTCTCCCCCTCCAGGATGTCTACAAAATTGGCGGTATCGGAACTGTGCC
TGTCGGTCGTGTCGAGACTGGTATCATCAAGGCCGGAATGGTCGTCACTTTCGCTCCCTCCAACGTCACC
ACTGAAGTCAAGTCGGTCGAAATGCATCACGAGCAACTCGAGCAGGGTAACCCTGGTGACAATGTCGGTT
TCAACGTCAAGAACGTGTCAGTGAAGGACATTCGTCGTGGCAACGTGGCCTCCGACTCTAAGAACGATCC
GGCCAAGGAAGCGGCCGCTTTCAACGCGCAGGTCATCGTCCTTAACCACCCTGGTCAAATTGGTGCTGGT
TACGCCCCAGTTCTTGACTGTCACACCGCCCACATCGCCTGCAAGTTTGCTGAACTCATCGAGAAGATCG
ATCGTCGTACGGGTAAATCCATTGAAAACTCGCCCAAATTTGTCAAGTCGGGTGATG-------------
----------------------------------------------------------------------
----------------------------------------------------------------------
----------------------------------------------------------------------
----------------------------------------------------------------------
----------------------------------------------------------------------
----------------------------------------------CTCGCCCTTATGGCCTGCATATCA
GTCGGGTCTTACTCCGCGCCCGTTATTGAATTTTTGGAGGAGTGGGGATTGGAATCATTGGAAGAGAACG
CGCACTCATCGACACCTTGTACAAAAGTTTTTGTGAACGGTGTCTGGATGGGTGTGCATCGTGATCCTGC
CAATTTGGTAAAGACGATAAAGAAATTGAGAAGAAAGGACGACATAAGCCCAGAAGTGTCAGTTGTGCGA
GACATCAGGGAGAAAGAACTAAGGTTGTACACCGATGCTGGACGTGTTTGTCGACCACTCTTCATTGTCG
AGAACCAACAGCTGGCACTTCAGAAGAAGCATGTCAAATGGCTTAGTAACGGCCTCAACGATGACGGCGA
CGAGTATAAATGGGAACATCTGGTAAAAGGTGGCATCATTGAGTTACTGGATGCTGAGGAAGAGGAAACA
GTGATGATATCCATGACCCCTGAAGATCTTGAAAACTCTCGCCTACAGCAAAGTGGTGTTGATCCTCACG
CGAACGACGGCGAGTTTGATCCAGCAGCTCGATTGAAGGCTGGCACTCACGCACATACATGGACACATTG
CGAAATTCATCCTAGCATGATTCTTGGCATTTGTGCCAGCATTATTCCTTTCCCTGATCAT--
>Laccaria_brownii_HKAS_123243
------------TGAATAAACCTGATGTGACTGTTAGCTGGCTTTTAGAAGCATGTGCTCGTCCGTCATC
TTTATATCTCCACCTGTGCACATTTTGTAGTCTTGGATACCTCTCGAGGAAACTCGGATTTTAGGATCGC
CGTGCTGTACAAGTCGACTTTCCTTGCATTTCCAAGACTATGTTTTTATATACACCAAAGTATGTTTAAA
GAATGTCATCATAGGAACTTGTTTCCTAAAAATTATACAACTTTCAGCAACGGATCTCTTGGCTCTCGCA
TCGATGAAGAACGCAGCGAAATGCGATAAGTAATGTGAATTGCAGAATTCAGTGAATCATCGAATCTTTG
AACGCACCTTGCGCTCCTTGGTATTCCGAGGAGCATGCCTGTTTGAGTGTCATTAAATTCTCAACCTTCC
AGCTTTTATTAGCTTGGTTAGGCTTGGATGTGGGGGTTGCGGGCTTTATTAATGAAGTCGGCTCTCCTTA
AATGCATTAGCAGAACTTTTGTGGACTGTCTATTGGTGTGATAATTATCTATGCCGTGGATGTGAAGCAG
CTTTATAAAGTTCAGCTTCTAACTGTCCATTGACTTGGACAATTATGACAA-TTGACCTCAAATCAG---
-----------TTCCCCTAGTAACTGCGAGTGAAGCGGGAAAAGCTCAAATTTAAAATCTGGCAGTCTTT
GGCTGTCCGAGTTGTAATCTAGAGAAGCATTATCCGCGCTGGACCGTGTACAAGTCTCCTGGAATGGAGC
GTCATAGAGGGTGAGAATCCCGTCTTTGACACGGACTGCCAGGGCTTTGTGATGTGCTCTCAAAGAGTCG
AGTTGTTTGGGAATGCAGCTCAAAATGGGTGGTAAATTCCATCTAAAGCTAAATATTGGCGAGAGACCGA
TAGCGAACAAGTACCGTGAGGGAAAGATGAAAAGAACTTTGGAAAGAGAGTTAAACAGTACGTGAAATTG
CTGAAAGGGAAACGCTTGAAGTCAGTCGCGTTGGCCAGAGATCAACCTTGCTTTTTTGCTTGGCTTACTT
TCTGGTGATGGGTCAGCATCAATTTTAACTGGTGGAAAAAGTTCAAGGGAATGTGGCATCTTCGGATGTG
TTATAGCCTTTGTTCACATACATTGGTTGGGATTGAGGAACTCAGCACGCCGAAAGGCCGGGTTTTTAAC
CACGTACGTGCTTAGGATGCTGGCATAATGGCTTTAATCGACCCGTCTTGAAACACGGACCAAGGAGTCT
AACATGCCTGCGAGTGTTTGGGTGAAAAACCCGAGCGCGTAATGAAAGTGAAAGTTGAGATCCCTGTCGT
GGGGAGCATCGACGCCCGGATCTGACCTTTTGTGACGATTCTGCGGTAGAGCATGTATGTTGGGACCCGA
AAGATGGTGAACTATGCCTGAATAGGGTGAAGCCAGAGGAAACTCTGGTGGAGGCTCGTAGCGATTCTGA
CGTGCAAATCGATCGTCAAATTTGGGTATAGGGGCGAAA-------------------------------
------------------------GGATGGCCAGACTCGCGAGCACGCTCTCCTCGCTTTCACCCTCGGT
GTGAGGCAACTCATCGTTGCCGTCAACAAGATGGACACCACCAAGTGGAGTGAGGACCGTTTCAACGAAA
TCATCAAGGAGACGTCGACCTTCATCAAGAAGGTTGGTTACAACCCCAAGGCTGTTGCCTTTGTCCCTAT
TTCCGGCTGGCACGGTGACAACATGTTGGAGGAATCCAGCAGCATGCCTTGGTACAAGGGCTGGACCAAG
GAGACCAAGGCTGGTGTCGTCAAGGGCAAGACCCTGCTCGATGCTATTGATGCCATTGAGCCCCCCGTCC
GACCTTCCGACAAACCACTCCGTCTCCCCCTCCAGGATGTCTACAAAATTGGCGGTATCGGAACTGTGCC
TGTCGGTCGTGTCGAGACTGGTATCATCAAGGCCGGAATGGTCGTCACTTTCGCTCCCTCCAACGTCACC
ACTGAAGTCAAGTCGGTCGAAATGCATCACGAGCAACTCGAGCAGGGTAACCCTGGTGACAATGTCGGTT
TCAACGTCAAGAACGTGTCAGTGAAGGACATTCGTCGTGGCAACGTGGCCTCCGACTCTAAGAACGATCC
GGCCAAGGAAGCGGCCGCTTTCAACGCGCAGGTCATCGTCCTTAACCACCCTGGTCAAATTGGTGCTGGT
TACGCCCCAGTTCTTGACTGTCACACCGCCCACATCGCCTGCAAGTTTGCTGAACTCATCGAGAAGATCG
ATCGTCGTACGGGTAAATCCATTGAAAACTCGCCCAAATTTGTCAAGTCGGGTGATG-------------
----------------------------------------------------------------------
----------------------------------------------------------------------
----------------------------------------------------------------------
----------------------------------------------------------------------
----------------------------------------------------------------------
----------------------------------------------CTCGCCCTTATGGCCTGCATATCA
GTCGGGTCTTACTCCGCGCCCGTTATTGAATTTTTGGAGGAGTGGGGATTGGAATCATTGGAAGAGAACG
CGCACTCATCGACACCTTGTACAAAAGTTTTTGTGAACGGTGTCTGGATGGGTGTGCATCGTGATCCTGC
CAATTTGGTAAAGACGATAAAGAAATTGAGAAGAAAGGACGACATAAGCCCAGAAGTGTCAGTTGTGCGA
GACATCAGGGAGAAAGAACTAAGGTTGTACACCGATGCTGGACGTGTTTGTCGACCACTCTTCATTGTCG
AGAACCAACAGCTGGCACTTCAGAAGAAGCATGTCAAATGGCTTAGTAACGGCCTCAACGATGACGGCGA
CGAGTATAAATGGGAACATCTGGTAAAAGGTGGCATCATTGAGTTACTGGATGCTGAGGAAGAGGAAACA
GTGATGATATCCATGACCCCTGAAGATCTTGAAAACTCTCGCCTACAGCAAAGTGGTGTTGATCCTCACG
CGAACGACGGCGAGTTTGATCCAGCAGCTCGATTGAAGGCTGGCACTCACGCACATACATGGACACATTG
CGAAATTCATCCTAGCATGATTCTTGGCATTTGTGCCAGCATTATTCCTTTCCCTGATCAT--
>Laccaria_bullipellis_T__AWW465
-----------TTGAATAAACCTGATGTGGCTGTTAGCTGGCTTTTCGAAGCATGTGCTCGTCCGTCATC
TTTATCTCTCCACCTGTGCACATTTTGTAGTCTTGGATACCTCTCGAGGAAACTCGGATTTTAGAATCGC
CGTGCTGTACAAGTCGGCTTTCCTTTCATTTCCAAGACTATGTTTTTATATACACCAAAGTATGTTTAAA
GAATGTCATCATAGGAACTTGTTTCCTAAAAATTATACAACTTTCAGCAACGGATCTCTTGGCTCTCGCA
TCGATGAAGAACGCAGCGAAATGCGATAAGTAATGTGAATTGCAGAATTCAGTGAATCATCGAATCTTTG
AACGCACCTTGTGCTCCTTGGTATTCCGAGGAGCATGCCTGTTTGAGTGTCATTAAATTCTCAACCTTCC
AGCTTTTATTAGCTTGGTTAGGCTTGGATGTGGGGGTTGTGGGCTTCATTAATGAGGTCGACTCTCCTTA
AATGCATTAGCGGAACTTTTGTGGACCGTCTATTGGTGTGATAATTATCTACGCTGTGGATGTAAAGCA-
---------GTTCAGCTTCTAACCGTCCATTGACTTGGACAATTTTGACAATTTGACCTCAAA-------
--CTAACAGGATTCCCCTAGTAACTGCGAGTGAAGCGGGAAAAGCTCAAATTTAAAATCTGGCAGTCTTT
GGCTGTCCGAGTTGTAATCTAGAGAAGTATTATCCGCGCTGGACCGTGTACAAGTCTCCTGGAATGGAGC
GTCATAGAGGGTGAGAATCCCGTCTTTGACACGGACTGCCAGGGCTTTGTGATGTGCTCTCAAAGAGTCG
AGTTGTTTGGGAATGCAGCTCAAAATGGGTGGTAAATTCCATCTAAAGCTAAATATTGGCGAGAGACCGA
TAGCGAACAAGTACCGTGAGGGAAAGATGAAAAGAACTTTGGAAAGAGAGTTAAACAGTACGTGAAATTG
CTGAAAGGGAAACGCTTGAAGTCAGTCACGTTGGCCAGGGATCAACCTTGCTTTTTTGCTTGGCTTACTT
TCTGGTGATGGGTCAGCATCAATTTTGACTGGTGGAAAAAGTTCAAGGGAATGTGGCATCTTCGGATGTG
TTATAGCCTTTGTTCGCATACATCAATTGGGATTGAGGAACTCAGCACGCCGCAAGGCCGGGTTTTTAAC
CACGTACGTGCTTAGGATGCTGGCATAATGGCTTTAATCGACCCGTCTTGAAACACGGACCAAGGAGTCT
AACATGCCTGCGAGTGTTTGGGTGAAAAACCCGAGCGCGTAATGAAAGTGAAAGTTGAGATCCCTATCGT
GGGGAGCATTGACGCCCGGATCTGACCTTTTGTGACGATTCTGCGGTAGAGCATGTATGTTGGGACCCGA
AAGATGGTGAACTATGCCTGAATAGGGTGAAGCCAGAGGAAACTCTGGTGGAGGCTCGTAGCGATTCTGA
CGTGCAAATCGATCGTCAAATTTGGGTATAGGGGCGAAAG??????????????????????????????
??????????????????????????????????????????????????????????????????????
??????????????????????????????????????????????????????????????????????
??????????????????????????????????????????????????????????????????????
??????????????????????????????????????????????????????????????????????
??????????????????????????????????????????????????????????????????????
??????????????????????????????????????????????????????????????????????
??????????????????????????????????????????????????????????????????????
??????????????????????????????????????????????????????????????????????
??????????????????????????????????????????????????????????????????????
??????????????????????????????????????????????????????????????????????
??????????????????????????????????????????????????????????????????????
??????????????????????????????????????????????????????????????????????
??????????????????????CCNACCTTTTCCGCATGCTTTTCCGAAAGTTGACCAAGGACGTTTATC
GTTATCTACAACAGTGTGTCGAGGCCCACAAGGAGTTCAACCTTGCCCTTGCAGTTAAGCATCAAACCAT
CACGAACGGCCTCAAATACTCTCTGGCGACAGGCAACTGGGGAGATCAGAAAAAGTCAATGTCTTCCAAG
GCAGGAGTATCTCAGGTCTTGAACAGATACACATATGCGTCCACTCTGTCACATCTTCGTCGGTGTAACA
CTCCTCTAGGGCGCGAAGGCAAGATCGCCAAACCTCGTCAGTTGCACAACACTCATTGGGGTATGGTGTG
TCCTGCGGAAACTCCTGAAGGTCAAGCCTGTGGTCTTGTCAAGAACCTCGCCCTTATGGCGTGCATATCA
GTCGGGTCTTACTCCGCGCCCGTTATCGAGTTTTTGGAGGAGTGGGGATTGGAGTCTTTGGAAGAAAACG
CACACTCATCGACACCTTGCACAAAAGTTTTCGTGAACGGTGTCTGGATGGGTGTGCATCGCGATCCTGC
CAATTTGGTGAAGACGATAAAGAAATTGAGAAGGAAAGACGACATCAGCCCAGAAGTGTCAGTTGTGCGA
GACATCAGGGAGAAGGAATTGAGGTTGTACACCGATGCTGGACGCGTTTGTCGACCACTCTTCATCGTCG
AGAACCAACAGCTGGCACTTCAGAAGAAGCACGTCAAATGGCTCAGTAACGGCCTCAACGATGATGGCGA
CGAGTACAAATGGGAACATCTGGTAAAGGGTGGAATCATTGAGTTACTGGATGCTGARGAAGAGGAAACA
GTGATGATATCCATGACCCCTGAAGATCTTGAAAATTCTCGCCTACAGCAAAGTGGTGTTGATCCTCACG
CGAACGACGGCGAGTTTGATCCAGCAGCTCGATTGAAGGCTGGCACTCACGCACACACATGGACACATTG
CGAAATTCATCCTAGCATGATTCTTGGCATTTGTGCCAGCATCATTCCTTTCCCTGATCATAA
>Laccaria_canaliculata_GMM7209
AAGGATCATTATTGAATAAACCTGATGTGGTTG-TAGCTGGCTTCTCGAAGCAAGTGCTCGCCCGTCATC
TTTATCTCTCCACCTGTGCACCTTTTGTAGTCTTGGATATCTCTCGAGGAAACTCGGATTT-GGGATTGC
CGTA---------TCGGCTTTCCTTGCATTTCCAAGACTATGTTTTCATATACACCAAAGAATGTTTAAA
GAATGTCATCATGGGAACTTGTTTCCTAAAAACTATACAACTTTCAGCAACGGATCTCTTGGCTCTCGCA
TCGATGAAGAACGCAGCGAAATGCGATAAGTAATGTGAATTGCAGAATTCAGTGAATCATCGAATCTTTG
AACGCACCTTGCGCTCCTTGGTATTCCGAGGAGCATGCCTGTTTGAGTGTCATTAAATTCTCAACCTTCC
AGCTTTTATTAGCTTGGTTAGGCTTGGATGTGGGGGTTGCAGGCTTTG-TTATGAGGTCAGCTCTCCTTA
AATGCATTAGCGGAACTTTTGTGGACCGTCTATTGGTGTGATAATTATCTACGCTGTGGATGTGAAGCAG
CTTTATGAGGTTCAGCTTCTAACCGTCCATTGACTTGGACAGTTTTGACAA-TTGACCTCAAATCAGGTA
GCTAACAAGGATTCCCCTAGTAACTGCGAGTGAAGCGGGAAAAGCTCAAATTTAAAATCTGGCAGTCTTT
GACTGTCCGAGTTGTAATCTAGAGAAGCATTATCCGCGCTGGACCGTGTACAAGTCTCCTGGAATGGAGC
GTCATAGAGGGTGAGAATCCCGTCTTTGACACGGACTGCCAGGGCTTTGTGATGTGCTCTCAAAGAGTCG
AGTTGTTTGGGAATGCAGCTCAAAATGGGTGGTAAATTCCATCTAAAGCTAAATATTGGCGAGAGACCGA
TAGCGAACAAGTACCGTGAGGGAAAGATGAAAAGAACTTTGGAAAGAGAGTTAAACAGTACGTGAAATTG
CTGAAAGGGAAACGCTTGAAGTCAGTCGCGTTGGCCAGGAATCAACCTTGCT------------------
----------------------------------------------------------------------
TTATAGCCTTTGCTCGCATACATCAGTTGGGATTGAGGAACTCAGCACGCCGCAAGGCCGGGTTTTTAAC
CACGTACGTGCTTAGGATGCTGGCATAATGGCTTTAATCGACCCGTCTTGAAACACGGACCAAGGAGTCT
AACATGCCTGCGAGTGTTTGGGTGGAAAACCCGAGCGCGTAATGAAAGTGAAAGTTGAGATCCCTGTCGT
GGGGAGCATCGACGCCCGGATCTGACCTTTTGTGACGATTCCGCGGTAGAGCATGTATGTTGGGACCCGA
AAGATGGTGAACTATGCCTGAATAGGGTGAAGCCAGAGGAAACTCTGGTGGAGGCTCGTAGCGATTCTGA
CGTGCAAATCGATCGTCAAATTTGGGTATAGGGGCGAAAG??????????????????????????????
??????????????????????????????????????????????????????????????????????
??????????????????????????????????????????????????????????????????????
??????????????????????????????????????????????????????????????????????
??????????????????????????????????????????????????????????????????????
??????????????????????????????????????????????????????????????????????
??????????????????????????????????????????????????????????????????????
??????????????????????????????????????????????????????????????????????
??????????????????????????????????????????????????????????????????????
??????????????????????????????????????????????????????????????????????
??????????????????????????????????????????????????????????????????????
??????????????????????????????????????????????????????????????????????
??????????????????????????????????????????????????????????????????????
??????????????????????CCAACCTTTTCCGTATGCTCTTCCGAAAGTTGACCAAGGACGTTTATC
GTTATCTACAATAGTGCGTCGAGACCCATAAGGAGTTCAACCTTGCACTTGCTGTCAAGCATCAAACCAT
CACAAACGGCCTCAAATACTCTCTCGCAACAGGTAACTGGGGAGATCAGAAAAAGTCAATGTCTTCCAAG
GCAGGAGTGTCTCAGGTCTTGAACAGATACACATACGCCTCGACTYTGTCACATCTTCGTCGGTGTAACA
CTCCTTTAGGGCGCGAAGGAAAGATCGCCAAACCTCGTCAGCTGCATAATACCCATTGGGGCATGGTGTG
TCCTGCAGAAACTCCTGAAGGTCAAGCCTGTGGTCTTGTCAAAAACCTCGCCCTTATGGCATGCATATCG
GTCGGATCTTACTCTGCGCCCGTCATCGAGTTCTTGGAAGAGTGGGGATTGGAGTCATTGGAAGAGAATG
CGCACTCATCAACACCTTGCACGAAGGTTTTCGTGAATGGTGTCTGGATGGGTGTACATCGTGATCCTGC
CAACTTGGTGAAGACGATAAAGAAGTTGAGAAGGAAAGATGACATCAGCCCAGAAGTGTCTGTTGTACGA
GACATCAGGGAGAAGGAATTGAGGCTGTACACCGATGCTGGACGTGTTTGTCGACCACTCTTCATCGTCG
AGAACCAGCAGCTGGCACTTCAGAAGAAACACATCAAATGGCTCAGTAACGGGGTCAACGATGATGGTGA
CGAGTACAAGTGGGAACATCTCGTAAAGGGTGGCATTATTGAGTTACTGGATGCCGAGGAAGAAGAAACM
GTGATGATTTCCATGACCCCTGAGGAYCTTGAGAATTCTCGCTTACAGCAAAGTGGTGTCGACCCCCACG
CAAACGACGGCGAGTTYGATCCAGCAGCTCGGTTGAAGGCCGGCACTCATGCACACACATGGACACATTG
TGAAATCCAYCCTAGCATGATCCTTGGCATTTGTGCCAGCATTATCCCTTTCCCTGATCATA-
>Laccaria_canaliculata_GMM7227
AAGGATCATTATTGAATAAACCTGATGTGGTTG-TAGCTGGCTTCTCGAAGCAAGTGCTCGCCCGTCATC
TTTATCTCTCCACCTGTGCACCTTTTGTAGTCTTGGATATCTCTCGAGGAAACTCGGATTT-GGGATTGC
CATA---------TCGGCTTTCCTTGCATTTCCAAGACTATGTTTTCATATACACCAAAGAATGTTTAAA
GAATGTCATCATGGGAACTTGTTTCCTAAAAACTATACAACTTTCAGCAACGGATCTCTTGGCTCTCGCA
TCGATGAAGAACGCAGCGAAATGCGATAAGTAATGTGAATTGCAGAATTCAGTGAATCATCGAATCTTTG
AACGCACCTTGCGCTCCTTGGTATTCCGAGGAGCATGCCTGTTTGAGTGTCATTAAATTCTCAACCTTCC
AGCTTTTATTAGCTTGGTTAGGCTTGGATGTGGGGGTTGCAGGCTTTG-TTATGAGGTCAGCTCTCCTTA
AATGCATTAGCGGAACTTTTGTGGACCGTCTATTGGTGTGATAATTATCTACGCTGTGGATGTGAAGCAG
CTTTATGAGGTTCAGCTTCTAACCGTCCATTGACTTGGACAGTTTTGACAATTTGACCTCAAATCAGG--
-CTAACAAGGATTCCCCTAGTAACTGCGAGTGAAGCGGGAAAAGCTCAAATTTAAAATCTGGCAGTCTTT
GACTGTCCGAGTTGTAATCTAGAGAAGCATTATCCGCGCTGGACCGTGTACAAGTCTCCTGGAATGGAGC
GTCATAGAGGGTGAGAATCCCGTCTTTGACACGGACTGCCAGGGCTTTGTGATGTGCTCTCAAAGAGTCG
AGTTGTTTGGGAATGCAGCTCAAAATGGGTGGTAAATTCCATCTAAAGCTAAATATTGGCGAGAGACCGA
TAGCGAACAAGTACCGTGAGGGAAAGATGAAAAGAACTTTGGAAAGAGAGTTAAACAGTACGTGAAATTG
CTGAAAGGGAAACGCTTGAAGTCAGTCGCGTTGGCCAGGAATCAACCTTGCTTTTTTGCTTGGCTTACTT
CCTGGTAATGGGTCAGCATCAATTTTGACTGGTGGAAAAAGTTCAAGGGAATGTGGCATCTTCGGATGTG
TTATAGCCTTTGCTCGCATACATCAGTTGGGATTGAGGAACTCAGCACGCCGCAAGGCCGGGTTTTTAAC
CACGTACGTGCTTAGGATGCTGGCATAATGGCTTTAATCGACCCGTCTTGAAACACGGACCAAGGAGTCT
AACATGCCTGCGAGTGTTTGGGTGGAAAACCCGAGCGCGTAATGAAAGTGAAAGTTGAGATCCCTGTCGT
GGGGAGCATCGACGCCCGGATCTGACCTTTTGTGACGATTCCGCGGTAGAGCATGTATGTTGGGACCCGA
AAGATGGTGAACTATGCCTGAATAGGGTGAAGCCAGAGGAAACTCTGGTGGAGGCTCGTAGCGATTCTGA
CGTGCAAATCGATCGTCAAATTTGGGTATAGGGGCGAAAG------------------------------
-------------------------------------CGCGAGCACGCTCTCCTCGCCTTCACCCTTGGT
GTGCGGCAACTCATCGTTGCTGTTAACAAGATGGACACCACCAAGTGGAGCGAGGACCGTTTCAATGAAA
TCGTCAAGGAGACGTCAACCTTCATCAAGAAGGTTGGTTACAACCCCAAGTCCGTTGCCTTCGTGCCCAT
CTCTGGCTGGCATGGTGACAACATGTTGGAGGAGTCCCCCAGCATGCCTTGGTACAAGGGCTGGACCAAG
GAGACCAAAGCTGGTGTCGTCAAGGGCAAGACTCTCCTCGATGCTATTGACGCCATTGAGCCCCCCGTCC
GGCCTTCCGACAAGCCCCTCCGCCTCCCCCTCCAGGATGTCTACAAAATCGGTGGTATCGGAACTGTGCC
CGTTGGTCGTGTTGAGACTGGTATTATTAAGGCTGGAATGGTCGTCACTTTCGCTCCCTCGAACGTAACC
ACTGAAGTCAAGTCCGTCGAAATGCATCACGAGCAGCTCGAGCAAGGCAACCCTGGTGACAATGTTGGTT
TCAACGTCAAGAACGTGTCGGTTAAGGATATTCGTCGTGGGAACGTCGCCTCCGACTCTAAGAACGATCC
CGCCAAGGAAGCCGCCTCTTTCAACGCACAAGTCATCGTCCTCAACCATCCAGGTCAAATTGGTGCTGGC
TACGCCCCGGTCCTCGATTGTCACACCGCCCATATCGCCTGCAAGTTCGCCGAGCTTATCGAGAAGATCG
ATCGCCGAACAGGTAAATCTCTTGAAAACTCGCCCAAATTCGTCAAGTCTGGTGATGCCTGCATCGTCAA
GCTCATCCCCAGCAAGCCTATGCCAACCTTTTCCGTATGCTCTTCCGAAAGTTGACCAAGGACGTTTATC
GTTATYTACAATAGTGCGTCGAGACCCATAAGGAGTTCAACCTTGCACTTGCTGTCAAGCATCAAACCAT
CACAAACGGCCTCAAATACTCTCTCGCAACAGGTAACTGGGGAGATCAGAAAAAGTCAATGTCTTCCAAG
GCAGGAGTGTCTCAGGTCTTGAACAGATACACATACGCCTCGACTTTGTCACATCTTCGTCGGTGTAACA
CTCCTTTAGGGCGCGAAGGAAAGATCGCCAAACCTCGTCAGCTGCATAATACCCATTGGGGCATGGTGTG
TCCTGCAGAAACTCCTGAAGGTCAAGCCTGTGGTCTTGTCAAAAACCTCGCCCTTATGGCATGCATATCG
GTCGGATCTTACTCTGCGCCCGTCATCGAGTTCTTGGAAGAGTGGGGATTGGAGTCATTGGAAGAGAATG
CGCACTCATCAACACCTTGCACGAAGGTTTTCGTGAATGGTGTCTGGATGGGTGTACATCGTGATCCTGC
CAACTTGGTGAAGACGATAAAGAAGTTGAGAAGGAAAGATGACATCAGCCCAGAAGTGTCTGTTGTACGA
GACATCAGGGAGAAGGAATTGAGGCTGTACACCGATGCTGGACGTGTTTGTCGACCACTCTTCATCGTCG
AGAACCAGCAGCTGGCACTTCAGAAGAAACACATCAAATGGCTCAGTAACGGGGTCAACGATGATGGTGA
CGAGTACAAGTGGGAACATCTCGTAAAGGGTGGCATTATTGAGTTACTGGATGCCGAGGAAGAAGAAACM
GTGATGATTTCCATGACCCCTGAGGAYCTTGAGAATTCTCGCTTACAGCAAAGTGGTGTCGACCCCCACG
CAAACGACGGCGAGTTCGATCCAGCAGCTCGGTTGAAGGCCGGCACTCATGCACACACATGGACACATTG
TGAAATCCAYCCTAGCATGATCCTTGGCATTTGTGCCAGCATTATCCCTTTCCCTGATCATAA
>Laccaria_cf__laccata_A2987
AAGGATCATTATTGAATAAACCTGATGTGACTGTTAGCTGGCTTTTCAAAGCATGTGCTCGTCCGTCATC
TTTATCTCTCCACCTGTGCACATTTTGTAGTCTTGAATACCTCTCGAGGCAACTCGGATTTTAGGATCGC
---------CAAGTTGGCTTTCCTTTCACTTCCAAGACTATGTTTTTATATACACCAAAGTATGTTTAAA
GAATGTCATTATAGGAACTTGTTTCCTAAAAATTATACAACTTTCAGCAACGGATCTCTTGGCTCTCGCA
TCGATGAAGAACGCAGCGAAATGCGATAAGTAATGTGAATTGCAGAATTCAGTGAATCATCGAATCTTTG
AACGCACCTTGCGCTCCTTGGTATTCCGAGGAGCATGCCTGTTTGAGTGTCATTAAATTCTCAACCTTCC
AGCTTTTATAAGCTTGGTTAGGCTTGGATGTGGGAGTTGCGGGCTTCATCAATGAGGTCGGCTTTCCTTA
AATGCATTAGCGGAACTTTTGTGGACCGTCTATTGGTGTGATAATTATCTACGCCGTGGATGTGAAACAG
CTTTATGAAGTTCAGCTTCGAACCGTCCATTCACTTGGACAATTTTGACAATTTGACCTCAAATCAGGTA
G-------GGATTCCCCTAGTAACTGCGAGTGAAGCGGGAAAAGCTCAAATTTAAAATCTGGCAGTCTTT
GGCTGTCCGAGTTGTAATCTAGAGAAGTATTATCCGCGCTGGACCGTGTACAAGTCTCCTGGAATGGAGC
GTCATAGAGGGTGAGAATCCCGTCTTTGACACGGACTGCCAGGGCTTTGTGATGTGCTCTCAAAGAGTCG
AGTTGTTTGGGAATGCAGCTCAAAATGGGTGGTAAATTCCATCTAAAGCTAAATATTGGCGAGAGACCGA
TAGCGAACAAGTACCGTGAGGGAAAGATGAAAAGAACTTTGGAAAGAGAGTTAAACAGTACGTGAAATTG
CTGAAAGGGAAACGCTTGAAGTCAGTCACGTTGGCCAGGGATCAACCTTGCTTTTTTGCTTGGCTTACTT
TCTGGTGATGGGTCAGCATCAATTTTGACTGGTAGAAAAAGTTCAAGGGAATGTGGCATCTTCGGATGTG
TTATAGCCTTTGTTCACATATATCAGTTGGGATTGAGGAACTCAGCACGCCGCAAGGCCGGGTTTTTAAC
CACGTACGTGCTTAGGATGCTGGCATAATGGCTTTAATCGACCCGTCTTGAAACACGGACCAAGGAGTCT
AACATGCCTGCGAGTGTTTGGGTGAAAAACCCGAGCGCGTAATGAAAGTGAAAGTTGAGATCCCTGTCGT
GGGGAGCATTGACGCCCGGATCTGACCTTTTGTGACGATTCTGCGGTAGAGCATGTATGTTGGGACCCGA
AAGATGGTGAACTATGCCTGAATAGGGTGAAGCCAGAGGAAACTCTGGTGGAGGCTCGTAGCGATTCTGA
CGTGCAAATCGATCGTCAAATTTGGGTATAGGGGCGAAAG??????????????????????????????
??????????????????????????????????????????????????????????????????????
??????????????????????????????????????????????????????????????????????
??????????????????????????????????????????????????????????????????????
??????????????????????????????????????????????????????????????????????
??????????????????????????????????????????????????????????????????????
??????????????????????????????????????????????????????????????????????
??????????????????????????????????????????????????????????????????????
??????????????????????????????????????????????????????????????????????
??????????????????????????????????????????????????????????????????????
??????????????????????????????????????????????????????????????????????
??????????????????????????????????????????????????????????????????????
??????????????????????????????????????????????????????????????????????
??????????????????????---ACCTTTTCCGCATGCTTTTCCGAAAGTTGACCAAGGACGTTTATC
GTTACCTACAACAGTGCGTCGAAACCCACAAGGAGTTCAACCTTGCCCTTGCAGTTAAGCACCAAACCAT
CACAAACGGCCTCAAATACTCTCTGGCGACAGGTAACTGGGGAGACCAGAAAAAATCAATGTCTTCCAAG
GCAGGAGTATCTCAGGTCTTGAACAGATACACATATGCATCCACTCTGTCACATCTTCGTCGGTGTAACA
CCCCTCTAGGGCGCGAAGGCAAGATCGCCAAACCTCGTCAGTTGCACAACACTCATTGGGGTATGGTGTG
TCCTGCGGAAACTCCTGAAGGTCAAGCCTGTGGGCTTGTCAAGAACCTCGCTCTTATGGCGTGCATATCA
GTCGGGTCTTACTCCGCGCCCGTTATCGAGTTTTTGGAGGAGTGGGGATTGGAGTCATTGGAAGAGAACG
CGCACTCATCAACACCTTGCACAAAAGTTTTCGTGAACGGTGTGTGGATGGGTGTGCATCGCGATCCTGC
CAACTTGGTGAAGACGATAAAGAAATTGAGAAGAAAAGACGACATTAGTCCAGAAGTGTCAGTTGTGCGA
GACATCAGGGAGAAAGAACTGAGGTTGTACACAGACGCTGGACGTGTTTGTCGACCACTCTTCATCGTCG
AGAACCAACAGCTGGCACTTCAGAAGAAGCACGTCAAATGGCTCAGTAACGGCCTCAATGATGATGGCGA
TGAGTACAAATGGGAACATCTGGTAAAGGGTGGCATCATTGAGTTACTGGATGCTGAGGAAGAGGAAACA
GTGATGATATCCATGACCCCTGAAGATCTTGAAAATTCTCGCTTACAACAAAGTGGTGTTGATCCTCACG
CGAATGACGGCGAGTTTGATCCAGCAGCTCGTTTGAAGGCTGGCACTCACGCGCACACATGGACACATTG
CGAAATTCATCCTAGCATGATTCTTGGCATTTGTGCCAGCATTATTCCTT-CCCTGATCATAA
>Laccaria_cf__laccata_AWW555
??????????????????????????????????????????????????????????????????????
??????????????????????????????????????????????????????????????????????
??????????????????????????????????????????????????????????????????????
??????????????????????????????????????????????????????????????????????
??????????????????????????????????????????????????????????????????????
??????????????????????????????????????????????????????????????????????
??????????????????????????????????????????????????????????????????????
??????????????????????????????????????????????????????????????????????
??????????????????????????????????????????????????????????????????????
?CTAACAAGGATTCCCCTAGTAACTGCGAGTGAAGCGGGAAAAGCTCAAATTTAAAATCTGGCAGTCTTT
GGCTGTCCGAGTTGTAATCTAGAGAAGTATTATCCGCGCTGGACCGTGTACAAGTCTCCTGGAATGGAGC
GTCATAGAGGGTGAGAATCCCGTCTTTGACACGGACTGCCAGGGCTTTGTGATGTGCTCTCAAAGAGTCG
AGTTGTTTGGGAATGCAGCTCAAAATGGGTGGTAAATTCCATCTAAAGCTAAATATTGGCGAGAGACCGA
TAGCGAACAAGTACCGTGAGGGAAAGATGAAAAGAACTTTGGAAAGAGAGTTAAACAGTACGTGAAATTG
CTGAAAGGGAAACGCTTGAAGTCAGTCGCGTTGGCCAGGGATCAACCTTGCTTTTTTGCTTGGCTTACTT
TCTGGTGATGGGTCAGCATCAATTTTGACTGGTGGAAAAAGTTCAAGGGAATGTGGCATCTTCTGATGTG
TTATAGCCTTTGTTCGCATACATCGGTTGGGATTGAGGAACTCAGCACGCCGCAAGGCCGGGTTTTTAAC
CACGTACGTGCTTAGGATGCTGGCATAATGGCTTTAATCGACCCGTCTTGAAACACGGACCAAGGAGTCT
AACATGCCTGCGAGTGTTTGGGTGAAAAACTCGAGCGCGTAATGAAAGTGAAAGTTGAGATCCCTGTCAT
GGGGAGCATTGACGCCCGGATCTGACCTTTTGTGACGATTCTGCGGTAGAGCATGTATGTTGGGACCCGA
AAGATGGTGAACTATGCCTGAATAGGGTGAAGCCAGAGGAAACTCTGGTGGAGGCTCGTAGCGATTCTGA
CGTGCAAATCGATCGTCAAATTTGGGTATAGGGGCGAAAGCGCCATTCTCATCATTGCTGGTGGTACTGG
TGAGTTCGAGGCTGGTATATCTAAGGATGGCCAGACCCGCGAACACGCTCTCCTCGCTTTCACCCTTGGT
GTGCGGCAACTCATCGTTGCCGTCAACAAGATGGACACCACTAAGTGGAGCGAGGACCGTTTCAACGAAA
TCATCAAGGAGACGTCAACCTTCATCAAGAAGGTTGGTTACAACCCCAAGGCCGTTGCCTTTGTCCCTAT
TTCCGGCTGGCACGGTGACAACATGTTGGAGGAGTCCTCTAGCATGCCTTGGTACAAGGGCTGGACCAAG
GAGACCAAGGCTGGTGTCGTCAAGGGCAAGACCCTCCTCGATGCTATTGATGCCATTGAACCCCCCGTCC
GACCTTCCGACAAACCCCTCCGTCTCCCCCTCCAGGATGTCTACAAAATTGGCGGTATCGGAACTGTGCC
CGTCGGTCGTGTTGAGACTGGTATCATCAAGGCCGGAATGGTCGTCACTTTYGCTCCCTCCAACGTCACC
ACTGAAGTCAAGTCCGTCGAAATGCATCACGAACAGCTTGAGCAGGGTAACCCTGGTGACAATGTCGGTT
TCAACGTCAAGAACGTGTCAGTGAAGGATATTCGTCGTGGCAACGTGGCCTCCGACTCCAAGAACGATCC
CGCCAAGGAAGCGGCCTCTTTCAACGCACAGGTCATCGTCCTCAACCACCCTGGTCAAATTGGTGCTGGT
TACGCCCCGGTTCTCGACTGTCACACCGCCCACATCGCCTGCAAGTTCGCCGAGCTCATCGAGAAGATCG
ATCGTCGTACGGGTAAATCCATTGAAAACTCGCCTAAATTCGTCAAGTCGGGTGACGCCTGCATCGTCAA
GCTCGTTCCCAGCAAGCCTATG------------------------------------------------
-----------CAGTGCGTCGAGNCCCACAAGGAGTTCAACCTTGCCCTTGCAGTTAAGCATCAAACCAT
CACAAACGGCCTCAAATACTCTCTGGCGACAGGTAACTGGGGAGATCAGAAAAAGTCAATGTCTTCCAAA
GCAGGAGTATCTCAGGTTTTGAACAGATACACATATGCATCCACTCTGTCACATCTTCGTCGGTGTAGCA
CTCCTCTAGGGCGTGAAGGCAAGATCGCCAAACCTCGTCAGTTGCACAACACTCATTGGGGTATGGTGTG
TCCTGCGGAAACCCCTGAAGGTCAAGCCTGTGGTCTTGTCAAGAACCTCGCCCTTATGGCATGCATATCA
GTCGGGTCTTACTCCGCGCCCGTTATCGAGTTTTTGGAGGAGTGGGGATTGGAGTCTTTGGAAGAGAACG
CACACTCATCGACACCTTGCACAAAAGTTTTCGTGAATGGTGTCTGGATGGGTGTGCATCGCGATCCTGC
CAATTTGGTGAAGACGATAAAGAAATTGAGAAGGAAAGACGACATCAGCCCAGAAGTGTCAGTTGTGCGA
GACATCAGGGAGAAGGAATTGAGGTTGTACACYGATGCTGGACGTGTTTGTCGACCACTCTTCATCGTCG
AGAACCAACAGCTGGCGCTTCAGAAGAAGCACGTCAAATGGCTCAGTAACGGCCTCAACGATGATGGCGA
CGAGTACAAATGGGAACATCTGGTAAAGGGTGGCATCATTGAGTTACTGGATGCTGAGGAAGAGGAAACA
GTGATGATATCCATGACCCCTGAAGATCTTGAAAATTCTCGCCTACAGCAAAGTGGTGTTGATCCTCACG
CGAACGACGGCGAGTTTGATCCAGCAGCTCGATTGAAGGCTGGCACTCACGCACACACGTGGACACATTG
CGAAATTCATCCTAGCATGATTCTTGGCATTTGTGCAAGCATTATTCCTTTCCCTGATCATAA
>Laccaria_cf_laccata__A3394
AAGGATCATTATTGAATAAACCTGATGTGACTGTTAGCTGGCTTTTCAAAGCATGTGCTCGTCCGTCATC
TTTATCTCTCCACCTGTGCACATTTTGTAGTCTTGAATACCTCTCGAGGCAACTCGGATTTTAGGATCGC
---------CAAGTTGGCTTTCCTTTCACTTCCAAGACTATGTTTTTATATACACCAAAGTATGTTTAAA
GAATGTCATTATAGGAACTTGTTTCCTAAAAATTATACAACTTTCAGCAACGGATCTCTTGGCTCTCGCA
TCGATGAAGAACGCAGCGAAATGCGATAAGTAATGTGAATTGCAGAATTCAGTGAATCATCGAATCTTTG
AACGCACCTTGCGCTCCTTGGTATTCCGAGGAGCATGCCTGTTTGAGTGTCATTAAATTCTCAACCTTCC
AGCTTTTATAAGCTTGGTTAGGCTTGGATGTGGGAGTTGCGGGCTTCATCAATGAGGTCGGCTTTCCTTA
AATGCATTAGCGGAACTTTTGTGGACCGTCTATTGGTGTGATAATTATCTAYGCCGTGGATGTGAAACAG
CTTTATGAAGTTCAGCTTCGAACCGTCCATTCACTTGGACAATTTTGACAATTTGACCTCAAATCAGGTA
G------------CCCCTAGTAACTGCGAGTGAAGCGGGAAAAGCTCAAATTTAAAATCTGGCAGTCTTT
GGCTGTCCGAGTTGTAATCTAGAGAAGTATTATCCGCGCTGGACCGTGTACAAGTCTCCTGGAATGGAGC
GTCATAGAGGGTGAGAATCCCGTCTTTGACACGGACTGCCAGGGCTTTGTGATGTGCTCTCAAAGAGTCG
AGTTGTTTGGGAATGCAGCTCAAAATGGGTGGTAAATTCCATCTAAAGCTAAATATTGGCGAGAGACCGA
TAGCGAACAAGTACCGTGAGGGAAAGATGAAAAGAACTTTGGAAAGAGAGTTAAACAGTACGTGAAATTG
CTGAAAGGGAAACGCTTGAAGTCAGTCACGTTGGCCAGGGATCAACCTTGCTTTTTTGCTTGGCTTACTT
TCTGGTGATGGGTCAGCATCAATTTTGACTGGTAGAAAAAGTTCAAGGGAATGTGGCATCTTCGGATGTG
TTATAGCCTTTGTTCACATATATCAGTTGGGATTGAGGAACTCAGCACGCCGCAAGGCCGGGTTTTTAAC
CACGTACGTGCTTAGGATGCTGGCATAATGGCTTTAATCGACCCGTCTTGAAACACGGACCAAGGAGTCT
AACATGCCTGCGAGTGTTTGGGTGAAAAACCCGAGCGCGTAATGAAAGTGAAAGTTGAGATCCCTGTCGT
GGGGAGCATTGACGCCCGGATCTGACCTTTTGTGACGATTCTGCGGTAGAGCATGTATGTTGGGACCCGA
AAGATGGTGAACTATGCCTGAATAGGGTGAAGCCAGAGGAAACTCTGGTGGAGGCTCGTAGCGATTCTGA
CGTGCAAATCGATCGTCAAATTTGGGTATAGGGGCGAAAG??????????????????????????????
??????????????????????????????????????????????????????????????????????
??????????????????????????????????????????????????????????????????????
??????????????????????????????????????????????????????????????????????
??????????????????????????????????????????????????????????????????????
??????????????????????????????????????????????????????????????????????
??????????????????????????????????????????????????????????????????????
??????????????????????????????????????????????????????????????????????
??????????????????????????????????????????????????????????????????????
??????????????????????????????????????????????????????????????????????
??????????????????????????????????????????????????????????????????????
??????????????????????????????????????????????????????????????????????
??????????????????????????????????????????????????????????????????????
??????????????????????GCCACCTTTTCCGCATGCTTTTCCGAAAGTTGACCAAGGACGTTTATC
GTTACCTACAACAGTGCGTCGAAACCCACAAGGAGTTCAACCTTGCCCTTGCAGTTAAGCACCAAACCAT
CACAAACGGCCTCAAATACTCTCTGGCGACAGGTAACTGGGGAGACCAGAAAAAATCAATGTCTTCCAAG
GCAGGAGTATCTCAGGTCTTGAACAGATACACATATGCATCCACTCTGTCACATCTTCGTCGGTGTAACA
CCCCTCTAGGGCGCGAAGGCAAGATCGCCAAACCTCGTCAGTTGCACAACACTCATTGGGGTATGGTGTG
TCCTGCGGAAACTCCTGAAGGTCAAGCCTGTGGGCTTGTCAAGAACCTCGCTCTTATGGCGTGCATATCA
GTCGGGTCTTACTCCGCGCCCGTTATCGAGTTTTTGGAGGAGTGGGGATTGGAGTCATTGGAAGAGAACG
CGCACTCATCAACACCTTGCACAAAAGTTTTCGTGAACGGTGTGTGGATGGGTGTGCATCGCGATCCTGC
CAACTTGGTGAAGACGATAAAGAAATTGAGAAGAAAAGACGACATTAGTCCAGAAGTGTCAGTTGTGCGA
GACATCAGGGAGAAAGAACTGAGGTTGTACACAGACGCTGGACGTGTTTGTCGACCACTCTTCATCGTCG
AGAACCAACAGCTGGCACTTCAGAAGAAGCACGTCAAATGGCTCAGTAACGGCCTCAATGATGATGGCGA
TGAGTACAAATGGGAACATCTGGTAAAGGGTGGCATCATTGAGTTACTGGATGCTGAGGAAGAGGAAACA
GTGATGATATCCATGACCCCTGAAGATCTTGAAAATTCTCGCTTACAACAAAGTGGTGTTGATCCTCACG
CGAATGACGGCGAGTTTGATCCAGCAGCTCGTTTGAAGGCTGGCACTCACGCGCACACATGGACACATTG
CGAAATTCATCCTAGCATGATTCTTGGCATTTGTGCCAGCATTAT------------------
>Laccaria_cinnabarina_KUN_HKAS83381
------------TGAATAAATCTGATGTGACTGTTAGCTGGCTTTTCAAAGCATGTGCTCGTCCATCATC
TTTATCTCTCCACCTGTGCACATTTTGTAGTCTTGGATACCTCTCGAGGCAACTCGGATTTTAGGATCGC
CGTGCTGTACAAGTCGACTTTCCTTTCATTTCCAAGATTATGTTTTTATATACACCAAAGCATGTTTAAA
GAATGTCATCATAGGAACTTGTTTCCTAAAAATTATACAACTTTCAGCAACGGATCTCTTGGCTCTCGCA
TCGATGAAGAACGCAGCGAAATGCGATAAGTAATGTGAATTGCAGAATTCAGTGAATCATCGAATCTTTG
AACGCACCTTGCGCTCCTTGGTATTCCGAGGAGCATGCCTGTTTGAGTGTCATTAAATTCTCAACCTTCC
AAGTTTTATTGGCTTGGTTAGGCTTGGATGTGGGGGTTGCGGGCTTCATCAATGAGGTCGGCTCTCCTTA
AATGCATTAGTGGAACTTTTGTGAAGCATCTATTGGTGTGATAATTATCTACGCCGTGGATGTGAAGCAA
TTTTATGAAGTTCTGCTTCTAACTGTCCATTGACTTGGACAATTTTGACAATTTGACCTCAAATCAGGTA
G---ACAAGGATTCCCCTAGTAACTGCGAGTGAAGCGGGAAAAGCTCAAATTTAAAATCTGGCAGTCTTT
GGCTGTCCGAATTGTAATCTAGAGAAGTATTATCCGCGCTGGACCGTGTACAAGTCTCCTGGAATGGAGC
GTCATAGAGGGTGAGAATCCCGTCTTTGACACGGACTGCCAGGGCTTTGTGATATGCTCTCGAAGAGTCG
AGTTGTTTGGGAATGCAGCTCAAAATGGGTGGTAAATTCCATCTAAAGCTAAATATTGGCGAGAGACCGA
TAGCGAACAAGTACCGTGAGGGAAAGATGAAAAGAACTTTGGAAAGAGAGTTAAACAGTACGTGAAATTG
CTGAAAGGGAAACGCTTGAAGTCAGTCGCGTTGGCCAGGGATCAACCTTGCTTTATTGCTTGGCTTACTT
TCTGGTAATGGGTCAGCATCAATTTTGACTGGTGGAAAAAGTTCAAGGGAATGTGGCATCTTCGGATGTG
TTATAGCCTTTGTTCACATACATTGGTTGGGATTGAGGAACTCAGCACGCCGAAAGGCCGGGTTTTAAAC
CACGTACGTGCTTAGGATGCTGGCATAATGGCTTTAATCGACCCGTCTTGAAACACGGACCAAGGAGTCT
AACATGCCTGCGAGTGTTTGGTTGAAAAACCC--------------------------------------
----------------------------------------------------------------------
----------------------------------------------------------------------
----------------------------------------------------------------------
-------------------------------------CGCGAGCACGCTCTTCTTGCTTTCACCCTCGGT
GTGCGGCAACTCATCGTTGCCGTCAACAAGATGGACACCACTAAGTGGAGCGAGGACCGTTTCAACGAAA
TCATCAAGGAGACGTCAACCTTCATCAAGAAGGTTGGTTACAACCCCAAGGCCGTTGCCTTTGTCCCTAT
TTCCGGCTGGCACGGTGACAACATGTTGGAGGAGTCCGTTAGCATGCCTTGGTACAAGGGCTGGACCAAG
GAGACCAAGGCTGGTGTCGTCAAGGGCAAGACCCTCCTCGATGCCATTGATGCCATTGAGCCCCCTGTCC
GACCTTCCGACAAACCCCTCCGTCTCCCCCTCCAGGATGTCTACAAAATTGGCGGTATCGGAACTGTGCC
TGTCGGTCGTGTTGAGACTGGTATCATTAAGGCCGGAATGGTCGTCATTTTTGCTCCCTCCAACGTCACC
ACTGAAGTTAAGTCCGTCGAAATGCACCACGAACAGCTCGAACAGGGTAACCCTGGTGACAATGTCGGTT
TCAAC-----------------------------------------------------------------
----------------------------------------------------------------------
----------------------------------------------------------------------
----------------------------------------------------------------------
----------------------------------------------------------------------
-----CTACAACAGTGTGTCGAGACCCACAAGGAGTTCAACCTTGCCCTTGCAGTTAAGCATCAAACCAT
CACCAACGGCCTCAAATACTCTCTGGCGACAGGTAACTGGGGAGATCAGAAAAAGTCAATGTCTTCCAAG
GCAGGTGTATCTCAGGTCTTGAACAGATACACATATGCATCCACTCTCTCACATCTTCGTCGGTGTAACA
CTCCTCTAGGGCGCGAAGGCAAGATCGCCAAACCTCGTCAGTTGCACAACACTCATTGGGGTATGGTGTG
TCCTGCGGAAACTCCTGAAGGTCAAGCCTGTGGTCTTGTCAAGAACCTCGCCCTCATGGCGTGCATATCA
GTCGGGTCTTACTCCGCGCCCGTTATCGAGTTTTTGGAGGAGTGGGGATTGGAGTCATTGGAAGAGAACG
CGCACTCATCAACACCTTGCACAAAGGTTTTCGTGAACGGTGTCTGGATGGGTGTGCATCGCGACCCTGC
CAATTTGGTGAAGACGATAAAGAAATTGAGAAGGAAAGATGACATCAGCCCAGAAGTGTCAGTTGTGCGA
GACATTAAGGAGAAGGAATTAAGGTTGTACACTGATGCTGGACGTGTTTGTCGACCACTCTTCATCGTCG
AGAACCAACAGCTGGCACTTCAAAAGAAGCACGTCAAATGGCTCAATAACGGCCTTAACGATGATGGCGA
CGAGTACAAGTGGGAACATTTGGTAAAGGGTGGCATCATTGAGTTACTGGATGCTGAGGAAGAGGAAACG
GTGATGATATCCATGACCCCTGAAGATCTTGAAAATTCTCGCCTACAGCAAAGTGGCGTTGATCCTCACG
CGAATGACGGCGAGTTTGATCCAGCAGCTCGATTGAAGGCTGGCACTCACGCACACACATGGACGCATTG
CGAAATT--------------------------------------------------------
>Laccaria_cinnabarina_T__KUN_HKAS80885
------------TGAATAAATCTGATGCGACTGTTAGCTGGCTTTTCAAAGCATGTGCTCGTCCATCATC
TTTATCTCTCCACCTGTGCACATTTTGTAGTCTTGGATACCTCTCGAGGCAACTCGGATTTTAGGATCGC
CGTGCTGTACAAGTCGACTTTCCTTTCATTTCCAAGATTATGTTTTTATATACACCAAAGCATGTTTAAA
GAATGTCATCATAGGAACTTGTTTCCTAAAAATTATACAACTTTCAGCAACGGATCTCTTGGCTCTCGCA
TCGATGAAGAACGCAGCGAAATGCGATAAGTAATGTGAATTGCAGAATTCAGTGAATCATCGAATCTTTG
AACGCACCTTGCGCTCCTTGGTATTCCGAGGAGCATGCCTGTTTGAGTGTCATTAAATTCTCAACCTTCC
AAGTTTTATTGGCTTGGTTAGGCTTGGATGTGGGGGTTGCGGGCTTCATCAATGAGGTCGGCTCTCCTTA
AATGCATTAGTGGAACTTTTGTGAAGCATCTATTGGTGTGATAATTATCTACGCCGTGGATGTGAAGCAA
TTTTATGAAGTTCTGCTTCTAACTGTCCATTGACTTGGACAATTTTGACA--------------------
-----------------TAGTAACTGCGAGTGAAGCGGGAAAAGCTCAAATTTAAAATCTGGCAGTCTCT
GGCTGTCCGAGTTGTAATCTAGAGAAGCATTATCCGCGCTGGACCGTGTACAAGTCTCCTGGAATGGAGC
GTCATAGAGGGTGAGAATCCCGTCTTTGACACGGACTGCCAGGGCTTTGTGATGTGCTCTCAAAGAGTCG
AGTTGTTTGGGAATGCAGCTCAAAATGGGTGGTAAATTCCATCTAAAGCTAAATATTGGCGAGAGACCGA
TAGCGAACAAGTACCGTGAGGGAAAGATGAAAAGAACTTTGGAAAGAGAGTTAAACAGTACGTGAAATTG
CTGAAAGGGAAACGCTTGAAGTCAGTCGCGTTGGCCAGGGATCAACCTTGCTCTTTTGCTTGGCTTACTT
CCTGGTAATGGGTCAGCATCAATTTTGACTGGTGGAAAAAGTTCAAGGGAATGTGGCATCTTCGGATGTG
TTATAGCCTTTGCTCGCATACATCAGTTGGGATTGAGGAACTCAGCACGCCGCAAGGCCGGGTTTTTAAC
CACGTACGTGCTTAGGATGCTGGCATAATGGCTTTAATCGACCCGTCTTGAAACACGGACCAAGGAGTCT
AACATGCCTGCGAGTGTTTGGGTGGAAAACCCGAGCGCGTAATGAAAGTAAAAGTTGAGATCCCTGTCGT
GGGGAGCATCGACGCCCGGATCTGACCTTTTGTGACGATTCCGCGGTAGAGCATGTATGTTGGGACCCGA
AAGATGGTGAACTATGCCTGAATAGGGTGAAGCCAGAGGAAACTCTGGTGGAGGCTCGTAGCGATTCTGA
CGTGCAAATCGATCGTCAAATTTGGGTATAGGGGCGAAAG??????????????????????????????
??????????????????????????????????????????????????????????????????????
??????????????????????????????????????????????????????????????????????
??????????????????????????????????????????????????????????????????????
??????????????????????????????????????????????????????????????????????
??????????????????????????????????????????????????????????????????????
??????????????????????????????????????????????????????????????????????
??????????????????????????????????????????????????????????????????????
??????????????????????????????????????????????????????????????????????
??????????????????????????????????????????????????????????????????????
??????????????????????????????????????????????????????????????????????
??????????????????????????????????????????????????????????????????????
??????????????????????????????????????????????????????????????????????
??????????????????????????????????????????????????????????????????????
??????????????????????????????????????????????????????????????????????
??????????????????????????????????????????????????????????????????????
??????????????????????????????????????????????????????????????????????
??????????????????????????????????????????????????????????????????????
??????????????????????????????????????????????????????????????????????
??????????????????????????????????????????????????????????????????????
??????????????????????????????????????????????????????????????????????
??????????????????????????????????????????????????????????????????????
??????????????????????????????????????????????????????????????????????
??????????????????????????????????????????????????????????????????????
??????????????????????????????????????????????????????????????????????
??????????????????????????????????????????????????????????????????????
??????????????????????????????????????????????????????????????????????
???????????????????????????????????????????????????????????????
>Laccaria_darjeelingensis_T__CUHAM788
----------------------TGATGTGGCTGTTAGCTGGCTTTTTGAAGCATGTGCTCGTCCATCATC
TTTATATCTCCACCTGTGCACATTTTGTAGTCTTGGATACCTCTCGAGGCAACTCGGATTTAAGGATCGC
------------GTTGGCTTTCCTTTCATTTCCAAGACTATGTTTTTATATACACCAAAGCATGTTTAAA
GAATGTCATCATGGGAACTTGTTTCCTAAAAACTATACAACTTTCAGCAACGGATCTCTTGGCTCTCGCA
TCGATGAAGAACGCAGCGAAATGCGATAAGTAATGTGAATTGCAGAATTCAGTGAATCATCGAATCTTTG
AACGCACCTTGCGCTCCTTGGTATTCCGAGGAGCATGCCTGTTTGAGTGTCATTAAATTCTCAACCTTCC
AGCTTTTATTAGCTTGGTTAGGCTTGGATGTGGGGGTTGCAGGCTTCATTATTGAGGTCAGCTCTCCTTA
AATGCATTAGCGGAACTTTTGTGGACCGTCTATTGGTGTGATAATTATCTACGCCGTGGATGTGAAGCAG
CTTTATAAAGTTCAGCTTCTAATCGTCCATTGACTTGGACAATTATGACAA-TTGACCTCAAATCAGGTA
G?????????????????????????????????????????????????????????????????????
??????????????????????????????????????????????????????????????????????
??????????????????????????????????????????????????????????????????????
??????????????????????????????????????????????????????????????????????
??????????????????????????????????????????????????????????????????????
??????????????????????????????????????????????????????????????????????
??????????????????????????????????????????????????????????????????????
??????????????????????????????????????????????????????????????????????
??????????????????????????????????????????????????????????????????????
??????????????????????????????????????????????????????????????????????
??????????????????????????????????????????????????????????????????????
??????????????????????????????????????????????????????????????????????
??????????????????????????????????????????????????????????????????????
??????????????????????????????????????????????????????????????????????
??????????????????????????????????????????????????????????????????????
??????????????????????????????????????????????????????????????????????
??????????????????????????????????????????????????????????????????????
??????????????????????????????????????????????????????????????????????
??????????????????????????????????????????????????????????????????????
??????????????????????????????????????????????????????????????????????
??????????????????????????????????????????????????????????????????????
??????????????????????????????????????????????????????????????????????
??????????????????????????????????????????????????????????????????????
??????????????????????????????????????????????????????????????????????
??????????????????????????????????????????????????????????????????????
??????????????????????????????????????????????????????????????????????
??????????????????????????????????????????????????????????????????????
??????????????????????????????????????????????????????????????????????
??????????????????????????????????????????????????????????????????????
??????????????????????????????????????????????????????????????????????
??????????????????????????????????????????????????????????????????????
??????????????????????????????????????????????????????????????????????
??????????????????????????????????????????????????????????????????????
??????????????????????????????????????????????????????????????????????
??????????????????????????????????????????????????????????????????????
??????????????????????????????????????????????????????????????????????
??????????????????????????????????????????????????????????????????????
??????????????????????????????????????????????????????????????????????
??????????????????????????????????????????????????????????????????????
???????????????????????????????????????????????????????????????
>Laccaria_fagacicola_KUN_HKAS107731
--------------------------------------------------------------CCGTCATC
TTTATATCTCCACCTGTGCACATTTTGTAGTCTTGGATACCTCTCGAGGAAACTCGGATTTAAGGATCGC
------------GTTGGCTTTCCTTTCATTTCCAAGACTATGTTTTTATATACACCAAAGTATGTTTAAA
GAATGTCATCATGGGAACTTGTTTCCTAAAAACTATACAACTTTCAGCAACGGATCTCTTGGCTCTCGCA
TCGATGAAGAACGCAGCGAAATGCGATAAGTAATGTGAATTGCAGAATTCAGTGAATCATCGAATCTTTG
AACGCACCTTGCGCTCCTTGGTATTCCGAGGAGCATGCCTGTTTGAGTGTCATTAAATTCTCAACCTTCC
AGCTTTTATTAGCTTGGTTAGGCTTGGATGTGGGGGTTGCAGGCTTCATTATTGAGGTCAGCTCTCCTTA
AATGCATTAGCGGAACTTTTGTGGACCGTCTATTGGTGTGATAATTATCTACGCCGTGGATGTAAAGCAG
CTTTATAAAGTTCAGCTTCTAATCGTCCATTGAATTGGACAATTATGACAA-TTGACCTCAAATCA----
-----------------------------------------------------------------TCTTT
GGCTGTCCGAGTTGTAATCTAGAGAAGTATTATCCGCGCTGGACCGTGTACAAGTCTCCTGGAATGGAGC
GTCATAGAGGGTGAGAATCCCGTCTTTGACACGGACTGCCAGGGCTTTGTGATGTGCTCTCAAAGAGTCG
AGTTGTTTGGGAATGCAGCTCAAAATGGGTGGTAAATTCCATCTAAAGCTAAATATTGGCGAGAGACCGA
TAGCGAACAAGTACCGTGAGGGAAAGATGAAAAGAACTTTGGAAAGAGAGTTAAACAGTACGTGAAATTG
CTGAAAGGGAAACGCTTGAAGTCAGTCGCGTTGGCCAGGGATCAACCTTGCTTTTTTGCTTGGCTTACTT
TCTGGTGATGGGTCAGCATCAATTTTGATTGGTGGAAAAAGTTCAAGGGAATGTGGCATCTTTGGATGTG
TTATAGCCTTTGTTCGCATACATCAGTTGGGATTGAGGAACTCAGCACGCCGCAAGGCCGGGTTTTTAAC
CACGTACGTGCTTAGGATGCTGGCATAATGGCTTTAATCGACCCGTCTTGAAACACGGACCAAGGAGTCT
AACATGCCTGCGAGTGTTTGGGTGAAAAACCCGAGCGCGTAATGAAAGTGAAAGTTGAGATCCCTGTCGT
GGGGAGCATTGACGCCCGGATCTGACCTTTTGTGACGATTCTGCGGTAGAGCATGTATGTTGGGACCCGA
AAGATGGTGAACTATGCCTGAATAGGGTGAAGCCAGA---------------------------------
----------------------------------------------------------------------
------------------------------------CCGCGAGCACGCTCTCCTCGCTTTCACCCTCGGT
GTACGGCAACTTATCGTTGCTGTCAACAAGATGGACACCACTAAGTGGAGCGAAGACCGTTTCAACGAAA
TCATCAAGGAGACGTCAACCTTCATCAAGAAGGTTGGTTACAACCCCAAGGCCGTTGCCTTTGTCCCTAT
TTCCGGCTGGCACGGTGACAACATGTTGGAGGAGTCCGCCAGCATGCCTTGGTACAAGGGCTGGACCAAG
GAGACCAAGGCTGGTGTCGTTAAGGGCAAGACCCTCCTCGATGCTATTGATGCCATTGAACCCCCAGTCC
GACCTTCCGACAAACCACTCCGTCTCCCCCTTCAGGATGTCTACAAAATTGGCGGTATTGGAACTGTGCC
CGTCGGTCGTGTTGAGACTGGTATCATCAAGGCCGGAATGGTCGTCACTTTCGCTCCCTCCAACGTCACC
ACTGAAGTCAAGTCCGTTGAAATGCATCACGAACAGCTTGAGCAGGGTAACCCTGGTGACAATGTCGGTT
TCAAC-----------------------------------------------------------------
----------------------------------------------------------------------
----------------------------------------------------------------------
----------------------------------------------------------------------
----------------------------------------------------------------------
-----CTACAACAGTGCGTTGAGACCCACAAGGAGTTTAACCTTGCCCTTGCAGTTAAGCATCAAACCAT
CACAAACGGCCTCAAATACTCTCTGGCGACAGGTAACTGGGGAGATCAGAAAAAGTCAATGTCTTCCAAG
GCAGGCGTATCTCAGGTCTTGAACAGATACACATATGCATCCACTTTGTCACATCTTCGTCGGTGTAACA
CTCCTCTAGGGCGTGAAGGCAAGATCGCCAAACCTCGTCAGTTGCACAACACTCATTGGGGTATGGTCTG
TCCTGCGGAAACTCCTGAAGGTCAAGCCTGTGGTCTTGTCAAGAACCTCGCCCTTATGGCGTGCATATCA
GTCGGGTCTTACTCTGCGCCCGTTATCGAGTTTTTGGAGGAGTGGGGATTGGAGTCATTGGAAGAGAACG
CGCACTCATCAACACCTTGCACAAAAGTTTTTGTGAACGGTGTCTGGATGGGTGTGCATCGCGATCCTGC
CAATTTGGTGAAAACGATAAAGAAATTGAGAAGGAAAGACGACATCAGTCCAGAAGTGTCAGTTGTGCGA
GACATCAGGGAGAAGGAATTGAGGTTGTACACCGATGCTGGACGTGTTTGTCGACCACTCTTCATCGTCG
AGAACCAACAGCTGGCACTTCAGAAGAAGCACGTCAAATGGCTTAGTAACGGCGTCAATGAGGATGGTGA
CGAGTATAAATGGGAACATCTAGTAAAGGGTGGCATCATTGAGTTATTGGATGCTGAGGAGGAGGAAACA
GTGATGATATCCATGACCCCCGAAGATCTTGAAAATTCTCGCCTACAGCAAAGTGGTGTTGATCCTCACG
CAAACGACGGCGAGTTTGATCCAGCAGCTCGATTGAAAGCTGGCACGCACGCACACACATGGACACATTG
CGAAATT--------------------------------------------------------
>Laccaria_fagacicola_T__KUN_HKAS90435
AAGGATCATTATTGAATAAACCTGATGTGGCTGTTAGCTGGCTTTTCGAAGCATGTGCTCGTCCGTCATC
TTTATATCTCCACCTGTGCACATTTTGTAGTCTTGGATACCTCTCGAGGAAACTCGGATTTAAGGATCGT
------------GTTGGCTTTCCTTTCATTTCCAAGACTATGTTTTTATATACACCAAAGTATGTTTAAA
GAATGTCATCATGGGAACTTGTTTCCTAAAAACTATACAACTTTCAGCAACGGATCTCTTGGCTCTCGCA
TCGATGAAGAACGCAGCGAAATGCGATAAGTAATGTGAATTGCAGAATTCAGTGAATCATCGAATCTTTG
AACGCACCTTGCGCTCCTTGGTATTCCGAGGAGCATGCCTGTTTGAGTGTCATTAAATTCTCAACCTTCC
AGCTTTTATTAGCTTGGTTAGGCTTGGATGTGGGGGTTGCAGGCTTCATTATTGAGGTCAGCTCTCCTTA
AATGCATTAGCGGAACTTTTGTGGACCGTCTATTGGTGTGATAATTATCTACGCCGTGGATGTAAAGCAG
CTTTATAAAGTTCAGCTTCTAATCGTCCATTGAATTGGACAATTATGACAATTTGACCTCAAATCAGGTA
G---ACAAGGATTCCCCTAGTAACTGCGAGTGAAGCGGGAAGAGCTCAAATTTAAAATCTGGCAGTCTTT
GGCTGTCCGAGTTGTAATCTAGAGAAGTATTATCCGCGCTGGACCGTGTACAAGTCTCCTGGAATGGAGC
GTCATAGAGGGTGAGAATCCCGTCTTTGACACGGACTGCCAGGGCTTTGTGATGTGCTCTCAAAGAGTCG
AGTTGTTTGGGAATGCAGCTCAAAATGGGTGGTAAATTCCATCTAAAGCTAAATATTGGCGAGAGACCGA
TAGCGAACAAGTACCGTGAGGGAAAGATGAAAAGAACTTTGGAAAGAGAGTTAAACAGTACGTGAAATTG
CTGAAAGGGAAACGCTTGAAGTCAGTCGCGTTGGCCAGGGATCAACCTTGCTTTTTTGCTTGGCTTACTT
TCTGGTGATGGGTCAGCATCAATTTTGATTGGTGGAAAAAGTTCAAGGGAATGTGGCATCTTTGGATGTG
TTATAGCCTTTGTTCGCATACATCAGTTGGGATTGAGGAACTCAGCACGCCGCAAGGCCGGGTTTTTAAC
CACGTACGTGCTTAGGATGCTGGCATAATGGCTTTAATCGACCCGTCTTGAAACACGGACCAAGGAGTCT
AACATGCCTGCGAGTGTTTGGGTGAAAAACCCGAGCGCGTAATGAAAGTGAAAGTTGAGATCCCTGTCGT
GGGGAGCATTGACGCCCGGATCTGACCTTTTGTGACGATTCTGCGGTAGAGCATGTATGTTGGGACCCGA
AAGATGGTGAACTATGCCTGAATAGGGTGAAGCCAGAGGAAACTCTGGTGGAGGCTCGTA----------
----------------------------------------------------------------------
------------------------------------CCGCGAGCACGCTCTTCTCGCTTTCACCCTCGGT
GTACGGCAACTTATCGTTGCTGTCAACAAGATGGACACCACTAAGTGGAGCGAAGACCGTTTCAACGAAA
TCATCAAGGAGACGTCAACCTTCATCAAGAAGGTTGGTTACAACCCCAAGGCCGTTGCCTTTGTCCCTAT
TTCCGGCTGGCACGGTGACAACATGTTGGAGGAGTCCGCCAGCATGCCTTGGTACAAGGGCTGGACCAAG
GAGACCAAGGCTGGTGTCGTTAAGGGCAAGACCCTCCTCGATGCTATTGATGCCATTGAACCCCCAGTCC
GACCTTCCGACAAACCACTCCGTCTCCCCCTTCAGGATGTCTACAAAATTGGCGGTATTGGAACTGTGCC
CGTCGGTCGTGTTGAGACTGGTATCATCAAGGCCGGAATGGTCGTCACTTTCGCTCCCTCCAACGTCACC
ACTGAAGTCAAGTCCGTTGAAATGCATCACGAACAGCTTGAGCAGGGTAACCCTGGTGACAATGTCGGTT
TCAAC-----------------------------------------------------------------
----------------------------------------------------------------------
----------------------------------------------------------------------
----------------------------------------------------------------------
----------------------????????????????????????????????????????????????
??????????????????????????????????????????????????????????????????????
??????????????????????????????????????????????????????????????????????
??????????????????????????????????????????????????????????????????????
??????????????????????????????????????????????????????????????????????
??????????????????????????????????????????????????????????????????????
??????????????????????????????????????????????????????????????????????
??????????????????????????????????????????????????????????????????????
??????????????????????????????????????????????????????????????????????
??????????????????????????????????????????????????????????????????????
??????????????????????????????????????????????????????????????????????
??????????????????????????????????????????????????????????????????????
??????????????????????????????????????????????????????????????????????
??????????????????????????????????????????????????????????????????????
???????????????????????????????????????????????????????????????
>Laccaria_fengkaiensis_HKAS106741
AAGGATCATTATTGAATAAACCTGATGTGGCTGTTAGCTGGCTTTTTGAAGCATGTGCTCGCCTATCATC
TTTATCTCTCCACCTGTGCACCTTTTGTAGTCATGAATACCTATCAAGGCAACTCGGATTTTAGGATCGC
TGTGCTGTACAAGTCAGCTTTTCTTTCATTTTCAAGACTATGTTTTTATACACACCAAAGTATGTTTAAA
GAATGTTATCATAGAAACTTGTTTTCTAAAAACTATTCAACTTTCAGCAACGGATCTCTTGGCTCTCGCA
TCGATGAAGAACGCAGCGAAATGCGATAAGTAATGTGAATTGCAGAATTCAGTGAATCATCGAATCTTTG
AACGCACCTTGCGCTCCTTGGTATTCTGAGGAGCATGCCTGTTTGAGTGTCATTAAATTCTCAACCTTCC
AGCTTTTATTAGTTTGGTTAGGCTTGGATGTGGGGGTTGCAGGCTTCAATTATGAGGTCTGCTCTCCTTA
AATGCATCAGTGGAACTTTTGTGGACCATCTATTGGTGTGATAATTATCTACACCGTGGACGTAAAACAG
TTTTATAAAGTTCAGCTTCTAACTGCCCATTGACTTGGACAATTTTGACAATTTGGCCTCAAATCAGGTA
G?????????????????????????????????????????????????????????????????????
??????????????????????????????????????????????????????????????????????
??????????????????????????????????????????????????????????????????????
??????????????????????????????????????????????????????????????????????
??????????????????????????????????????????????????????????????????????
??????????????????????????????????????????????????????????????????????
??????????????????????????????????????????????????????????????????????
??????????????????????????????????????????????????????????????????????
??????????????????????????????????????????????????????????????????????
??????????????????????????????????????????????????????????????????????
??????????????????????????????????????????????????????????????????????
??????????????????????????????????????????????????????????????????????
??????????????????????????????????????????????????????????????????????
??????????????????????????????????????????????????????????????????????
??????????????????????????????????????????????????????????????????????
??????????????????????????????????????????????????????????????????????
??????????????????????????????????????????????????????????????????????
??????????????????????????????????????????????????????????????????????
??????????????????????????????????????????????????????????????????????
??????????????????????????????????????????????????????????????????????
??????????????????????????????????????????????????????????????????????
??????????????????????????????????????????????????????????????????????
??????????????????????????????????????????????????????????????????????
??????????????????????????????????????????????????????????????????????
??????????????????????????????????????????????????????????????????????
??????????????????????????????????????????????????????????????????????
??????????????????????????????????????????????????????????????????????
??????????????????????????????????????????????????????????????????????
??????????????????????????????????????????????????????????????????????
??????????????????????????????????????????????????????????????????????
??????????????????????????????????????????????????????????????????????
??????????????????????????????????????????????????????????????????????
??????????????????????????????????????????????????????????????????????
??????????????????????????????????????????????????????????????????????
??????????????????????????????????????????????????????????????????????
??????????????????????????????????????????????????????????????????????
??????????????????????????????????????????????????????????????????????
??????????????????????????????????????????????????????????????????????
??????????????????????????????????????????????????????????????????????
???????????????????????????????????????????????????????????????
>Laccaria_fengkaiensis_T__HKAS106739
AAGGATCATTATTGAATAAACCTGATGTGGCTGTTAGCTGGCTTTTTGAAGCATGTGCTCGCCTATCATC
TTTATCTCTCCACCTGTGCACCTTTTGTAGTCATGAATACCTATCGAGGCAACTCGGATTTTAGGATCGC
TGTGCTGTACAAGTCAGCTTTTCTTTCATTTTCAAGACTATGTTTTTATACACACCAAAGTATGTTTAAA
GAATGTTATCNTAGAAACTTGTTTTCTAAAAACTATACAACTTTCAGCAACGGATCTCTTGGCTCTCGCA
TCGATGAAGAACGCAGCGAAATGCGATAAGTAATGTGAATTGCAGAATTCAGTGAATCATCGAATCTTTG
AACGCACCTTGCGCTCCTTGGTATTCTGAGGAGCATGCCTGTTTGAGTGTCATTAAATTCTCAACCTTCC
AGCTTTTATTAGTTTGGTTAGGCTTGGATGTGAGGGTTGCAGGCTTCAATTATGAGGTCTGCTCTCTTTA
AATGCATCAGTGGAACTTTTGTGGACCATCTATTGGTGTGATAATTATCTACACCGTGGACGTAAAACAG
TTTTATAAAGTTCAGCTTCTAACTGTCCATTGACTTGGACAATTTTGACAATTTGGCCTCAAATCACGTA
GCTAACAAGGATTCCCCTAGTAACTGCGAGTGAAGCGGGAAAAGCTCAAATTTAAAATCTGGCAGTCTTT
GGCTGTCCGAGTTGTAATCTAGAGAAGCATTATCCGCGTTGGACTGTGTACAAGTCTCCTGGAATGGAGC
CTCATAGAGGGTGAGAATCCCGTCTTCGACACAGACTGCCAGGGCTTTGTGATATGCTCTCAAAGAGTCG
AGTTGTTTGGGAATGCAGCTCAAAATGGGTGGTAAATTCCATCTAAAGCTAAATATTGGCGAGAGACCGA
TAGCGAACAAGTACCGTGAGGGAAAGGTGAAAAGAACTTTGGAAAGAGAGTTAAACAGTACGTGAAATTG
CTGAAAGGGAAACGCTTGAAGTCAGTCATGTTGGCCAGGGATCAACCTTGCTATTTTGCTTGGCTTACTT
TCTGGTAATGGGTCAGCATCAATTTTGGCTGGTGGAAAAAGTTCAAGGGAATGTGGCGTCCTTGGATGTG
TTATAGCCTTTGTTCGCATACATCAGTTGAGATTGAGGAACGCAGCACGCCGAAAGGTCGGGTTTTTAAC
CACGTTCGTGCTTAGGATGCTGGCATAATGGCTTTAATCGACCCGTCTTGAAACACGGACCAAGGAGTCT
AACATGCCTGCAAGTGTTTGAGTGGAAAACTCGAGCGCATAATGAAAGTGAAAGTTGAGATCCCTGTCAT
GGGGAGCATCGACGCCCGGATCTGACCTTTTGTGACGATTCCGCGGTAGAGCATGTATGTTGGGACCCGA
AAGATGGTGAACTATGCCTGAATAGGGTGAAGCCAGAGGAAACTCTGGTGGAGGCTCGTAGCGATTCTGA
CGTGCAAATCGATCGTCAAATTTGGGTATAGGGGCGAAAG??????????????????????????????
??????????????????????????????????????????????????????????????????????
??????????????????????????????????????????????????????????????????????
??????????????????????????????????????????????????????????????????????
??????????????????????????????????????????????????????????????????????
??????????????????????????????????????????????????????????????????????
??????????????????????????????????????????????????????????????????????
??????????????????????????????????????????????????????????????????????
??????????????????????????????????????????????????????????????????????
??????????????????????????????????????????????????????????????????????
??????????????????????????????????????????????????????????????????????
??????????????????????????????????????????????????????????????????????
??????????????????????????????????????????????????????????????????????
??????????????????????????????????????????????????????????????????????
??????????????????????????????????????????????????????????????????????
??????????????????????????????????????????????????????????????????????
??????????????????????????????????????????????????????????????????????
??????????????????????????????????????????????????????????????????????
??????????????????????????????????????????????????????????????????????
??????????????????????????????????????????????????????????????????????
??????????????????????????????????????????????????????????????????????
??????????????????????????????????????????????????????????????????????
??????????????????????????????????????????????????????????????????????
??????????????????????????????????????????????????????????????????????
??????????????????????????????????????????????????????????????????????
??????????????????????????????????????????????????????????????????????
??????????????????????????????????????????????????????????????????????
???????????????????????????????????????????????????????????????
>Laccaria_fibrillosa_GMM7508
AAGGATCATTATTGAATAAACCTGATGTGGTTG-TAGCTGGTTTTTCGAAGCATGTGCTCACCCGTCATC
TTTATCTCTCCACCTGTGCACCTTTTGTAGTCTTGGATCCCTCTCGAGGAAACTCGGATTT-GGGATCGC
CGTGCTGTCAAAGTCGGCTTTCCTTCCATTTCCAAGACTATGTTTTTATATACCCCAAAGAATGTTTAAA
GAATGTCATCATGGGAACTTGTTTCCTAAAAACTATACAACTTTCAGCAACGGATCTCTTGGCTCTCGCA
TCGATGAAGAACGCAGCGAAATGCGATAAGTAATGTGAATTGCAGAATTCAGTGAATCATCGAATCTTTG
AACGCACCTTGCGCTCCTTGGTATTCCGAGGAGCATGCCTGTTTGAGTGTCATTAAATTCTCAACCTTCC
AGCTTTAATTAGGTTGGTTAGGCTTGGATGTGGGGGTTGCGGGCTTCA-CTACGAGGTCGGCTCTCCTTA
AAYGCATTAGCGGAACTTTTGTGGACCGTCTATTGGTGTGATAATTATCTACGCCGTGGATGTGAAGCAG
CTTTATGAAGTTCAGCTTCTAACCGTCCATTGACTTGGACAATTTTGACAA-TTGACCTCAAATCAGGTA
GCTAACAAGGATTCCCCTAGTAACTGCGAGTGAAGCGGGAAAAGCTCAAATTTAAAATCTGGCAGTCTTT
GGCTGTCCGAGTTGTAATCTAGAGAAGTATTATCCGCGCTGGACCGTGTACAAGTCTCCTGGAATGGAGC
GTCATAGAGGGTGAGAATCCCGTCTTTGACACGGACTGCCAGGGCTTTGTGATGTGCTCTCAAAGAGTCG
AGTTGTTTGGGAATGCAGCTCAAAATGGGTGGTAAATTCCATCTAAAGCTAAATATTGGCGAGAGACCGA
TAGCGAACAAGTACCGTGAGGGAAAGATGAAAAGAACTTTGGAAAGAGAGTTAAACAGTACGTGAAATTG
CTGAAAGGGAAACGCTTGAAGTCAGTCGCGTTGGCTTGGGATCAACCTTGCTTTTTTGCTTGGCTTACTT
CCTGGTAATGGGTCAGCATCAATTTTGACTGGTGGAAAAAGTTCAAGGGAATGTGGCATCTTCGGATGTG
TTATAGCCTTTGCTCGCATACATCGGTTGGGATTGAGGAACTCAGCACGCCGCAAGGCCGGGTTTTATAC
CACGTACGTGCTTAGGATGCTGGCATAATGGCTTTAATCGACCCGTCTTGAAACACGGACCAAGGAGTCT
AACATGCCTGCGAGTGTTTGGGTGGAAAACCCGAGCGCGTAATGAAAGTGAAAGTTGAGATCCCTGTCGT
GGGGAGCATCGACGCCCGGATCAGACCTTTTGTGACGATCCCGCGGTAGAGCATGTATGTTGGGACCCGA
AAGATGGTGAACTATGCCTGAATAGGGTGAAGCCAGAGGAAACTCTGGTGGAGGCTCGTAGCGATTCTGA
CGTGCAAATCGATCGTCAAATTTGGGTATAGGGGCGAAAG??????????????????????????????
??????????????????????????????????????????????????????????????????????
??????????????????????????????????????????????????????????????????????
??????????????????????????????????????????????????????????????????????
??????????????????????????????????????????????????????????????????????
??????????????????????????????????????????????????????????????????????
??????????????????????????????????????????????????????????????????????
??????????????????????????????????????????????????????????????????????
??????????????????????????????????????????????????????????????????????
??????????????????????????????????????????????????????????????????????
??????????????????????????????????????????????????????????????????????
??????????????????????????????????????????????????????????????????????
??????????????????????????????????????????????????????????????????????
??????????????????????CCAACCTTTTCCGTATGCTTTTCCGAAAGTTGACCAAGGACGTTTATC
GTTATCTTCAATAGTGCGTCGAGACCCACAAGGAGTTCAACCTTGCCCTTGCAGTCAAGCATCAAACCAT
CACAAACGGCCTGAAGTACTCTCTGGCAACTGGCAACTGGGGAGATCAGAAAAAGTCAATGTCTTCTAAG
GCAGGAGTATCTCAGGTCTTGAACAGATACACATATGCTTCGACTCTGTCACATCTTCGTCGGTGTAACA
CTCCTCTAGGGCGCGAAGGAAAGATCGCCAAACCTCGTCAGTTGCACAACACCCATTGGGGTATGGTGTG
TCCTGCGGAAACTCCTGAAGGTCAAGCCTGTGGTCTTGTCAAAAACCTCGCCCTTATGGCATGCATATCA
GTCGGGTCTTACTCCGCGCCTGTTATCGAGTTCTTGGAAGAGTGGGGATTGGAGTCGTTGGAAGAGAACG
CGCACTCATCGACACCTTGCACGAAGGTTTTCGTGAACGGTGTCTGGATGGGTGTACATCGTGATCCTGC
CAATTTGGTGAAGACGATAAAGAAGTTGAGAAGGAAAGACGACATCAGCCCAGAAGTGTCAGTGGTGCGA
GACATCAGGGAGAAGGAATTGAGGTTGTACACCGACGCTGGACGTGTTTGTCGACCACTCTTCATCGTCG
AGAACCAGCAGCTGGCACTTCAGAAGAAGCACGTCAAATGGCTCAATAACGGCCTCAACGATGATGGTGA
CGAGTACAAGTGGGAACATCTGGTGAAGGGTGGCATCATTGAATTACTGGATGCCGAGGAAGAGGAAACA
GTGATGATCTCCATGACTCCTGAGGATCTTGAAAATTCTCGCCTACAGCAAACTGGTGTTGATCCTCACG
CGAACGACGGCGAGTTCGATCCAGCRGCCCGGTTGAAGGCTGGCACTCACGCACACACATGGACACATTG
CGAAATTCATCCTAGTATGATACTTGGCATTTGTGCCAGCATTATCCCTTTCCCTGATCATAA
>Laccaria_fulvogrisea_T__KUN_F78556
AAGGATCATTATTGAATAAACCTGATGTGGCTGTTAGCTGGCTTTTCGAAGCATGTGCTCGCCCATCATC
TTTATATCTCCACCTGTGCACCTTTTGTAGTCTTGGATACCTCTCGAGGCAACTCGGATTTTAGGATCGC
CAT---------CTTGGCTTTCCTTGCATTTCCAAGACTATGTTTTTATACACACCAAAGTATGTTTAAA
GAATGTCATCATAGGAACTTGTTTCCTAAAAACTATACAACTTTCAGCAACGGATCTCTTGGCTCTCGCA
TCGATGAAGAACGCAGCGAAATGCGATAAGTAATGTGAATTGCAGAATTCAGTGAATCATCGAATCTTTG
AACGCACCTTGCGCTCCTTGGTATTCCGAGGAGCATGCCTGTTTGAGTGTCATTAAATTCTCAACCTTCC
AGCTTTTATTAGCTTGGTTAGGCTTGGATGTGGGGGTTGCAGGCTTCACTTATGAGGTCAGCTCTCCTTA
AATGCATTAGCGGAACTTTTGTGGACCGTCTATTGGTGTGATAATTATCTACGCCGTGGATGTGAAGCAG
CTTTATAAAGTTCAGCTTCTAACAGTCCATTGACTTGGACAATTTTGACAATTTGACCTCAAATCAGGTA
G?????????????????????????????????????????????????????????????????????
??????????????????????????????????????????????????????????????????????
??????????????????????????????????????????????????????????????????????
??????????????????????????????????????????????????????????????????????
??????????????????????????????????????????????????????????????????????
??????????????????????????????????????????????????????????????????????
??????????????????????????????????????????????????????????????????????
??????????????????????????????????????????????????????????????????????
??????????????????????????????????????????????????????????????????????
??????????????????????????????????????????????????????????????????????
??????????????????????????????????????????????????????????????????????
??????????????????????????????????????????????????????????????????????
??????????????????????????????????????????????????????????????????????
??????????????????????????????????????????????????????????????????????
??????????????????????????????????????????????????????????????????????
??????????????????????????????????????????????????????????????????????
??????????????????????????????????????????????????????????????????????
??????????????????????????????????????????????????????????????????????
??????????????????????????????????????????????????????????????????????
??????????????????????????????????????????????????????????????????????
??????????????????????????????????????????????????????????????????????
??????????????????????????????????????????????????????????????????????
??????????????????????????????????????????????????????????????????????
??????????????????????????????????????????????????????????????????????
??????????????????????????????????????????????????????????????????????
??????????????????????????????????????????????????????????????????????
??????????????????????????????????????????????????????????????????????
??????????????????????????????????????????????????????????????????????
??????????????????????????????????????????????????????????????????????
??????????????????????????????????????????????????????????????????????
??????????????????????????????????????????????????????????????????????
??????????????????????????????????????????????????????????????????????
??????????????????????????????????????????????????????????????????????
??????????????????????????????????????????????????????????????????????
??????????????????????????????????????????????????????????????????????
??????????????????????????????????????????????????????????????????????
??????????????????????????????????????????????????????????????????????
??????????????????????????????????????????????????????????????????????
??????????????????????????????????????????????????????????????????????
???????????????????????????????????????????????????????????????
>Laccaria_galerinoides_F1080983
---------------------CTGATGTGGTTG-TAGCTGGCTTCTCGAAGCATGTGCTCGCCCGTCATC
TTTATATTTCCACCTGTGCACCTTTTGTAGTCTTGGATACCTCTCGAGGAAACTCGGATTT-GGGATCGC
TGTGCTGTACAAGTCGGCTTTCCTTGCATTTCCAAGACTATGTTTTTATATACACCAAAGCATGTTTAAA
GAATGTCATCATAGGAACTTGTTTCCTAAAAACTATACAACTTTCAGCAACGGATCTCTTGGCTCTCGCA
TCGATGAAGAACGCAGCGAAATGCGATAAGTAATGTGAATTGCAGAATTCAGTGAATCATCGAATCTTTG
AACGCACCTTGCGCTCCTTGGTATTCCGAGGAGCATGCCTGTTTGAGTGTCATTAAATTCTCAACCTTCC
AGCTTTTATTAGCTTGGTTAGGCTTGGATGTGGGGGTTGCGGGCTTCA--TATGAGGTCGGCTCTCCTTA
AATACATTAGTGGAACCTTTGTGGACCATCTATTGGTGTGATAATTATCTACGCCGTGGATGCGAAGCAG
CTTTACGAGGTTCAGCTTCTAACCGTCCATTGACTTGGACAATTTTGACAATTTGACCTCAAATCAGGTA
GCTAACAAGGATTCCCCTAGTAACTGCGAGTGAAGCGGGAAAAGCTCAAATTTAAAATCTGGCAGTCTTT
GGCTGTCCGAGTTGTAATCTAGAGAAGTATTATCCGCGCTGGACCGTGTACAAGTCTCCTGGAATGGAGC
GTCATAGAGGGTGAGAATCCCGTCTTTGACACGGACTGCCAGGGCTTTGTGATGTGCTCTCAAAGAGTCG
AGTTGTTTGGGAATGCAGCTCAAAATGGGTGGTAAATTCCATCTAAAGCTAAATATTGGCGAGAGACCGA
TAGCGAACAAGTACCGTGAGGGAAAGATGAAAAGAACTTTGGAAAGAGAGTTAAACAGTACGTGAAATTG
CTGAAAGGGAAACGCTTGAAGTCAGTCGCGTTGGCCAGGGATCAACCTTGCT-GTTTGCTTGGCTTACTT
CCTGGTGACGGGTCAGCATCAATTTTGACTGGTGGAAAAAGTTCAGGGGAATGTGGCATCTTCGGATGTG
TTATAGCCTTTGTTCGTATACATCAGTTGGGATTGAGGAACTCAGCACGCCGCAAGGCCGGGTTTTTAAC
CACGTACGTGCTTAGGATGCTGGCATAATGGCTTTAATCGACCCGTCTTGAAACACGGACCAAGGAGTCT
AACATGCCTGCGAGTGTTTGGGTGGAAAACCCGAGCGCGTAATGAAAGTGAAAGTTGAGATCCCTGTCGT
GGGGAGCATCGACGCCCGGATCTGACCTTTTGTGACGATCCCGCGGTAGAGCATGTATGTTGGGACCCGA
AAGATGGTGAACTATGCCTGAATAGGGTGAAGCCAGAGGAAACTCTGGTGGAGGCTCGTAGCGATTCTGA
CGTGCAAATCGATCGTCAAATTTGGGTATAGGGGCGAAAG------------------------------
-------------------------------------CGCGAGCACGCTCTCCTCGCCTTCACCCTCGGT
GTGCGGCAACTCATCGTTGCCGTCAACAAGATGGACACCACCAAGTGGAGCGAGGACCGTTTCAATGAAA
TCATCAAGGAGACATCAACCTTCATCAAGAAGGTTGGTTACAACCCCAAGGCCGTCGCCTTCGTGCCCAT
CTCTGGCTGGCATGGTGACAACATGTTGGAGGAGTCCCCCAGCATGACCTGGTACAAGGGCTGGACCAAG
GAGACCAAGGCTGGTGTCGTCAAGGGCAAGACTCTCCTCGATGCTATTGATGCCATCGAGCCCCCCGTCC
GACCTTCCGACAAGCCCCTCCGTCTCCCCCTCCAGGATGTCTACAAGATCGGTGG---------------
----------------------------------------------------------------------
----------------------------------------------------------------------
----------------------------------------------------------------------
----------------------------------------------------------------------
----------------------------------------------------------------------
----------------------------------------------------------------------
----------------------CCAACCTTTTCCGTATGCTCTTCCGAAAGTTGACCAAGGACGTCTATC
GCTATCTACAGTAGTGTGTTGAGACTCACAAGGAGTTCAACCTTGCTCTCGCTGTCAAGCATCAAACCAT
CACAAACGGCCTCAAATACTCTCTCGCAACAGGTAATTGGGGAGATCAGAAAAAGTCAATGTCTTCCAAG
GCAGGAGTATCTCAGGTCTTGAACAGATACACATATGCCTCGACTCTATCACATCTTCGCCGGTGTAACA
CTCCTTTAGGACGTGAAGGCAAGATCGCCAAACCTCGTCAGTTACACAACACCCATTGGGGTATGGTGTG
TCCTGCGGAAACCCCTGAAGGCCAAGCCTGTGGCCTTGTCAAAAACCTCGCCCTTATGGCTTGCATATCA
GTCGGATCTTACTCTGCGCCTGTCATCGAGTTCTTAGAGGAGTGGGGATTGGAGTCATTGGAAGAGAACG
CGCACTCGTCAACGCCTTGCACGAAGGTTTTCGTAAACGGTGTCTGGATGGGTGTACATCGTGATCCTGC
CAATTTGGTGAAGACGATAAAGAAGCTGAGGAGGAAAGATGACATCAGYCCAGAAGTGTCAGTTGTGCGA
GACATCAGGGAGAAGGAATTGAGATTGTACACCGATGCTGGACGTGTTTGTCGGCCGCTCTTTATCGTCG
AGAACCAGCAACTGGCGCTCCAGAAGAAGCACGTCAGATGGCTCAATAACGGCGTTAACGATGATGGTGA
CGAGTACAAGTGGGAACATCTCGTGAAGGGTGGCATCATTGAGCTACTGGATGCCGAGGAAGAGGAAACG
GTCATGATCTCCATGACTCCTGAAGACCTTGAAAATTCCCGCTTACAGCAAAGTGGTGTTGACCCTCATG
CCAACGACGGCGAGTTCGATCCAGCAGCTCGGTTGAAGGCTGGTACGCACGCACATACATGGACACATTG
TGAGATTCATCCTAGCATGATCCTTGGCATTTGTGCCAGCATCATCCCTTTCCCTGATCATAA
>Laccaria_galerinoides_F1081213
-----------------------GATGTGGTTG-TAGCTGGCTTCTCGAAGCATGTGCTCGCCCGTCATC
TTTATATTTCCACCTGTGCACCTTTTGTAGTCTTGGATACCTCTCGAGGAAACTCGGATTT-GGGATCGC
TGTGCTGTACAAGTCGGCTTTCCTTGCATTTCCAAGACTATGTTTTTATATACACCAAAGCATGTTTAAA
GAATGTCATCATAGGAACTTGTTTCCTAAAAACTATACAACTTTCAGCAACGGATCTCTTGGCTCTCGCA
TCGATGAAGAACGCAGCGAAATGCGATAAGTAATGTGAATTGCAGAATTCAGTGAATCATCGAATCTTTG
AACGCACCTTGCGCTCCTTGGTATTCCGAGGAGCATGCCTGTTTGAGTGTCATTAAATTCTCAACCTTCC
AGCTTTTATTAGCTTGGTTAGGCTTGGATGTGGGGGTTGCGGGCTTCA--TATGAGGTCGGCTCTCCTTA
AATACATTAGTGGAACCTTTGTGGACCATCTATTGGTGTGATAATTATCTACGCCGTGGATGCGAAGCAG
CTTTACGAGGTTCAGCTTCTAACCGTCCATTGACTTGGACAATTTTGACAATTTGACCTCAAATCAGGTA
GCTAACAAGGATTCCCCTAGTAACTGCGAGTGAAGCGGGAAAAGCTCAAATTTAAAATCTGGCAGTCTTT
GGCTGTCCGAGTTGTAATCTAGAGAAGTATTATCCGCGCTGGACCGTGTACAAGTCTCCTGGAATGGAGC
GTCATAGAGGGTGAGAATCCCGTCTTTGACACGGACTGCCAGGGCTTTGTGATGTGCTCTCAAAGAGTCG
AGTTGTTTGGGAATGCAGCTCAAAATGGGTGGTAAATTCCATCTAAAGCTAAATATTGGCGAGAGACCGA
TAGCGAACAAGTACCGTGAGGGAAAGATGAAAAGAACTTTGGAAAGAGAGTTAAACAGTACGTGAAATTG
CTGAAAGGGAAACGCTTGAAGTCAGTCGCGTTGGCCAGGGATCAACCTTGCT-GTTTGCTTGGCTTACTT
CCTGGTGACGGGTCAGCATCAATTTTGACTGGTGGAAAAAGTTCAGGGGAATGTGGCATCTTCGGATGTG
TTATAGCCTTTGTTCGTATACATCAGTTGGGATTGAGGAACTCAGCACGCCGCAAGGCCGGGTTTTTAAC
CACGTACGTGCTTAGGATGCTGGCATAATGGCTTTAATCGACCCGTCTTGAAACACGGACCAAGGAGTCT
AACATGCCTGCGAGTGTTTGGGTGGAAAACCCGAGCGCGTAATGAAAGTGAAAGTTGAGATCCCTGTCGT
GGGGAGCATCGACGCCCGGATCTGACCTTTTGTGACGATCCCGCGGTAGAGCATGTATGTTGGGACCCGA
AAGATGGTGAACTATGCCTGAATAGGGTGAAGCCAGAGGAAACTCTGGTGGAGGCTCGTAGCGATTCTGA
CGTGCAAATCGATCGTCAAATTTGGGTATAGGGGCGAAAG------------------------------
-------------------------------------CGCGAGCACGCTCTCCTCGCCTTCACCCTCGGT
GTGCGGCAACTCATCGTTGCCGTCAACAAGATGGACACCACCAAGTGGAGCGAGGACCGTTTCAATGAAA
TCATCAAGGAGACATCAACCTTCATCAAGAAGGTTGGTTACAACCCCAAGGCCGTCGCCTTCGTGCCCAT
CTCTGGCTGGCATGGTGACAACATGTTGGAGGAGTCCCCCAGCATGACCTGGTACAAGGGCTGGACCAAG
GAGACCAAGGCTGGTGTCGTCAAGGGCAAGACTCTCCTCGATGCTATTGATGCCATCGAGCCCCCCGTCC
GACCTTCCGACAAGCCCCTCCGTCTCCCCCTCCAGGATGTCTACAAGATCGGTGG---------------
----------------------------------------------------------------------
----------------------------------------------------------------------
----------------------------------------------------------------------
----------------------------------------------------------------------
----------------------------------------------------------------------
----------------------------------------------------------------------
----------------------CCAACCTTTTCCGTATGCTCTTCCGAAAGTTGACCAAGGACGTCTATC
GCTATCTACAGTAGTGTGTTGAGACTCACAAGGAGTTCAACCTTGCTCTCGCTGTCAAGCATCAAACCAT
CACAAACGGCCTCAAATACTCTCTCGCAACAGGTAATTGGGGAGATCAGAAAAAGTCAATGTCTTCCAAG
GCAGGAGTATCTCAGGTCTTGAACAGATACACATATGCCTCGACTCTATCACATCTTCGCCGGTGTAACA
CTCCTTTAGGACGTGAAGGCAAGATCGCCAAACCTCGTCAGTTACACAACACAAATTGGGGTATGGTGTG
TCCTGCGGAAACCCCTGAAGGCCAAGCCTGTGGCCTTGTCAAAAACCTCGCCCTTATGGCTTGCATATCA
GTCGGATCTTACTCTGCGCCTGTCATCGAGTTCTTAGAGGAGTGGGGATTGGAGTCATTGGAAGAGAACG
CGCACTCGTCAACGCCTTGCACGAAGGTTTTCGTAAACGGTGTCTGGATGGGTGTACATCGTGATCCTGC
CAATTTGGTGAAGACGATAAAGAAGCTGAGGAGGAAAGATGACATCAGTCCAGAAGTGTCAGTTGTGCGA
GACATCAGGGAGAAGGAATTGAGATTGTACACCGATGCTGGACGTGTTTGTCGGCCGCTCTTTATCGTCG
AGAACCAGCAACTGGCGCTCCAGAAGAAGCACGTCAGATGGCTCAATAACGGCGTTAACGATGATGGTGA
CGAGTACAAGTGGGAACATCTCGTGAAGGGTGGCATCATTGAGCTACTGGATGCCGAGGAAGAGGAAACG
GTCATGATCTCCATGACTCCTGAAGACCTTGAAAATTCCCGCTTACAGCAAAGTGGTGTTGACCCTCATG
CCAACGACGGCGAGTTCGATCCAGCAGCTCGGTTGAAGGCTGGTACGCACGCACATACATGGACACATTG
TGAGATTCATCCTAGCATGATCCTTGGCATTTGTGCCAGCATCATCCCTTTCCCTGATCATAA
>Laccaria_glabripes_GMM7521
AAGGATCATTATTGAATAAACCTGATGTGGTTG-TAGCTGGCTTTTCGAAGCATGTGCTCACCCGTCATC
TTTATCTCTCCACCTGTGCACCTTTTGTAGTCTTGGATACCTCTCGAGGAAACTCGGATTT-GGGATCGC
TGTGCTGTACAAGTCGGCTTTCCTTGCATTTCCAAGACTATGTTTT-ATATACACCAAAGAATGTTTAAA
GAATGTCATCATAGGAACTTGTTTCCTAAAAACTATACAACTTTCAGCAACGGATCTCTTGGCTCTCGCA
TCGATGAAGAACGCAGCGAAATGCGATAAGTAATGTGAATTGCAGAATTCAGTGAATCATCGAATCTTTG
AACGCACCTTGCGCTCCTTGGTATTCCGAGGAGCATGCCTGTTTGAGTGTCATTAAATTCTCAACCTTCC
AGCTTTTATTAGCTTGGTTAGGCTTGGATGTGGGGGTTGCGGGCTTCA-TGACGAGGTCGGCTCTCCTTA
AATGCATTAGCGGAACTTTTGTGGACCGTCTATTGGTGTGATAATTATCTACGCCGTGGATGTGAAGCAG
CTTTATGAGGTTCAGCTTCTAACCGTCCATTGACTTGGACAATTTTGACAATTTGACCTCAAATCAGGTA
GCTAACAAGGATTCCCCTAGTAACTGCGAGTGAAGCGGGAAAAGCTCAAATTTAAAATCTGGCAGCCTTT
GGCTGTCCGAGTTGTAATCTAGAGAAGCATTATCCGCGCTGGACCGTGTACAAGTCTCCTGGAATGGAGC
GTCATAGAGGGTGAGAATCCCGTCTTTGACACGGACTGCCAGGGCTTTGTGATGTGCTCTCAAAGAGTCG
AGTTGTTTGGGAATGCAGCTCAAAATGGGTGGTAAATTCCATCTAAAGCTAAATATTGGCGAGAGACCGA
TAGCGAACAAGTACCGTGAGGGAAAGATGAAAAGAACTTTGGAAAGAGAGTTAAACAGTACGTGAAATTG
CTGAAAGGGAAACGCTTGAAGTCAGTCGCGTTGGCCAGGGATCAACCTTGCTTTTTTGCTTGGCTTACTT
CCTGGTAATGGGTCAGCATCAATTTTGACTGGTGGAAAAAGTTCAAGGGAATGTGGCATCTTCGGATGTG
TTATAGCCTTTGCTCGCATACATCAGTTGGGATTGAGGAACTCAGCACGCCGCAAGGCCGGGTTTTTAAC
CACGTACGTGCTTAGGATGCTGGCATAATGGCTTTAATCGACCCGTCTTGAAACACGGACCAAGGAGTCT
AACATGCCTGCGAGTGTTTGGGTGGAAAACCCGAGCGCGTAATGAAAGTGAAAGTTGAGATCCCTGTCGT
GGGGAGCATCGACGCCCGGATCTGACCTTTTGTGACGATCCCGCGGTAGAGCATGTATGTTGGGACCCGA
AAGATGGTGAACTATGCCTGAATAGGGTGAAGCCAGAGGAAACTCTGGTGGAGGCTCGTAGCGATTCTGA
CGTGCAAATCGATCGTCAAATTTGGGTATAGGGGCGAAAG------------------------------
-------------------------------------CGCGAGCACGCWCTCCTCGCCTTCACCCTTGGT
GTGCGGCAACTCATCGTTGCCGTTAACAAGATGGACACCACCAAGTGGAGCGAGGACCGTTTCAACGAAA
TCGTCAAGGAGACGTCAACCTTCATCAAGAAGGTTGGTTACAACCCCAAGTCCGTCGCCTTCGTGCCTAT
CTCTGGCTGGCATGGTGACAACATGTTGGAGGAGTCCCCCAGCATGCCCTGGTATAAGGGCTGGACCAAG
GAGACCAAAGCTGGTGGCGTCAAGGGCAAGACTCTCCTCGATGCTATTGATGCCATTGAGCCCCCTGTCC
GGCCTTCCGACAAGCCCCTCCGTCTTCCCCTCCAGGATGTCTACAAAATCGGTGGTATCGGAACTGTGCC
CGTTGGTCGTGTTGAGACTGGTATCATCAAGGCTGGCATGGTCGTCACCTTCGCTCCCTCAAACGTCACC
ACTGAAGTAAAGTCCGTCGAAATGCATCACGAGCAGCTCGAGCAGGGCAACCCTGGTGACAATGTCGGTT
TCAACGTCAAGAACGTGTCAGTTAAGGATATTCGTCGTGGGAACGTCGCCTCCGACTCTAAGAACGATCC
CGCGAAGGAAGCTGCCTCTTTTAATGCGCAGGTCATCGTCCTCAACCACCCTGGTCAAATTGGTGCTGGT
TACGCCCCTGTCCTCGATTGTCACACTGCCCACATTGCCTGCAAGTTCGCCGAGCTCATCGAGAAGATCG
ATCGCCGAACGGGTAAATCCCTTGAAAACTCGCCCAAATTCGTCAAGTCTGGTGATGCTTGCATCGTTAA
ACTTATTCCCAGCAAGCCTATGCCAACCTTTTCYGTATGCTTTTCAGAARGTTGACCAAGGACGTTTATC
GTTRTCTACAASAGTGCGTCGAGACCCACAAGGAGTTTAACCTTGCCCTTGCTGTCAAGCATCAAACCAT
CACAAACGGCCTTAAATACTCTCTCGCAACTGGGAATTGGGGGGATCAGAAAARGTCTATGTCTTCCAAG
GCAGGAGTATCTCAGGTCTTGAACAGATACACATATGCCTCGACTCTATCACATCTTCGTCGGTGTAACA
CTCCTTTAGGGCGCGAAGGAAAAATTGCCAAACCTCGTCAGTTGCACAACACCCATTGGGGTATGGTGTG
CCCTGCAGAAACGCCTGAAGGTCAAGCCTGTGGTCTCGTCAAAAACCTCGCCCTTATGGCATGCATATCT
GTCGGATCTTACTCTGCGCCCGTCATCGAGTTCTTGGAAGAGTGGGGATTGGAGTCGTTGGAAGAGAATG
CGCACTCATCAACACCTTGCACAAAAGTCTTCGTGAACGGTGTCTGGATGGGTGTACATCGTGATCCTGC
CAATTTGGTAAAGACGATAAAGAAGCTGAGAAGGAAAGATGACATCAGCCCAGAAGTGTCCGTTGTGCGA
GACATCAGGGAGAAGGAATTGAGATTGTACACCGATGCTGGACGTGTTTGTCGACCACTCTTCATCGTCG
AGAACCAGCAGCTGGCACTTCAGAAGAAGCACGTCAAATGGCTCAGTAACGGCGTCAACGATGATGGTGA
CGAGTACAAGTGGGAACATCTTGTAAAGGGTGGCATTATTGAGCTACTGGATGCTGAGGAAGAGGAAACC
GTGATGATCTCCATGACCCCTGAAGATCTTGAAAATTCTCGCYTGCAGCAAAGTGGCGTTGATCCTCACG
CAAACGACGGCGAGTTCGATCCAGCAGCTCGGTTGAAGGCTGGCACCCACGCACACACATGGACGCATTG
TGAAATCCATCCTAGCATGATCCTTGGCATTTGCGCCAGCATTATCCCTTTCCCTGATCATAA
>Laccaria_glabripes_GMM7534
-------------------ACCTGATGTGGTTG-TAGCTGGCTTTTCGAAGCATGTGCTCACCCGTCATC
TTTATCTCTCCACCTGTGCACCTTTTGTAGTCTTGGATACCTCTCGAGGAAACTCGGATTT-GGGATCGC
TGTGCTGTACAAGTCGGCTTTCCTTGCATTTCCAAGACTATGTTTT-ATATACACCAAAGAATGTTTAAA
GAATGTCATCATAGGAACTTGTTTCCTAAAAACTATACAACTTTCAGCAACGGATCTCTTGGCTCTCGCA
TCGATGAAGAACGCAGCGAAATGCGATAAGTAATGTGAATTGCAGAATTCAGTGAATCATCGAATCTTTG
AACGCACCTTGCGCTCCTTGGTATTCCGAGGAGCATGCCTGTTTGAGTGTCATTAAATTCTCAACCTTCC
AGCTTTTATTAGCTTGGTTAGGCTTGGATGTGGGGGTTGCGGGCTTCA-TGACGAGGTCGGCTCTCCTTA
AATGCATTAGCGGAACTTTTGTGGACCGTCTATTGGTGTGATAATTATCTACGCCGTGGATGTGAAGCAG
CTTTATGAGGTTCAGCTTCTAACCGTCCATTGACTTGGACAATTTTGACAA-TTGACCTCA---------
-CTAACAAGGATTCCCCTAGTAACTGCGAGTGAAGCGGGAAAAGCTCAAATTTAAAATCTGGCAGCCTTT
GGCTGTCCGAGTTGTAATCTAGAGAAGCATTATCCGCGCTGGACCGTGTACAAGTCTCCTGGAATGGAGC
GTCATAGAGGGTGAGAATCCCGTCTTTGACACGGACTGCCAGGGCTTTGTGATGTGCTCTCAAAGAGTCG
AGTTGTTTGGGAATGCAGCTCAAAATGGGTGGTAAATTCCATCTAAAGCTAAATATTGGCGAGAGACCGA
TAGCGAACAAGTACCGTGAGGGAAAGATGAAAAGAACTTTGGAAAGAGAGTTAAACAGTACGTGAAATTG
CTGAAAGGGAAACGCTTGAAGTCAGTCGCGTTGGCCAGGGATCAACCTTGCTTTTTTGCTTGGCTTACTT
CCTGGTAATGGGTCAGCATCAATTTTGACTGGTGGAAAAAGTTCAAGGGAATGTGGCATCTTCGGATGTG
TTATAGCCTTTGCTCGCATACATCAGTTGGGATTGAGGAACTCAGCACGCCGCAAGGCCGGGTTTTTAAC
CACGTACGTGCTTAGGATGCTGGCATAATGGCTTTAATCGACCCGTCTTGAAACACGGACCAAGGAGTCT
AACATGCCTGCGAGTGTTTGGGTGGAAAACCCGAGCGCGTAATGAAAGTGAAAGTTGAGATCCCTGTCGT
GGGGAGCATCGACGCCCGGATCTGACCTTTTGTGACGATCCCGCGGTAGAGCATGTATGTTGGGACCCGA
AAGATGGTGAACTATGCCTGAATAGGGTGAAGCCAGAGGAAACTCTGGTGGAGGCTCGTAGCGATTCTGA
CGTGCAAATCGATCGTCAAATTTGGGTATAGGGGCGAAAG??????????????????????????????
??????????????????????????????????????????????????????????????????????
??????????????????????????????????????????????????????????????????????
??????????????????????????????????????????????????????????????????????
??????????????????????????????????????????????????????????????????????
??????????????????????????????????????????????????????????????????????
??????????????????????????????????????????????????????????????????????
??????????????????????????????????????????????????????????????????????
??????????????????????????????????????????????????????????????????????
??????????????????????????????????????????????????????????????????????
??????????????????????????????????????????????????????????????????????
??????????????????????????????????????????????????????????????????????
??????????????????????????????????????????????????????????????????????
??????????????????????????????????????????????????????????????????????
??????????????????????????????????????????????????????????????????????
??????????????????????????????????????????????????????????????????????
??????????????????????????????????????????????????????????????????????
??????????????????????????????????????????????????????????????????????
??????????????????????????????????????????????????????????????????????
??????????????????????????????????????????????????????????????????????
??????????????????????????????????????????????????????????????????????
??????????????????????????????????????????????????????????????????????
??????????????????????????????????????????????????????????????????????
??????????????????????????????????????????????????????????????????????
??????????????????????????????????????????????????????????????????????
??????????????????????????????????????????????????????????????????????
??????????????????????????????????????????????????????????????????????
???????????????????????????????????????????????????????????????
>Laccaria_gomezii_F1104722
---------------------CTGATGTGACTGTTAGCTGGCTTTTCGAAGCATGTGCTCGTCCATCATC
TTTATCTCTCCACCTGTGCACATTTTGTAGTCTTGGATACCTCTCGAGGAAACTCGGATTTTAGGATTGT
CGTGCTGTACAAGTCGACTTTTCTTTCATTTCCAAGACTATGTTTTTATATACACCAAAGTATG-TTATA
GAATGTCATCATGGGAACTTGTTTCCTAAAAATTATACAACTTTCAGCAACGGATCTCTTGGCTCTCGCA
TCGATGAAGAACGCAGCGAAATGCGATAAGTAATGTGAATTGCAGAATTCAGTGAATCATCGAATCTTTG
AACGCACCTTGCGCTCCTTGGTATTCCGAGGAGCATGCCTGTTTGAGTGTCATTAAATTCTCAACCTTCC
AACTTTTATTAGCTTGGTTAGGCTTGGATGTGGGGGTTGCAGGCTTCTTCACTGAGGTCAGCTCTCCTTA
AATGCATTAGCGGAACTTTTGTGGACCGTCTATTGGTGTGATAATTATCTACGCCGTGGATGTGAAGCAG
CTTTATGAAGTTCTGCTTCTAACTGTCCATTGACTTGGACAATTTTGACAATTTGACCTCAAA-------
--------GGATTCCCCTAGTAACTGCGAGTGAAGCGGGAAAAGCTCAAATTTAAAATCTGGCAGTCTTT
GGCTGTCCGAGTTGTAATCTAGAGAAGTATTATCCGCGCTGGACCGTGTACAAGTCTCCTGGAATGGAGC
GTCATAGAGGGTGAGAATCCCGTCTTTGACACGGACTGCCAGGGCTTTGTGATATGCTCTCAAAGAGTCG
AGTTGTTTGGGAATGCAGCTCAAAATGGGTGGTAAATTCCATCTAAAGCTAAATATTGGCGAGAGACCGA
TAGCGAACAAGTACCGTGAGGGAAAGATGAAAAGAACTTTGGAAAGAGAGTTAAACAGTACGTGAAATTG
CTGAAAGGGAAACGCTTGAAGTCAGTCGCGTTGGCCAGGGATCAACCTTGCTTTTTTGCTTGGCTTACTT
TCTGGTGATGGGTCAGCATCAATTTTGACTGGTGGAAAAAGTTCAAGGGAATGTGGCATCTTCGGATGTG
TTATAGCCTTTGTTCACATACATTGGTTGGGATTGAGGAACTCAGCACGCCGCAAGGCCGGGTTTTTAAC
CACGTACGTGCTTAGGATGCTGGCATAATGGCTTTAATCGACCCGTCTTGAAACACGGACCAAGGAGTCT
AACATGCCTGCGAGTATTTGGGTGAAAAACCCAAGTGCGTAATGAAAGTGAAAGTTGAGATCCCTGTCGT
GGGGAGCATTGACGCCCGGATCTGACCTTTTGTGACGATTCTGCGGTAGAGCATGTATGTTGGGACCCGA
AAGATGGTGAACTATGCCTGAATAGGGTGAAGCCAGAGGAAACTCTGGTGGAGGCTCGTAGCGATTCTGA
CGTGCAAATCGATCGTCAAATTTGGGTATAGGGGCGAAAG??????????????????????????????
??????????????????????????????????????????????????????????????????????
??????????????????????????????????????????????????????????????????????
??????????????????????????????????????????????????????????????????????
??????????????????????????????????????????????????????????????????????
??????????????????????????????????????????????????????????????????????
??????????????????????????????????????????????????????????????????????
??????????????????????????????????????????????????????????????????????
??????????????????????????????????????????????????????????????????????
??????????????????????????????????????????????????????????????????????
??????????????????????????????????????????????????????????????????????
??????????????????????????????????????????????????????????????????????
??????????????????????????????????????????????????????????????????????
??????????????????????????????????????????????????????????????????????
??????????????????????????????????????????????????????????????????????
??????????????????????????????????????????????????????????????????????
??????????????????????????????????????????????????????????????????????
??????????????????????????????????????????????????????????????????????
??????????????????????????????????????????????????????????????????????
??????????????????????????????????????????????????????????????????????
??????????????????????????????????????????????????????????????????????
??????????????????????????????????????????????????????????????????????
??????????????????????????????????????????????????????????????????????
??????????????????????????????????????????????????????????????????????
??????????????????????????????????????????????????????????????????????
??????????????????????????????????????????????????????????????????????
??????????????????????????????????????????????????????????????????????
???????????????????????????????????????????????????????????????
>Laccaria_guizhouensis_HMAS352266
--------------------------------------------------------GCTCGCCCATTATC
TTTATCTCTCCACCTGTGCACTTTTTGTAGTCTTGAATACCTCTCAAGGTGACTTGGATTTTAGGATTGC
CGTGCT-TATAAGTCGGCTTTTCTTTCATTTTCAAGACTATGTTTCTATACACACCAAAGTATGTTTAAA
GAATGTGATCATAGGAACCTGTTTCCTAAAAACTATACAACTTTCAGCAACGGATCTCTTGGCTCTCGCA
CCGATGAAGAACGCAGCGAAATGCGATAAGTAATGTGAATTGCAGAATTCAGTGAATCATCGAATCTTTG
AACGCACCTTGCGCTCCTTGGTATTCCGAGGAGCATGCCTGTTTGAGTGTCATTAAATTCTCAACCTTCC
AGCTTTTATCAGTTTGGTCAGGCTTGGATGTGGGGGTTGCAGGCTTCATTTATGAGCTCTGCTCTCCTTA
AATGCATTAGCGGAACTTTTGTGGACCGTCTATTGGTGTGATAATTATCTACACCGTGGATGTAAAGCAG
GTTTATAAAGTTCAGCTTCTAACTGTCTATTGACTTGGACAATTTTGACAATTTGACCTC----------
-?????????????????????????????????????????????????????????????????????
??????????????????????????????????????????????????????????????????????
??????????????????????????????????????????????????????????????????????
??????????????????????????????????????????????????????????????????????
??????????????????????????????????????????????????????????????????????
??????????????????????????????????????????????????????????????????????
??????????????????????????????????????????????????????????????????????
??????????????????????????????????????????????????????????????????????
??????????????????????????????????????????????????????????????????????
??????????????????????????????????????????????????????????????????????
??????????????????????????????????????????????????????????????????????
??????????????????????????????????????????????????????????????????????
??????????????????????????????????????????????????????????????????????
??????????????????????????????????????????????????????????????????????
??????????????????????????????????????????????????????????????????????
??????????????????????????????????????????????????????????????????????
??????????????????????????????????????????????????????????????????????
??????????????????????????????????????????????????????????????????????
??????????????????????????????????????????????????????????????????????
??????????????????????????????????????????????????????????????????????
??????????????????????????????????????????????????????????????????????
??????????????????????????????????????????????????????????????????????
??????????????????????????????????????????????????????????????????????
??????????????????????????????????????????????????????????????????????
??????????????????????????????????????????????????????????????????????
??????????????????????????????????????????????????????????????????????
??????????????????????????????????????????????????????????????????????
??????????????????????????????????????????????????????????????????????
??????????????????????????????????????????????????????????????????????
??????????????????????????????????????????????????????????????????????
??????????????????????????????????????????????????????????????????????
??????????????????????????????????????????????????????????????????????
??????????????????????????????????????????????????????????????????????
??????????????????????????????????????????????????????????????????????
??????????????????????????????????????????????????????????????????????
??????????????????????????????????????????????????????????????????????
??????????????????????????????????????????????????????????????????????
??????????????????????????????????????????????????????????????????????
??????????????????????????????????????????????????????????????????????
???????????????????????????????????????????????????????????????
>Laccaria_guizhouensis_T__HMAS352265
--------------------------------------------------GCATGTGCTCGCCCATTATC
TTTATCTCTCCACCTGTGCACTTTTTGTAGTCTTGAATACCTCTCAAGGTGACTTGGATTTTAGGATTGC
CGTGCT-TATAAGTCGGCTTTTCTTTCATTTTCAAGACTATGTTTCTATACACACCAAAGTATGTTTAAA
GAATGTGATCATAGGAACCTGTTTCCTAAAAACTATACAACTTTCAGCAACGGATCTCTTGGCTCTCGCA
CCGATGAAGAACGCAGCGAAATGCGATAAGTAATGTGAATTGCAGAATTCAGTGAATCATCGAATCTTTG
AACGCACCTTGCGCTCCTTGGTATTCCGAGGAGCATGCCTGTTTGAGTGTCATTAAATTCTCAACCTTCC
AGCTTTTATCAGTTTGGTCAGGCTTGGATGTGGGGGTTGCAGGCTTCATTTATGAGCTCTGCTCTCCTTA
AATGCATTAGCGGAACTTTTGTGGACCGTCTATTGGTGTGATAATTATCTACACCGTGGATGTAAAGCAG
GTTTATAAAGTTCA--------------------------------------------------------
-?????????????????????????????????????????????????????????????????????
??????????????????????????????????????????????????????????????????????
??????????????????????????????????????????????????????????????????????
??????????????????????????????????????????????????????????????????????
??????????????????????????????????????????????????????????????????????
??????????????????????????????????????????????????????????????????????
??????????????????????????????????????????????????????????????????????
??????????????????????????????????????????????????????????????????????
??????????????????????????????????????????????????????????????????????
??????????????????????????????????????????????????????????????????????
??????????????????????????????????????????????????????????????????????
??????????????????????????????????????????????????????????????????????
??????????????????????????????????????????????????????????????????????
??????????????????????????????????????????????????????????????????????
??????????????????????????????????????????????????????????????????????
??????????????????????????????????????????????????????????????????????
??????????????????????????????????????????????????????????????????????
??????????????????????????????????????????????????????????????????????
??????????????????????????????????????????????????????????????????????
??????????????????????????????????????????????????????????????????????
??????????????????????????????????????????????????????????????????????
??????????????????????????????????????????????????????????????????????
??????????????????????????????????????????????????????????????????????
??????????????????????????????????????????????????????????????????????
??????????????????????????????????????????????????????????????????????
??????????????????????????????????????????????????????????????????????
??????????????????????????????????????????????????????????????????????
??????????????????????????????????????????????????????????????????????
??????????????????????????????????????????????????????????????????????
??????????????????????????????????????????????????????????????????????
??????????????????????????????????????????????????????????????????????
??????????????????????????????????????????????????????????????????????
??????????????????????????????????????????????????????????????????????
??????????????????????????????????????????????????????????????????????
??????????????????????????????????????????????????????????????????????
??????????????????????????????????????????????????????????????????????
??????????????????????????????????????????????????????????????????????
??????????????????????????????????????????????????????????????????????
??????????????????????????????????????????????????????????????????????
???????????????????????????????????????????????????????????????
>Laccaria_himalayensis_AWW463
AAGGATCATTATTGAATAAACCTGATGTGGCTGTTAGCTGGCTTTTTGAAGCATGTGCTCGTCCGTCATC
TTTATCTCTCCACCTGTGCACATTTTGTAGTCTTGGATACCTCTCGAGGAAACTCGGATTTTAGAATCGC
CGTGCTGTACAAGTCGGCTTTCCTTTCATTTCCAAGACTATGTTTTTATATACACCAATGTATGTTTAAA
GAATGTCATCATAGGAACTTGTTTCCTAAAAATTATACAACTTTCAGCAACGGATCTCTTGGCTCTCGCA
TCGATGAAGAACGCAGCGAAATGCGATAAGTAATGTGAATTGCAGAATTCAGTGAATCATCGAATCTTTG
AACGCACCTTGCGCTCCTTGGTATTCCGAGGAGCATGCCTGTTTGAGTGTCATTAAATTCTCAACCTTCC
AGCTTTTATTAGCTTGGTTAGGCTTGGATGTGGGGGTTGTGGGCTTCATTATTGAGGTCGACTCTCCTTA
AATGCATTAGCGGAACTTTTGTGGACCGTCTATTGGTGTGATAATTATCTACGCTGTGGATGTGAAGCA-
---------GTTCAGCTTCTAACCGTCCATTGACTTGGACAATTTTGACAATTTGACCTCAAATCAGGTA
G-------GGATTCCCCTAGTAACTGCGAGTGAAGCGGGAAAAGCTCAAATTTAAAATCTGGCAGTCTTT
GGCTGTCCGAGTTGTAATCTAGAGAAGTATTATCCGCGCTGGACCGTGTACAAGTCTCCTGGAATGGAGC
GTCATAGAGGGTGAGAATCCCGTCTTTGACACGGACTGCCAGGGCTTTGTGATGTGCTCTCAAAGAGTCG
AGTTGTTTGGGAATGCAGCTCAAAATGGGTGGTAAATTCCATCTAAAGCTAAATATTGGCGAGAGACCGA
TAGCGAACAAGTACCGTGAGGGAAAGATGAAAAGAACTTTGGAAAGAGAGTTAAACAGTACGTGAAATTG
CTGAAAGGGAAACGCTTGAAGTCAGTCACGTTGGCCAGGGATCAACCTTGCTTTTTTGCTTGGCTTACTT
TCTGGTGATGGGTCAGCATCAATTTTGACTGGTGGAAAAAGTTCAAGGGAATGTGGCATCTTCGGATGTG
TTATAGCCTTTGTTCGCATACATCAATTGGGATTGAGGAACTCAGCACGCCGCAAGGCCGGGTTTTTAAC
CACGTACGTGCTTAGGATGCTGGCATAATGGCTTTAATCGACCCGTCTTGAAACACGGACCAAGGAGTCT
AACATGCCTGCGAGTGTTTGGGTGAAAAACCCGAGCGCGTAATGAAAGTGAAAGTTGAGATCCCTATCGT
GGGGAGCATTGACGCCCGGATCTGACCTTTTGTGACGATTCTGCGGTAGAGCATGTATGTTGGGACCCGA
AAGATGGTGAACTATGCCTGAATAGGGTGAAGCCAGAGGAAACTCTGGTGGAGTCTCGTAGCGATTCTGA
CGTGCAAATCGATCGTCAAATTTGGGTATAGGGGCGAAAG??????????????????????????????
??????????????????????????????????????????????????????????????????????
??????????????????????????????????????????????????????????????????????
??????????????????????????????????????????????????????????????????????
??????????????????????????????????????????????????????????????????????
??????????????????????????????????????????????????????????????????????
??????????????????????????????????????????????????????????????????????
??????????????????????????????????????????????????????????????????????
??????????????????????????????????????????????????????????????????????
??????????????????????????????????????????????????????????????????????
??????????????????????????????????????????????????????????????????????
??????????????????????????????????????????????????????????????????????
??????????????????????????????????????????????????????????????????????
??????????????????????CCAACCTTTTCCGCATGCTTTTCCGAAAGTTGACCAAGGACGTTTATC
GTTACCTACAACAGTGTGTCGAGGCCCACAAGGAGTTCAACCTTGCCCTTGCAGTTAAGCATCAAACCAT
CACGAACGGCCTCAAATACTCTCTGGCGACAGGCAACTGGGGAGATCAGAAAAAGTCAATGTCTTCCAAG
GCAGGAGTATCTCAGGTCTTGAACAGATACACATATGCGTCCACTCTGTCACATCTTCGTCGGTGTAACA
CTCCTCTAGGGCGCGAAGGCAAGATCGCCAAACCTCGTCAGTTGCACAACACTCATTGGGGTATGGTGTG
TCCTGCGGAAACTCCTGAAGGTCAAGCCTGTGGTCTTGTCAAGAACCTCGCCCTTATGGCGTGCATATCA
GTCGGGTCTTACTCCGCGCCCGTTATCGAGTTTTTGGAGGAGTGGGGATTGGAGTCTTTGGAAGAGAACG
CACACTCATCGACACCYTGCACAAAAGTTTTCGTGAACGGTGTCTGGATGGGTGTGCATCGCGATCCTGC
CAATTTGGTGAAGACGATAAAGAAATTGAGAAGGAAAGACGACATCAGCCCAGAAGTGTCAGTTGTGCGA
GACATCAGGGAGAAGGAATTGAGGTTGTACACCGATGCTGGACGCGTTTGTCGACCACTCTTCATCGTCG
AGAACCAACAGCTGGCACTTCAGAAGAAGCACGTCAAATGGCTCAGTAACGGCCTCAACGATGATGGCGA
CGAGTACAAATGGGAACATCTGGTAAAGGGTGGAATCATTGAGTTACTGGATGCTGAGGAAGAGGAAACA
GTGATGATATCCATGACCCCTGAAGATCTTGAAAATTCTCGCCTACAGCAAAGTGGTGTTGATCCTCACG
CGAACGACGGCGAGTTTGATCCAGCAGCTCGATTGAAGGCTGGCACTCACGCACACACATGGACACATTG
CGAAATTCATCCTAGCATGATTCTTGGCATTTGTGCCAGCATCATTCCTTTCCCTGATCATAA
>Laccaria_himalayensis_T__AWW484
-----------TTGAATAAACCTGATGTGGCTGTTAGCTGGCTTTTTGAAGCATGTGCTCGTCCGTCATC
TTTATCTCTCCACCTGTGCACATTTTGTAGTCTTGGATACCTCTCGAGGAAACTCGGATTTTAGAATCGC
CGTGCTGTACAAGTCGGCTTTCCTTTCATTTCCAAGACTATGTTTTTATATACACCAATGTATGTTTAAA
GAATGTCATCATAGGAACTTGTTTCCTAAAAATTATACAACTTTCAGCAACGGATCTCTTGGCTCTCGCA
TCGATGAAGAACGCAGCGAAATGCGATAAGTAATGTGAATTGCAGAATTCAGTGAATCATCGAATCTTTG
AACGCACCTTGCGCTCCTTGGTATTCCGAGGAGCATGCCTGTTTGAGTGTCATTAAATTCTCAACCTTCC
AGCTTTTATTAGCTTGGTTAGGCTTGGATGTGGGGGTTGTGGGCTTCATTATTGAGGTCGACTCTCCTTA
AATGCATTAGCGGAACTTTTGTGGACCGTCTATTGGTGTGATAATTATCTACGCTGTGGATGTGAAGCA-
---------GTTCAGCTTCTAACCGTCCATTGACTTGGACAATTTTGACAATTTGACCTCAAA-------
---------GATTCCCCTAGTAACTGCGAGTGAAGCGGGAAAAGCTCAAATTTAAAATCTGGCAGTAACG
GGCTGTCCGAGTTGTAATCTAGAGAAGTATTATCCGCGCTGGACCGTGTACAAGTCTCCTGGAATGGAGC
GTCATAGAGGGTGAGAATCCCGTCTTTGACACGGACTGCCAGGGCTTTGTGATGTGCTCTCAAAGAGTCG
AGTTGTTTGGGAATGCAGCTCAAAATGGGTGGTAAATTCCATCTAAAGCTAAATATTGGCGAGAGACCGA
TAGCGAACAAGTACCGTGAGGGAAAGATGAAAAGAACTTTGGAAAGAGAGTTAAACAGTACGTGAAATTG
CTGAAAGGGAAACGCTTGAAGTCAGTCACGTTGGCCAGGGATCAACCTTGCTTTTTTGCTTGGCTTACTT
TCTGGTGATGGGTCAGCATCAATTTTGACTGGTGGAAAAAGTTCAAGGGAATGTGGCATCTTCGGATGTG
TTATAGCCTTTGTTCGCATACATCAATTGGGATTGAGGAACTCAGCACGCCGCAAGGCCGGGTTTTTAAC
CACGTACGTGCTTAGGATGCTGGCATAATGGCTTTAATCGACCCGTCTTGAAACACGGACCAAGGAGTCT
AACATGCCTGCGAGTGTTTGGGTGAAAAACCCGAGCGCGTAATGAAAGTGAAAGTTGAGATCCCTATCGT
GGGGAGCATTGACGCCCGGATCTGACCTTTTGTGACGATTCTGCGGTAGAGCATGTATGTTGGGACCCGA
AAGATGGTGAACTATGCCTGAATAGGGTGAAGCCAGAGGAAACTCTGGTGGAGGCTCGTAGCGATTCTGA
CGTGCAAATCGATCGTCAAAT-------------------??????????????????????????????
??????????????????????????????????????????????????????????????????????
??????????????????????????????????????????????????????????????????????
??????????????????????????????????????????????????????????????????????
??????????????????????????????????????????????????????????????????????
??????????????????????????????????????????????????????????????????????
??????????????????????????????????????????????????????????????????????
??????????????????????????????????????????????????????????????????????
??????????????????????????????????????????????????????????????????????
??????????????????????????????????????????????????????????????????????
??????????????????????????????????????????????????????????????????????
??????????????????????????????????????????????????????????????????????
??????????????????????????????????????????????????????????????????????
??????????????????????CCNACCTTTTCCGCATGCTTTTCCGAAAGTTGACCAAGGACGTTTATC
GTTATCTACAACAGTGTGTCGAGGCCCACAAGGAGTTCAACCTTGCCCTTGCAGTTAAGCATCAAACCAT
CACGAACGGCCTCAAATACTCTCTGGCGACAGGCAACTGGGGAGATCAGAAAAAGTCAATGTCTTCCAAG
GCAGGAGTATCTCAGGTCTTGAACAGATACACATATGCGTCCACTCTGTCACATCTTCGTCGGTGTAACA
CTCCTCTAGGGCGCGAAGGCAAGATCGCCAAACCTCGTCAGTTGCACAACACTCATTGGGGTATGGTGTG
TCCTGCGGAAACTCCTGAAGGTCAAGCCTGTGGTCTTGTCAAGAACCTCGCCCTTATGGCGTGCATATCA
GTCGGGTCTTACTCCGCGCCCGTTATCGAGTTTTTGGAGGAGTGGGGATTGGAGTCTTTGGAAGAGAACG
CACACTCATCGACACCTTGCACAAAAGTTTTCGTGAACGGTGTCTGGATGGGTGTGCATCGCGATCCTGC
CAATTTGGTGAAGACGATAAAGAAATTGAGAAGGAAAGACGACATCAGCCCAGAAGTGTCAGTTGTGCGA
GACATCAGGGAGAAGGAATTGAGGTTGTACACCGATGCTGGACGCGTTTGTCGACCACTCTTCATCGTCG
AGAACCAACAGCTGGCACTTCAGAAGAAGCACGTCAAATGGCTCAGTAACGGCCTCAACGATGATGGCGA
CGAGTACAAATGGGAACATCTGGTAAAGGGTGGAATCATTGAGTTACTGGATGCAGAGGAAGAGGAAACA
GTGATGATATCCATGACCCCTGAAGATCTTGAAAATTCKCGCCTACAGCAAAGTGGTGTTGATCCTCACG
CGAACGACGGCGAGTTTGATCCAGCAGCTCGATTGAAGGCTGGCACTCACGCACACACATGGACACATTG
CGAAATTCATCCTAGCATGATTCTTGGCATTTGTGCCAGCATCATTCCTTTCCCTGATCATAA
>Laccaria_infundibuliformis_T__CUHAM786
AAGGATCATTATTGAATAAACCTGATGTGGCTGTTAGCTGGCTTTTCGAAGCATGTGCTCGCCCATCATC
TTTATCTTTCCACCTGTGCACCTTTTGTAGTCTTGAATACCTCTCGAGGCAACTCGGATATTAGGATTGT
TGTGCTGCACAAGTCAGCTTTCCTGTCACTTTCAAGACTATGTTTTTATATACACCATTGTATGTTTAAA
GAATGTCATCATAGGAACTTGTTTCCTAAAATCTATACAACTTTCAGCAACGGATCTCTTGGCTCTCGCA
TCGATGAAGAACGCAGCGAAATGCGATAAGTAATGTGAATTGCAGAATTCAGTGAATCATCGAATCTTTG
AACGCACCTTGCGCTCCTTGGTATTCTGAGGAGCATGCCTGTTTGAGTGTCATTAAATTCTCAACCTTCC
AGCTTTTATTAGCTTTGTTAGGCTTGGATGTGGGGGTTGCAGGCTTCATTAATGAGGTCAGCTCCCCTTA
AATGCATTAGTGGAACTTTTGTGGACCATCTATTGGTGTGATAATTATCTATGCCGTGGATGTGAAGCAG
CTTTATAAAGTTCAGCTTCTAACCGTCCATTGACTTGGACAATTTTGACAA-TTGACCTCAAATCAG---
-?????????????????????????????????????????????????????????????????????
??????????????????????????????????????????????????????????????????????
??????????????????????????????????????????????????????????????????????
??????????????????????????????????????????????????????????????????????
??????????????????????????????????????????????????????????????????????
??????????????????????????????????????????????????????????????????????
??????????????????????????????????????????????????????????????????????
??????????????????????????????????????????????????????????????????????
??????????????????????????????????????????????????????????????????????
??????????????????????????????????????????????????????????????????????
??????????????????????????????????????????????????????????????????????
??????????????????????????????????????????????????????????????????????
??????????????????????????????????????????????????????????????????????
??????????????????????????????????????????????????????????????????????
??????????????????????????????????????????????????????????????????????
??????????????????????????????????????????????????????????????????????
??????????????????????????????????????????????????????????????????????
??????????????????????????????????????????????????????????????????????
??????????????????????????????????????????????????????????????????????
??????????????????????????????????????????????????????????????????????
??????????????????????????????????????????????????????????????????????
??????????????????????????????????????????????????????????????????????
??????????????????????????????????????????????????????????????????????
??????????????????????????????????????????????????????????????????????
??????????????????????????????????????????????????????????????????????
??????????????????????????????????????????????????????????????????????
??????????????????????????????????????????????????????????????????????
??????????????????????????????????????????????????????????????????????
??????????????????????????????????????????????????????????????????????
??????????????????????????????????????????????????????????????????????
??????????????????????????????????????????????????????????????????????
??????????????????????????????????????????????????????????????????????
??????????????????????????????????????????????????????????????????????
??????????????????????????????????????????????????????????????????????
??????????????????????????????????????????????????????????????????????
??????????????????????????????????????????????????????????????????????
??????????????????????????????????????????????????????????????????????
??????????????????????????????????????????????????????????????????????
??????????????????????????????????????????????????????????????????????
???????????????????????????????????????????????????????????????
>Laccaria_japonica_SFC20110921_34
------------TGAATAAACCTGATGTGGCTGTTAGCTGGCTTTTCGAAGCATGTGCTCGTCCGTCATC
TTTATCTCTCCACCTGTGCACATTTTGTAGTCTTGGATACCTCTCGAGGCAACTCGGATTTTAGGATCGC
CGTG------------GCTTTCCTTTCATTTCCAAGACTATGTTTTTATATACACCAAAGTATGTTTAAA
GAATGTTATCATAGGAACTTGTTTCCTAAAAATTATACAACTTTCAGCAACGGATCTCTTGGCTCTCGCA
TCGATGAAGAACGCAGCGAAATGCGATAAGTAATGTGAATTGCAGAATTCAGTGAATCATCGAATCTTTG
AACGCACCTTGCGCTCCTTGGTATTCCGAGGAGCATGCCTGTTTGAGTGTCATTAAATTCTCAACCTTCC
AGCTTTTATTAGCTTGGTTTGGCTTGGATGTGGGTGTTGCAGGCTTCATTAATGAGGTCAGCTCTCCTTA
AATGCATTAGCGGAACTTTTGTGGACCGTCTATTGGTGTGATAATTATCTACGCCGTGGATGTGAAGCAG
CTATATGAAGTTCAGCTCCTAACTGTCCATTGACTTGGACAATTTTGACAATTTG---------------
-CTAACAAGGATTCCCCTAGTAACTGCGAGTGAAGCGGGAAAAGCTCAAATTTAAAATCTGGCAGTCTTT
GGCTGTCCGAGTTGTAATCTAGAGAAGTATTATCCGCGCTGGACCGTGTACAAGTCTCCTGGAATGGGGC
GTCATAGAGGGTGAGAATCCCGTCTTTGACACGGACTGCCAGGGCTTTGTGATGTGCTCTCAAAGAGTCG
AGTTGTTTGGGAATGCAGCTCAAAATGGGTGGTAAATTCCATCTAAAGCTAAATATTGGCGAGAGACCGA
TAGCGAACAAGTACCGTGAGGGAAAGATGAAAAGAACTTTGGAAAGAGAGTTAAACAGTACGTGAAATTG
CTGAAAGGGAAACGCTTGAAGTCAGTCATGTTGGCCAGGGATCAACCTTGCTTTTTTGCTTGGCTTACTT
TCTGGTGATGGGTCAGCATCAATTTTGACTGGTGGAAAAAGTTCAAGGGAATGTGGCATCTTCGGATGTG
TTATAGCCTTTGTTCGCATACATTGGTTGGGATTGAGGAACTCAGCACGCCGCAAGGCCGGGTTTTTAAC
CACGTACGTGCTTAGGATGCTGGCATAATGGCTTTAATCGACCCGTCTTGAAACACGGACCAAGGAGTCT
AACATGCCTGCGAGTGTTTGGGTGAAAAACCCGAGCGCGTAATGAAAGTGAAAGTTGAGATCCCTGTCGT
GGGGAGCATTGACGCCCGGATCTGACCTTTTGTGACGATTCTGCGGTAGAGCATGTATGTTGGGACCCGA
AAGATGGTGAACTATGCCTGAATAGGGTGAAGCCAGAGGAAACTCTGGTGGAGGCTCGTAGCGATTCTGA
CGTGCAAATCGATCGTCAAATTTGGGTATAGGGGCGAAA-??????????????????????????????
??????????????????????????????????????????????????????????????????????
??????????????????????????????????????????????????????????????????????
??????????????????????????????????????????????????????????????????????
??????????????????????????????????????????????????????????????????????
??????????????????????????????????????????????????????????????????????
??????????????????????????????????????????????????????????????????????
??????????????????????????????????????????????????????????????????????
??????????????????????????????????????????????????????????????????????
??????????????????????????????????????????????????????????????????????
??????????????????????????????????????????????????????????????????????
??????????????????????????????????????????????????????????????????????
??????????????????????????????????????????????????????????????????????
??????????????????????------------------------------------------------
----------------------------------------------------------------------
----------------------------------------------------------------------
----------------------------------------------------------------------
----------------------------------------------------------------------
----------------------------------------------CTCGCCCTTATGGCGTGTATATCA
GTCGGGTCTTACTCCGCGCCCGTTATCGAGTTTTTGGAGGAGTGGGGATTGGAGTCATTGGAAGAAAACG
CACATTCATCGACACCTTGCACAAAAGTTTTCGTGAACGGTGTCTGGATGGGTGTGCATCGCGATCCTGC
CAATTTGGTGAAGACGATAAAGAAATTGAGAAGGAAAGACGACATCAGCCCGGAAGTGTCAGTTGTGCGA
GATATCAGGGAGAAGGAATTGAGGTTGTACACCGATGCTGGACGTGTTTGTCGACCACTCTTCATCGTCG
AGAACCAACAGCTGGCACTTCAGAAGAAGCACGTTAAATGGCTCAGTAACGGCGTCAACGATGATGGCGA
CGAGTACAAATGGGAACATCTGGTAAAGGGTGGCATCATTGAGTTACTGGATGCTGAGGAAGAGGAAACG
GTGATGATATCCATGACCCCTGAAGATCTTGAAAATTCTCGCCTACAGCAAAGTGGTGTTGACCCTCACG
CGAACGACGGCGAGTTTGATCCAGCAGCTCGATTGAAGGCTGGTACTCACGCACACACATGGACACATTG
CGAAA----------------------------------------------------------
>Laccaria_japonica_T__TNS_F64167
AAGGATCATTATTGAATAAACCTGATGTGGCTGTTAGCTGGCTTTTCGAAGCATGTGCTCGTCCGTCATC
TTTATCTCTCCACCTGTGCACATTTTGTAGTCTTGGATACCTCTCGAGGCAACTCGGATTTTAGGATCGC
CGTG------------GCTTTCCTTTCATTTCCAAGACTATGTTTTTATATACACCAAAGTATGTTTAAA
GAATGTTATCATAGGAACTTGTTTCCTAAAAATTATACAACTTTCAGCAACGGATCTCTTGGCTCTCGCA
TCGATGAAGAACGCAGCGAAATGCGATAAGTAATGTGAATTGCAGAATTCAGTGAATCATCGAATCTTTG
AACGCACCTTGCGCTCCTTGGTATTCCGAGGAGCATGCCTGTTTGAGTGTCATTAAATTCTCAACCTTCC
AGCTTTTATTAGCTTGGTTTGGCTTGGATGTGGGTGTTGCAGGCTTCATTAATGAGGTCAGCTCTCCTTA
AATGCATTAGCGGAACTTTTGTGGACCGTCTATTGGTGTGATAATTATCTACGCCGTGGATGTGAAGCAG
CTATATGAAGTTCAGCTTCTAACTGTCCATTGACTTGGACAATTTTGACAATTTGACCTCAAATCAGGTA
G?????????????????????????????????????????????????????????????????????
??????????????????????????????????????????????????????????????????????
??????????????????????????????????????????????????????????????????????
??????????????????????????????????????????????????????????????????????
??????????????????????????????????????????????????????????????????????
??????????????????????????????????????????????????????????????????????
??????????????????????????????????????????????????????????????????????
??????????????????????????????????????????????????????????????????????
??????????????????????????????????????????????????????????????????????
??????????????????????????????????????????????????????????????????????
??????????????????????????????????????????????????????????????????????
??????????????????????????????????????????????????????????????????????
??????????????????????????????????????????????????????????????????????
??????????????????????????????????????????????????????????????????????
??????????????????????????????????????????????????????????????????????
??????????????????????????????????????????????????????????????????????
??????????????????????????????????????????????????????????????????????
??????????????????????????????????????????????????????????????????????
??????????????????????????????????????????????????????????????????????
??????????????????????????????????????????????????????????????????????
??????????????????????????????????????????????????????????????????????
??????????????????????????????????????????????????????????????????????
??????????????????????????????????????????????????????????????????????
??????????????????????????????????????????????????????????????????????
??????????????????????????????????????????????????????????????????????
??????????????????????????????????????????????????????????????????????
??????????????????????????????????????????????????????????????????????
??????????????????????????????????????????????????????????????????????
??????????????????????????????????????????????????????????????????????
??????????????????????????????????????????????????????????????????????
??????????????????????????????????????????????????????????????????????
??????????????????????????????????????????????????????????????????????
??????????????????????????????????????????????????????????????????????
??????????????????????????????????????????????????????????????????????
??????????????????????????????????????????????????????????????????????
??????????????????????????????????????????????????????????????????????
??????????????????????????????????????????????????????????????????????
??????????????????????????????????????????????????????????????????????
??????????????????????????????????????????????????????????????????????
???????????????????????????????????????????????????????????????
>Laccaria_laccata__SB2067
AAGGATCATTATTGAATAAACCTGATGTGACTGTTAGCTGGCTTTTCGAAGCATGTGCTCGTCCGTCATC
TTTATCTCTCCACCTGTGCACATTTTGTAGTCTTGGATACCTCTCGAGGAAACTCGGATTTTAGGA----
-----------------------------TTCCAAGACTATGTTTT--TATACACCAAAGTATGTTTAAA
GAATGTCATCATAGGAACTTGTTTCCTAAAAATTATACAACTTTCAGCAACGGATCTCTTGGCTCTCGCA
TCGATGAAGAACGCAGCGAAATGCGATAAGTAATGTGAATTGCAGAATTCAGTGAATCATCGAATCTTTG
AACGCACCTTGCGCTCCTTGGTATTCCGAGGAGCATGCCTGTTTGAGTGTCATTAAATTCTCAACCTTCC
AGCTTTTATTGGCTTGGTTAGGCTTGGATGTGGGGGTTGCAGGCTTCATCAATGAGGTCAGCTCTCCTTA
AATGCATTAGCAGAACTTTTGTGGACTGTCTATTGGTGTGATAATTATCTACGCCGTGGATGTGACGCAG
CTTTATGAAGTTCAGCTTCTAACTGTCCATTGACTTGGACAATTTTGACAATTTGACCTCAAATCAGGTA
G----------TTCCCCTAGTAACTGCGAGTGAAGCGGGAAAAGCTCAAATTTAAAATCTGGCAGTCTTT
GGCTGTCCGAGTTGTAATCTAGAGAAGTATTATCCGCGCTGGACCGTGTACAAGTCTCCTGGAATGGGGC
GTCATAGAGGGTGAGAATCCCGTCTTTGACACGGACTGCCAGGGCTTTGTGATATGCTCTCAAAGAGTCG
AGTTGTTTGGGAATGCAGCTCAAAATGGGTGGTAAATTCCATCTAAAGCTAAATATTGGCGAGAGACCGA
TAGCGAACAAGTACCGTGAGGGAAAGATGAAAAGAACTTTGGAAAGAGAGTTAAACAGTACGTGAAATTG
CTGAAAGGGAAACGCTTGAAGTCAATCGCGTTGGCCAGGGATCAACCTTGCTTTTTTGCTTGGCTTACTT
TCTGGTGATGGGTCAGCATCAATTTTGACCAGTGGAAAAAGTTCAAGGGAATGTGGCATCTTCGGATGTG
TTATAGCCTTTGTTCACATACATTGGTTGGGATTGAGGAACTCAGCACGCCGCAAGGCCGGGTTTTTAAC
CACGTACGTGCTTAGGATGCTGGCATAATGGCTTTAATCGACCCGTCTTGAAACACGGACCAAGGAGTCT
AACATGCCTGCGAGTATTTGGGTGAAAAACCCGAATGCGTAATGAAAGTGAAAGTTGAGATCCCTGTCGT
GGGGAGCATTGACGCCCGGATCTGACCTTTTGTGACGATTCTGCGGTAGAGCATGTATGTTGGGACCCGA
AAGATGGTGAACTATGCCTGAATAGGGTGAAGCCAGAGGAAACTCTGGTGGAGGCTCGTAGCGATTCTGA
CGTGCAAATCGATCGTCAAATTTGGGTATAGGGGCGAAAG??????????????????????????????
??????????????????????????????????????????????????????????????????????
??????????????????????????????????????????????????????????????????????
??????????????????????????????????????????????????????????????????????
??????????????????????????????????????????????????????????????????????
??????????????????????????????????????????????????????????????????????
??????????????????????????????????????????????????????????????????????
??????????????????????????????????????????????????????????????????????
??????????????????????????????????????????????????????????????????????
??????????????????????????????????????????????????????????????????????
??????????????????????????????????????????????????????????????????????
??????????????????????????????????????????????????????????????????????
??????????????????????????????????????????????????????????????????????
??????????????????????CCNACCTTTTCCGCATGCTTTTCCGAAAGCTGTCCAAGGACGTTTATC
GTTATCTACAACAGTGTGTCGAGACCCACAAAGAGTTCAACCTTGCCCTTGCAGTTAAGCATCAAACCAT
CACAAACGGTCTCAAATACTCTCTGGCGACAGGTAACTGGGGAGATCAGAAAAAGTCAATGTCTTCCAAG
GCAGGAGTATCTCAGGTCTTGAACAGATACACATATGCGTCCACTCTGTCACATCTTCGTCGGTGTAACA
CTCCTTTAGGGCGCGAAGGCAAGATCGCCAAACCTCGTCAGCTGCACAACACTCATTGGGGTATGGTGTG
TCCTGCGGAAACTCCTGAAGGTCAAGCCTGTGGTCTTGTCAAGAACCTCGCCCTTATGGCGTGCATATCA
GTCGGGTCTTACTCTGCGCCTGTTATCGAGTTTTTGGAGGAGTGGGGATTGGAGTCATTGGAAGAGAACG
CACACTCATCGACACCTTGCACAAAAGTTTTCGTGAACGGTGTCTGGATGGGTGTGCATCGCGATCCTGC
CAATTTGGTCAAGACGATAAAGAAACTGAGAAGGAAAGATGACATCAGCCCAGAAGTGTCAGTTGTGCGA
GACATTAGGGAGAAGGAACTCAGGTTGTACACCGATGCTGGACGTGTTTGTCGACCACTCTTCATCGTCG
AGAACCAACAGCTGGCACTTCAGAAGAAGCACGTCAAATGGCTCAGTAACGGCCTCAACGATGATGGCGA
CGAGTACAAATGGGAACATCTGGTAAAGGGTGGCATCATTGAGTTACTGGATGCTGAGGAAGAGGAAACG
GTGATGATATCCATGACCCCTGAAGATCTTGAAAATTCTCGCCTACAGCAAAGTGGTGTTGACCCCCACG
CGAACGACGGCGAGTTTGATCCAGCAGCTCGATTGAAGGCTGGCACTCACGCACACACATGGACTCATTG
CGAAATTCATCCTAGCATGATTCTTGGCATTTGTGCCAGCATTATTCCTTTCCCTGATCATAA
>Laccaria_laccata_GMM6172
AAGGATCATTATTGAATAAATCTGATGTGGCTGTTAGCTGGCTTTTCGAAGCATGTGCTCGTCCGTCATC
TTTATATCTCCACCTGTGCACATTTTGTAGTCTTGGATACCTCTCGAGGCAACTCGGATTTAAGGATCGC
------------GTTGGCTTTCCTTTCATTTCCAAGACTATGTTTTTATATACACCAAAGTATGTTTAAA
GAATGTCATCATAGGAACTTGTTTCCTAAAAACTATACAACTTTCAGCAACGGATCTCTTGGCTCTCGCA
TCGATGAAGAACGCAGCGAAATGCGATAAGTAATGTGAATTGCAGAATTCAGTGAATCATCGAATCTTTG
AACGCACCTTGCGCTCCTTGGTATTCCGAGGAGCATGCCTGTTTGAGTGTCATTAAATTCTCAACCTTCC
AGCTTTTATTAGCTTGGTTAGGCTTGGATGTGGGGGTTGCAGGCTTCATTATTGAGGTCAGCTCTCCTTA
AATACATTAGCGGAACTTTTGTGGACCGTCTATTGGTGTGATAATTATCTACGCCGTGGATGTGAAGCAG
CTTTATGAAGTTCAGCTTCTAATCGTCCATTGACTTGGACAATTATGACAA-TTGACCTCAAATCAGGTA
GCTAACAAGGATTCCCCTAGTAACTGCGAGTGAAGCGGGAAGAGCTCAAATTTAAAATCTGGCAGTCTTT
GGCTGTCCGAGTTGTAATCTAGAGAAGTATTATCCGCGCTGGACCGTGTACAAGTCTCCTGGAATGGAGC
GTCATAGAGGGTGAGAATCCCGTCTTTGACACGGACTGCCAGGGCTTTGTGATGTGCTCTCAAAGAGTCG
AGTTGTTTGGGAATGCAGCTCAAAATGGGTGGTAAATTCCATCTAAAGCTAAATATTGGCGAGAGACCGA
TAGCGAACAAGTACCGTGAGGGAAAGATGAAAAGAACTTTGGAAAGAGAGTTAAACAGTACGTGAAATTG
CTGAAAGGGAAACGCTTGAAGTCAGTCGCGTTGGCCAGGGATCAACCTTGCTTTTTTGCTTGGCTTACTT
TCTGGTGATGGGTCAGCATCAATTTTGACTGGTGGAAAAAGTTCAAGGGAATGTGGCATCCTCGGATGTG
TTATAGCCTTTGTTCGCATACATCAGTTGGGATTGAGGAACTCAGCACGCCGCAAGGCCGGGTTTTTAAC
CACGTACGTGCTTAGGATGCTGGCATAATGGCTTTAATCGACCCGTCTTGAAACACGGACCAAGGAGTCT
AACATGCCTGCGAGTGTTTGGGTGAAAAACCCGAGCGCGTAATGAAAGTGAAAGTTGAGATCCCTGTCGT
GGGGAGCATTGACGCCCGGATCTGACCTTTTGTGACGATTCTGCGGTAGAGCATGTATGTTGGGACCCGA
AAGATGGTGAACTATGCCTGAATAGGGTGAAGCCAGAGGAAACTCTGGTGGAGGCTCGTAGCGATTCTGA
CGTGCAAATCGATCGTCAAATTTGGGTATAGGGGCGAAAG??????????????????????????????
??????????????????????????????????????????????????????????????????????
??????????????????????????????????????????????????????????????????????
??????????????????????????????????????????????????????????????????????
??????????????????????????????????????????????????????????????????????
??????????????????????????????????????????????????????????????????????
??????????????????????????????????????????????????????????????????????
??????????????????????????????????????????????????????????????????????
??????????????????????????????????????????????????????????????????????
??????????????????????????????????????????????????????????????????????
??????????????????????????????????????????????????????????????????????
??????????????????????????????????????????????????????????????????????
??????????????????????????????????????????????????????????????????????
??????????????????????CCAACCTTTTCCGCATGCTTTTCCGAAAGTTGACCAAGGATGTTTAAA
GTTATCTACAACAGTGCGTCGAGACCCACAAGGAGTTCAACCTTGCCCTTGCAGTTAAGCATCAAACCAT
CACAAACGGCCTCAAATACTCTCTGGCGACAGGTAACTGGGGAGATCAAAAAAAGTCAATGTCTTCCAAG
GCGGGAGTATCTCAGGTCTTGAACAGATACACATATGCGTCCACCCTGTCACATCTTCGTCGGTGTAACA
CTCCTCTAGGGCGCGAAGGCAAGATCGCCAAACCTCGTCAGTTGCACAACACTCATTGGGGTATGGTGTG
TCCTGCGGAAACTCCTGAAGGTCAAGCCTGTGGTCTCGTCAAGAACCTCGCCCTTATGGCGTGCATATCA
GTCGGGTCTTACTCTGCGCCCGTTATCGAGTTTTTGGAGGAGTGGGGGTTGGAGTCATTGGAAGAGAACG
CGCACTCATCAACACCTTGCACAAAAGTTTTCGTGAACGGTGTCTGGATGGGTGTGCATCGCGATCCTGC
CAATTTGGTGAAGACGATAAAGAAACTGAGAAGAAAGGACGATATTAGTCCAGAAGTATCAGTTGTGCGA
GACATTAGGGAGAAGGAATTGAGGTTGTACACCGATGCTGGACGTGTTTGTCGACCACTTTTCATCGTCG
AGAATCAACAGTTGGCACTTCAGAAGAAGCATGTCAAATGGCTCAGCAATGGCCTCAACGATGATGGCGA
CGAGTACAAATGGGAACATCTGGTAAAGRGTGGCATCATCGAGTTACTGGATGCTGAGGAGGAGGAAACG
GTGATGATATCCATGACCCCCGAAGATCTTGAAAATTCTCGCCTACAGCAAAGTGGTGTTGATCCTCATG
CGAACGACGGCGAGTTTGATCCAGCAGCTCGATTGAAAGCTGGCACTCACGCACACACATGGACACATTG
CGAAATTCATCCTAGCATGATTCTTGGCATTTGTGCCAGCATTATTCCTTTCCC---------
>Laccaria_laccata_GMM7586
-----TCATTATTGAATAAACCTGATGTGACTGTTAGCTGGCTTTTCGAAG-AAGTGCTCGTCCGTCATC
TTTATCTCTCCACCTGTGCACATTTTGTAGTCTTGGATACCTCTCGAGGCAACTCGGATTTTAGGATCGC
CGTGCTGTACAAGTCGACTTTTCTTTCATTTCCAAGACTATGTTTTTATATACACCAAAGTATGTTTAAA
GAATGTCATCATAGGAACTTGTTTCCTAAAAATTATACAACTTTCAGCAACGGATCTCTTGGCTCTCGCA
TCGATGAAGAACGCAGCGAAATGCGATAAGTAATGTGAATTGCAGAATTCAGTGAATCATCGAATCTTTG
AACGCACCTTGCGCTCCTTGGTATTCCGAGGAGCATGCCTGTTTGAGTGTCATTAAATTCTCAACCTTCC
---TTTTATTAGCATGGTTAGGCTTGGATGTGGGGGTTGCGGGCTTCATCAATGATGTCGGCTCTCCTTA
AATGCATTAGCGGAACTTTTGTGGACCGTCTATTGGTGTGATAGTTATCTACGCCGTGGATGTGATGCAG
CTTTATGAAGTTCAGCTTCTAACCGTCCATTGACTTGGACAATTTTGACAA-TTGACCTCAAATCAGGTA
G-------GGATTCCCCTAGTAACTGCGAGTGAAGCGGGAAAAGCTCAAATTTAAAATCTGGCAGTCTTT
GGCTGTCCGAGTTGTAATCTAGAGAAGTATTATCCGCGCTGGACCGTGTACAAGTCTCCTGGAATGGAGC
GTCATAGAGGGTGAGAATCCCGTCTTTGACACGGACTGCCAGGGCTTTGTGATGTGCTCTCGAAGAGTCG
AGTTGTTTGGGAATGCAGCTCAAAATGGGTGGTAAATTCCATCTAAAGCTAAATATTGGCGAGAGACCGA
TAGCGAACAAGTACCGTGAGGGAAAGATGAAAAGAACTTTGGAAAGAGAGTTAAACAGTACGTGAAATTG
CTGAAAGGGAAACGCTTGAAGTCAGTCGCGTTGGCCAGGGATCAACCTTGCTTTTTTGCTTGGCTTACTT
TCTGGTGATGGGTCAGCATCAATTTTGACTGGTAGAAAAAGTTCAAGGGAATGTGGCATCTTCGGATGTG
TTATAGCCCTTGTTCACATATATCAGTTGGAATTGAGGAACTCAGCACGCCGCAAGGCCGGGTTTTTAAC
CACGTACGTGCTTAGGATGCTGGCATAATGGCTTTAATCGACCCGTCTTGAAACACGGACCAAGGAGTCT
AACATGCCTGCGAGTGTTTGGGTGAAAAACCCGAGCGCATAATGAAAGTGAAAGTTGAGATCCCTGTCAT
GGGGAGCATTGACGCCCGGATCTGACCTTTTGTGACGATTCTGCGGTAGAGCATGTATGTTGGGACCCGA
AAGATGGTGAACTATGCCTGAATAGGGTGAAGCCAGAGGAAACTCTGGTGGAGGCTCGTAGCGATTCTGA
CGTGCAAATCGATCGTCAAATTTGGGTATAGGGGCGAAAG??????????????????????????????
??????????????????????????????????????????????????????????????????????
??????????????????????????????????????????????????????????????????????
??????????????????????????????????????????????????????????????????????
??????????????????????????????????????????????????????????????????????
??????????????????????????????????????????????????????????????????????
??????????????????????????????????????????????????????????????????????
??????????????????????????????????????????????????????????????????????
??????????????????????????????????????????????????????????????????????
??????????????????????????????????????????????????????????????????????
??????????????????????????????????????????????????????????????????????
??????????????????????????????????????????????????????????????????????
??????????????????????????????????????????????????????????????????????
??????????????????????CCNACCTTTTCCGTATGCTTTTCCGAAAGTTGACCAAGGACGTTTATC
GTTATTTACAACAGTGCGTCGAGACCCACAAGGAGTTCAACCTTGCCCTTGCGGTTAAGCATCAAACCAT
CACAAACGGCCTCAAATACTCTCTGGCGACAGGTAACTGGGGAGATCAGAAAAAGTCAATGTCTTCCAAG
GCAGGAGTATCTCAGGTCTTGAACAGATACACATATGCATCCACTCTGTCACATCTTCGTCGGTGTAACA
CTCCTCTAGGGCGCGAAGGCAAGATCGCCAAACCTCGTCAGTTGCACAACACCCATTGGGGTATGGTGTG
TCCTGCGGAAACTCCTGAAGGTCAAGCCTGTGGTCTTGTCAAGAACCTCGCCCTTATGGCGTGCATATCA
GTCGGGTCTTACTCCGCGCCCGTTATCGAGTTTTTGGAGGAGTGGGGATTGGAGTCATTGGAAGAGAACG
CGCACTCATCAACACCTTGCACAAAAGTTTTCGTGAACGGTGTCTGGATGGGTGTGCATCGCGATCCTGC
CAATTTGGTGAAGACGATAAAGAAATTGAGAAGGAAGGACGACATTAGCCCAGAAGTGTCAGTCGTGCGA
GACATCAGGGAGAAGGAATTGAGGTTGTACACCGATGCTGGACGTGTTTGTCGACCACTCTTCATCGTCG
AGAACCAACAGCTGGCACTTCAGAAGAAGCACGTCAAATGGCTCAGTAACGGCCTCAACGATGATGGYGA
CGAGTACAAATGGGAACATCTGGTAAAGGGTGGCATCATTGAGTTACTGGATGCTGAGGAAGAGGAAACA
GTGATGATATCCATGACGCCTGAAGATCTTGAAAATTCTCGCCTACAGCAAAGTGGTGTTGATCCTCACG
CGAACGACGGCGAGTTTGATCCAGCAGCTCGATTGAAGGCTGGCACTCACGCACACACATGGACACATTG
CGAAATTCATCCTAGCATGATTCTTGGCATTTGTGCCAGCATTATTCCTTTCCCTGATCATAA
>Laccaria_laccata_GMM7615
-----------TTGAATAAACCTGATGTGGCTGTTAGCTGGCTTTTCGAAGCATGTGCTCGTCCATCATC
TTTAT--CTCCACCTGTGCACATTTTGTAGTCTTGGATACCTCTCGAGGCAACTCGGATTTTAGGATCGC
TGTGCTGTACAAGTCGGCTTTCCTTTCATTTCCAAGACTAYGTTTTTATAYACACYAAAGTATGTTTAAA
GAATGTCATCATGGGAACTTGTTTCCTAAAAATTATACAACTTTCAGCAAYGGATCTCTTGGCTCTCGCA
TCGATGAAGAACGCAGCGAAATGCGATAAGTAATGTGAATTGCAGAATTCAGTGAATCATCGAATCTTTG
AACGCACCTTGCGCTCCTTGGTATTCCGAGGAGCATGCCTGTTTGAGTGTCATTAAATTCTCAACCTTCC
AGCTTTTATTAGCTTGGATAGGCTTGGATGTGGGGGTTGCGGGCTTCATCAATGAGGTTGGCTCTCCTTA
AAAGCATTAGCGGAACTTTTGTGGACCGTCTATTGGTGTGATAATTATCTACGCCGTGGATGTGAAGCAA
CTTTATAAAGTTCAGCTTCTAACTGTCCATTAATTTGGACAATTTTGACAATTTGGCCTCAAA-------
-CTAACAAGGATTCCCCTAGTAACTGCGAGTGAAGCGGGAAAAGCTCAAATTTAAAATCTGGCAGTCTTT
GGCTGTCCGAGTTGTAATCTAGAGAAGTATTATCCGCGCTGGACCGTGTACAAGTCTCCTGGAATGGAGC
GTCATAGAGGGTGAGAATCCCGTCTTTGACACGGACTGCCAGGGCTTTGTGATGTGCTCTCAAAGAGTCG
AGTTGTTTGGGAATGCAGCTCAAAATGGGTGGTAAATTCCATCTAAAGCTAAATATTGGCGAGAGACCGA
TAGCGAACAAGTACCGTGAGGGAAAGATGAAAAGAACTTTGGAAAGAGAGTTAAACAGTACGTGAAATTG
CTGAAAGGGAAACGCTTGAAGTCAGTCGCGTTGGCCAGGGATCAACCTTGCTTTTTTGCTTGGCTTACTT
TCTGGTGATGGGTCAGCATCAATTTTGACTGGTGGAAAAAGTTCAAGGGAATGTGGCATCTTCTGATGTG
TTATAGCCTTTGTTCGCATACATCGGTTGGGATTGAGGAACTCAGCACGCCGCAAGGCCGGGTTTTTAAC
CACGTACGTGCTTAGGATGCTGGCATAATGGCTTTAATCGACCCGTCTTGAAACACGGACCAAGGAGTCT
AACATGCCTGCGAGTGTTTGGGTGAAAAACTCGAGCGCGTAATGAAAGTGAAAGTTGAGATCCCTGTCAT
GGGGAGCATTGACGCCCGGATCTGACCTTTTGTGACGATTCTGCGGTAGAGCATGTATGTTGGGACCCGA
AAGATGGTGAACTATGCCTGAATAGGGTGAAGCCAGAGGAAACTCTGGTGGAGGCTCGTAGCGATTCTGA
CGTGCAAATCGATCGTCAAATTTGGGTATAGGGGCGAAAG??????????????????????????????
??????????????????????????????????????????????????????????????????????
??????????????????????????????????????????????????????????????????????
??????????????????????????????????????????????????????????????????????
??????????????????????????????????????????????????????????????????????
??????????????????????????????????????????????????????????????????????
??????????????????????????????????????????????????????????????????????
??????????????????????????????????????????????????????????????????????
??????????????????????????????????????????????????????????????????????
??????????????????????????????????????????????????????????????????????
??????????????????????????????????????????????????????????????????????
??????????????????????????????????????????????????????????????????????
??????????????????????????????????????????????????????????????????????
??????????????????????????????????????????????????????????????????????
??????????????????????????????????????????????????????????????????????
??????????????????????????????????????????????????????????????????????
??????????????????????????????????????????????????????????????????????
??????????????????????????????????????????????????????????????????????
??????????????????????????????????????????????????????????????????????
??????????????????????????????????????????????????????????????????????
??????????????????????????????????????????????????????????????????????
??????????????????????????????????????????????????????????????????????
??????????????????????????????????????????????????????????????????????
??????????????????????????????????????????????????????????????????????
??????????????????????????????????????????????????????????????????????
??????????????????????????????????????????????????????????????????????
??????????????????????????????????????????????????????????????????????
???????????????????????????????????????????????????????????????
>Laccaria_laccata_SB2133
----ATCATTATTGAATAAACCTGATGTGACTGTTAGCTGGCTTTTCGAAGCATGTGCTCGTCCGTCATC
TTTATCTCTCCACCTGTGCACATTTTGTAGTCTTGGATACCTCTCGAGGAAACTCGGATTTTAGGATCGC
CGTGCTGTACAAGTCGGCTTTTCTTTCATTTCCAAGACTATGTTTT--TATACACCAAAGTATGTTTAAA
GAATGTCATCATAGGAACTTGTTTCCTAAAAATTATACAACTTTCAGCAACGGATCTCTTGGCTCTCGCA
TCGATGAAGAACACAGCGAAATGCGATAAGTAATGTGAATTGCAGAATTCAGTGAATCATCGAATCTTTG
AACGCACCTTGCGCTCCTTGGTATTCCGAGGAGCATGCCTGTTTGAGTGTCATTAAATTCTCAACCTTCC
AGCTTTTATTGGCTTGGTTAGGCTTGGATGTGGGGGTTGCAGGCTTCATCAATGAGGTCAGCTCTCCTTA
AATGCATTAGCAGAACTTTTGTGGACTGTCTATTGGTGTGATAATTATCTACGCCGTGGATGTGACGCAA
CTTTAWGAAGTTCAGCTTCTAACTGTCCATTGACTTGGACAATTTTGACAATTTGACCTCAAATCAGG--
-CTAACAAGGATTCCCCTAGTAACTGCGAGTGAAGCGGGAAAAGCTCAAATTTAAAATCTGGCAGTCTTT
GGCTGTCCGAGTTGTAATCTAGAGAAGTATTATCCGCGCTGGACCGTGTACAAGTCTCCTGGAATGGAGC
GTCATAGAGGGTGAGAATCCCGTCTTTGACACGGACTGCCAGGGCTTTGTGATGTGCTCTCGAAGAGTCG
AGTTGTTTGGGAATGCAGCTCAAAATGGGTGGTAAATTCCATCTAAAGCTAAATATTGGCGAGAGACCGA
TAGCGAACAAGTACCGTGAGGGAAAGATGAAAAGAACTTTGGAAAGAGAGTTAAACAGTACGTGAAATTG
CTGAAAGGGAAACGCTTGAAGTCAGTCGCGTTGGCCAGGGATCAACCTTGCTTTTTTGCTTGGCTTACTT
TCTGGTGATGGGTCAGCATCAATTTTGACTGGTGGAAAAAGTTCAAGGGAATGTGGCATCTTCGGATGTG
TTATAGCCTTTGTTCACATATATCAGTTGGGATTGAGGAACTCAGCACGCCGCAAGGCCGGGTTTTTAAC
CACGTACGTGCTTAGGATGCTGGCATAATGGCTTTAATCGACCCGTCTTGAAACACGGACCAAGGAGTCT
AACATGCCTGCGAGTGTTTGGGTGAAAAACCCGAGCGCGTAATGAAAGTGAAAGTTGAGATCCCTGTCGT
GGGGAGCATTGACGCCCGGATCTGACCTTTTGTGACGATTCTGCGGTAGAGCATGTATGTTGGGACCCGA
AAGATGGTGAACTATGCCTGAATAGGGTGAAGCCAGAGGAAACTCTGGTGGAGGCTCGTAGCGATTCTGA
CGTGCAAATCGATCGTCAAATTTGGGTATAGGGGCGAAAGCGCCATTCTCATCATTGCTGGTGGTACTGG
TGAGTTCGAGGCTGGTATCTCCAAGGATGGCCAGACCCGCGAGCACGCTCTCCTCGCTTTCACCCTCGGC
GTGCGGCAACTCATCGTTGCCGTCAACAAGATGGACACCACTAAGTGGAGCGAGGACCGTTTCAACGAAA
TCATCAAGGAGACGTCAACCTTCATCAAGAAGGTTGGTTACAACCCCAAGGCCGTTGCCTTTGTTCCTAT
TTCCGGCTGGCACGGTGACAACATGTTGGAGGAGTCGGCTAGCATGCCTTGGTACAAGGGCTGGACCAGG
GAGACCAAGGCTGGTCCCGTCAAGGGCAAGACCCTCCTCGATGCTATTGATGCCATTGAACCCCCCGTCC
GACCTTCCGACAAACCCCTCCGTCTCCCCCTCCAGGATGTCTACAAAATTGGCGGTATCGGAACTGTGCC
CGTCGGTCGTGTTGAGACTGGTATCATCAAGGCCGGAATGGTCGTCACTTTCGCTCCCTCCAACGTCACC
ACTGAAGTCAAGTCTGTCGAAATGCATCACGAACAGCTCGAGCAGGGTAACCCTGGTGACAATGTCGGTT
TCAACGTCAAGAACGTGTCAGTGAAGGATATTCGTCGTGGCAACGTGGCCTCCGACTCCAAGAACGATCC
CGCCAAGGAAGCGGCCTCTTTCAACGCACAGGTCATCGTCCTCAACCACCCTGGTCAAATTGGTGCTGGT
TACGCCCCAGTTCTCGACTGTCACACCGCCCACATCGCCTGCAAGTTCGCCGAGCTCATCGAGAAGATCG
ATCGTCGTACGGGTAAATCCATTGAAAACTCGCCTAAATTCGTCAAGTCGGGTGACGCCTGCATCGTCAA
GCTCGTTCCCAGCAAGCCTATGCCNACCTATTCCGCATGCTTTTCCGAAAGTTGACTAAGGACGTTTATC
GTTATCTGCAACAGTGCGTCGAGACCCACAAGGAGTTCAACCTTGCCCTTGCAGTTAAGCATCAAACCAT
CACAAACGGCCTCAAATACTCTCTGGCGACAGGTAACTGGGGAGATCAGAAAAAGTCAATGTCTTCCAAG
GCAGGAGTATCTCAGGTCTTGAACAGATACACATATGCATCCACTCTGTCACATCTTCGTCGGTGTAACA
CTCCTCTAGGGCGCGAAGGCAAGATCGCCAAACCTCGTCAGTTGCATAACACTCATTGGGGTATGGTGTG
TCCTGCGGAAACTCCTGAAGGTCAAGCCTGTGGTCTTGTCAAGAACCTCGCCCTTATGGCGTGCATATCA
GTCGGGTCTTACTCCGCGCCCGTTATCGAGTTTTTGGAGGAGTGGGGATTGGAGTCATTGGAAGAGAACG
CGCACTCATCAACACCTTGCACAAAAGTTTTCGTGAACGGTGTCTGGATGGGTGTACATCGCGATCCTGC
CAATTTGGTGAAGACGATAAAGAAATTGAGAAGGAAAGACGACATTAGCCCAGAAGTGTCAGTTGTGCGA
GACATCAGGGAGAAGGAATTGAGGTTGTACACCGATGCTGGACGTGTTTGTCGACCACTCTTCATCGTCG
AGAACCAACAGCTGGCACTTCAGAAGAAGCACGTCAAATGGCTCAGTAACGGCCTCAACGATGATGGCGA
CGATTACAAATGGGAACATCTGGTAAAGGGTGGCATCATTGAGTTACTGGATGCCGAGGAAGAGGAAACA
GTGATGATTTCCATGACCCCTGAAGATCTTGAAAATTCTCGCCTACAGCAAAGTGGTGTTGATCCTCACG
CGAACGACGGCGAGTTTGATCCAGCAGCTCGATTGAAAGCTGGCACTCACGCACACACATGGACACATTG
CGAAATTCATCCTAGCATGATTCTTGGCATTTGTGCCAGCATTATTCCTTTCCCTGATCATAA
>Laccaria_laccata_SB2210
AAGGATCATTATTGAATAAACCTGATGTGACTGTTAGCTGGCTTTTCGAAGCATGTGCTCGTCCGTCATC
TTTATCTCTCCACCTGTGCACATTTTGTAGTCTTGGATACCTCTCGAGGAAACTCGGATTTTAGGATCGC
CGTGCTGTACAAGTCGGCTTTTCTTTCATTTCCAAGACTATGTTTT--TATACACCAAAGTATGTTTAAA
GAATGTCATCATAGGAACTTGTTTCCTAAAAATTATACAACTTTCAGCAACGGATCTCTTGGCTCTCGCA
TCGATGAAGAACGCAGCGAAATGCGATAAGTAATGTGAATTGCAGAATTCAGTGAATCATCGAATCTTTG
AACGCACCTTGCGCTCCTTGGTATTCCGAGGAGCATGCCTGTTTGAGTGTCATTAAATTCTCAACCTTCC
AGCTTTTATTGGCTTGGTTAGGCTTGGATGTGGGGGTTGCAGGCTTCATCAATGAGGTCAGCTCTCCTTA
AATGCATTAGCAGAACTTTTGTGGACTGTCTATTGGTGTGATAATTATCTACGCCGTGGATGTGACGCAG
CTTTATGAAGTTCAGCTTCTAACTGTCCATTGACTTGGACAATTTTGACAATTTGACCTCAAATCAGGTA
G-TAACAAGGATTCCCCTAGTAACTGCGAGTGAAGCGGGAAAAGCTCAAATTTAAAATCTGGCAGTCTTT
GGCTGTCCGAGTTGTAATCTAGAGAAGTATTATCCGCGTTGGACCGTGTACAAGTCTCCTGGAATGGAGC
GTCATAGAGGGTGAGAATCCCGTCTTTGACACGGACTGCCAGGGCTTTGTGATGTGCTCTCGAAGAGTCG
AGTTGTTTGGGAATGCAGCTCAAAATGGGTGGTAAATTCCATCTAAAGCTAAATATTGGCGAGAGACCGA
TAGCGAACAAGTACCGTGAGGGAAAGATGAAAAGAACTTTGGAAAGAGAGTTAAACAGTACGTGAAATTG
CTGAAAGGGAAACGCTTGAAGTCAGTCGCGTTGGCCAGGGATCAACCTTGCTTTTTTGCTTGGCTTACTT
TCTGGTGATGGGTCAGCATCAATTTTGACTGGTGGAAAAAGTTCAAGGGAATGTGGCATCTTCGGATGTG
TTATAGCCTTTGTTCACATATATCAGTTGGGATTGAGGAACTCAGCACGCCGCAAGGCCGGGTTTTTAAC
CACGTACGTGCTTAGGATGCTGGCATAATGGCTTTAATCGACCCGTCTTGAAACACGGACCAAGGAGTCT
AACATGCCTGCGAGTGTTTGGGTGAAAAACCCGAGCGCGTAATGAAAGTGAAAGTTGAGATCCCTGTCGT
GGGGAGCATTGACGCCCGGATCTGACCTTTTGTGACGATTCTGCGGTAGAGCATGTATGTTGGGACCCGA
AAGATGGTGAACTATGCCTGAATAGGGTGAAGCCAGAGGAAACTCTGGTGGAGGCTCGTAGCGATTCTGA
CGTGCAAATCGATCGTCAAATTTGGGTATA-GGGCGAAAGCGCCATTCTCATCATTGCTGGTGGTACTGG
TGAGTTCGAGGCTGGTATCTCCAAGGATGGCCAGACCCGCGAGCACGCTCTCCTCGCTTTCACCCTCGGC
GTGCGGCAACTCATCGTTGCCGTCAACAAGATGGACACCACTAAGTGGAGCGAGGACCGTTTCAACGAAA
TCATCAAGGAGACGTCAACCTTCATCAAGAAGGTTGGTTACAACCCCAAGGCCGTTGCCTTTGTTCCTAT
TTCCGGCTGGCACGGTGACAACATGTTGGAGGAGTCGGCTAGCATGCCTTGGTACAAGGGCTGGACCAGG
GAGACCAAGGCTGGTCCCGTCAAGGGCAAGACCCTCCTCGATGCTATTGATGCCATTGAACCCCCCGTCC
GACCTTCCGACAAACCCCTCCGTCTCCCCCTCCAAGATGTCTACAAAATTGGCGGTATCGGAACTGTGCC
CGTCGGTCGTGTTGAGACTGGTATCATCAAGGCCGGAATGGTCGTCACTTTCGCTCCCTCCAACGTCACC
ACTGAAGTCAAGTCTGTCGAAATGCATCACGAACAGCTCGAGCAGGGTAACCCTGGTGACAATGTCGGTT
TCAACGTCAAGAACGTGTCAGTGAAGGATATTCGTCGTGGCAACGTGGCCTCCGACTCCAAGAACGATCC
CGCCAAGGAAGCGGCCTCTTTCAACGCACAGGTCATCGTCCTCAACCACCCTGGTCAAATTGGTGCTGGT
TACGCCCCAGTTCTCGACTGTCACACCGCCCACATCGCCTGCAAGTTCGCCGAGCTCATCGAGAAGATCG
ATCGTCGTACGGGTAAATCCATTGAAAACTCGCCTAAATTCGTCAAGTCGGGTGACGCCTGCATCGTCAA
GCTCGTTCCCAGCAAGCCTATGCCNACCTATTCCGCATGCTTTTCCGAAAGTTGACTAAGGACGTTTATC
GTTATCTGCAACAGTGCGTCGAGACCCACAAGGAGTTCAACCTTGCCCTTGCAGTTAAGCATCAAACCAT
CACAAACGGCCTCAAATACTCTCTGGCGACAGGTAACTGGGGAGATCAGAAAAAGTCAATGTCTTCCAAG
GCAGGAGTATCTCAGGTCTTGAACAGATACACATATGCATCCACTCTGTCACATCTTCGTCGGTGTAACA
CTCCTCTAGGGCGCGAAGGCAAGATCGCCAAACCTCGTCAGTTGCACAACACTCATTGGGGTATGGTGTG
TCCTGCGGAAACTCCTGAAGGTCAAGCCTGTGGTCTTGTCAAGAACCTCGCCCTTATGGCGTGCATATCA
GTCGGGTCTTACTCCGCGCCCGTTATCGAGTTTTTGGAGGAGTGGGGATTGGAGTCATTGGAAGAGAACG
CGCACTCATCAACACCTTGCACAAAAGTTTTCGTGAACGGTGTCTGGATGGGTGTACATCGCGATCCTGC
CAATTTGGTGAAGACGATAAAGAAATTGAGAAGGAAAGACGACATTAGCCCAGAAGTGTCAGTTGTGCGA
GACATCAGGGAGAAGGAATTGAGGTTGTACACCGATGCTGGACGTGTTTGTCGACCACTCTTCATCGTCG
AGAACCAACAGCTGGCACTTCAGAAGAAGCACGTCAAATGGCTCAGTAACGGCCTCAACGATGATGGCGA
CGATTACAAATGGGAACATCTGGTAAAGGGTGGCATCATTGAGTTACTGGATGCCGAGGAAGAGGAAACA
GTGATGATTTCCATGACCCCTGAAGATCTTGAAAATTCTCGCCTACAGCAAAGTGGTGTTGATCCTCACG
CGAACGACGGCGAGTTTGATCCAGCAGCTCGATTGAAAGCTGGCACTCACGCACACACATGGACACATTG
CGAAATTCATCCTAGCATGATTCTTGGCATTTGTGCCAGCATTATTCCTTTCCCTGATCATAA
>Laccaria_laccata_var__pallidifolia_Cripps1603
-AGGATCATTATTGAGT-AACCTGATGTGGCTGTTAGCTGGCT------AGCATGTGCTCGTCCATCATC
TTTATATCTCCACCTGTGCACATTTTGTAGACTTGGATA-------------------------------
------ATGG----------CTCTGTCATTTACAAGACTATGTTTTTATAC---CCAAAGCATGTTTAAA
GAATGTCATCATAGGAACTTGTTTCCTAGAAACTATACAACTTTCAGCAACGGATCTCTTGGCTCTCGCA
TCGATGAAGAACGCAGCGAAATGCGTTAAGTAATGTGAATTGCAGAATTCAGTGAATCATCGAATCTTTG
AACGCACCTTGCGCTCCTTGGTATTCCGAGGAGCATGCCTGTTTGAGTGTCATTAAATTCTCAACCAT--
-----CCATTAATTTGGTTTGGCTTGGATGTGGGGGTTGCAGGCTTCATTTATGAGGTCAGCTCTCCTTA
AATGCATTAGTGGAACTTTTGTTGACCATCTATTGGTGTGATATCTATCTACACTGTGGATGTGAAGCGG
T--------GTTCAGCTTCTAACCGTCTATTGACTTA-----TTTTGACCATTTGACCTCAAATCAG---
-?????????????????????????????????????????????????????????????????????
??????????????????????????????????????????????????????????????????????
??????????????????????????????????????????????????????????????????????
??????????????????????????????????????????????????????????????????????
??????????????????????????????????????????????????????????????????????
??????????????????????????????????????????????????????????????????????
??????????????????????????????????????????????????????????????????????
??????????????????????????????????????????????????????????????????????
??????????????????????????????????????????????????????????????????????
??????????????????????????????????????????????????????????????????????
??????????????????????????????????????????????????????????????????????
??????????????????????????????????????????????????????????????????????
??????????????????????????????????????????????????????????????????????
??????????????????????????????????????????????????????????????????????
??????????????????????????????????????????????????????????????????????
??????????????????????????????????????????????????????????????????????
??????????????????????????????????????????????????????????????????????
??????????????????????????????????????????????????????????????????????
??????????????????????????????????????????????????????????????????????
??????????????????????????????????????????????????????????????????????
??????????????????????????????????????????????????????????????????????
??????????????????????????????????????????????????????????????????????
??????????????????????????????????????????????????????????????????????
??????????????????????????????????????????????????????????????????????
??????????????????????????????????????????????????????????????????????
??????????????????????????????????????????????????????????????????????
??????????????????????????????????????????????????????????????????????
??????????????????????????????????????????????????????????????????????
??????????????????????????????????????????????????????????????????????
??????????????????????????????????????????????????????????????????????
??????????????????????????????????????????????????????????????????????
??????????????????????????????????????????????????????????????????????
??????????????????????????????????????????????????????????????????????
??????????????????????????????????????????????????????????????????????
??????????????????????????????????????????????????????????????????????
??????????????????????????????????????????????????????????????????????
??????????????????????????????????????????????????????????????????????
??????????????????????????????????????????????????????????????????????
??????????????????????????????????????????????????????????????????????
???????????????????????????????????????????????????????????????
>Laccaria_laccata_var__pallidifolia_GMM7605
AAGGATCATTATTGAGTAAACCTGATGTGGCTGTTAGCTGGCTT----AGGCATGTGCTCGTCCATCATC
TTTATATCTCCACCTGTGCACATTTTGTAGACTTGGATA-------------------------------
------ATGG----------CTCTGTCATTTACAAGACTATGTTTTTATAC---CCAAAGCATGTTTAAA
GAATGTCATCATAGGAACTTGTTTCCTAGAAACTATACAACTTTCAGCAACGGATCTCTTGGCTCTCGCA
TCGATGAAGAACGCAGCGAAATGCGTTAAGTAATGTGAATTGCAGAATTCAGTGAATCATCGAATCTTTG
AACGCACCTTGCGCTCCTTGGTATTCCGAGGAGCATGCCTGTTTGAGTGTCATTAAATTCTCAACCAT--
-----CCATTAATTTGGTTTGGCTTGGATGTGGGGGTTGCAGGCTTCATTTATGAGGTCAGCTCTCCTTA
AATGCATTAGTGGAACTTTTGTTGACCATCTATTGGTGTGATATCTATCTACACTGTGGATGGGTAGCGG
T--------GTTCAGCTTCTAACCGTCTATTGACTTA-----TTTTGACCATTTGACCTCAAATCAGGTA
GCTAACAAGGATTCCCCTAGTAACTGCGAGTGAAGCGGGAAAAGCTCAAATTTAAAATCTGGCAGTCTTT
GGCTGTCCGAGTTGTAATCTAGAGAAGCATTATCCGCGCTGGACCGTGTACAAGTCTCCTGGGATGGAGC
GTCATAGAGGGTGAGAATCCCGTCTTTGACACGGACTGCCAGGGCTTTGTGATGTGCTCTCAAAGAGTCG
AGTTGTTTGGGAATGCAGCTCAAAATGGGTGGTAAATTCCATCTAAAGCTAAATATTGGCGAGAGACCGA
TAGCGAACAAGTACCGTGAGGGAAAGATGAAAAGAACTTTGGAAAGAGAGTTAAACAGTACGTGAAATTG
CTGAAAGGGAAACGCTTGAAGTCAGTCACGTTGGCCAGAGATCAACCTTGCATCTTTGCTTGGCTTACTT
TCTGGCAATGGGTCAGCATCAATTTTGGCTGGTGGAAAAAGTTCAAGGGAATGTGGCATCTTTGGATGTG
TTATAGCCTTTGTTCGCATGCATCAGTTGGGATTGAGGAACTCAGCATGCCGCAAGGCCGGGTTTTTAAC
CACGTACATGCTTAGGATGCTGGCGTAATGGCTTTAATCGACCCGTCTTGAAACACGGACCAAGGAGTCT
AACATGCCTGCGAGTGTTTGGGTGAAAAACCCGAGCGCGTAATGAAAGTGAAAGTTGAGATCCCTGTCGT
GGGGAGCATTGACGCCCAGATCTGACCTTTTGTGACGATTCTGCGGTAGAGCATGTATGTTGGGACCCGA
AAGATGGTGAACTATGCCTGAATAGGGTGAAGCCAGAGGAAACTCTGGTGGAGGCTCGTAGCGATTCTGA
CGTGCAAATCGATCGTCAAATTTGGGTATAGGGGCGAAAGCGCCATTCTCATCATTGCTGCTGGTACTGG
TGAGTTCGAGGCTGGTATCTCCAAGGATGGCCAGACCCGCGAGCACGCTCTCCTCGCTTTCACCCTCGGT
GTACGGCAACTCATCGTTGCCGTCAACAAGATGGACACCACTAAGTGGAGCGAGGACCGTTTCAACGAAA
TCATCAAGGAGACGTCAACCTTCATCAAGAAGGTTGGTTACAACCCAAAGGCTGTTGCCTTTGTTCCTAT
TTCCGGCTGGCACGGTGACAACATGTTGGAGGAGTCTGCTAGCATGACTTGGTACAAGGGCTGGACCAAG
GAGACCAAGGCTGGTGTTGTCAAGGGCAAGACCCTCCTCGATGCTATTGATGCCATTGAGCCCCCCGTCC
GACCTTCCGACAAACCCCTCCGTCTCCCCCTCCAGGATGTCTACAAAATTGGCGGTATCGGGACTGTGCC
CGTCGGTCGTGTTGAGACTGGTATCATCAAGGCCGGAATGGTCGTCAATTTCGCTCCCTCCAACGTCACC
ACTGAAGTCAAGTCCGTCGAAATGCATCACGAACAGCTTGAGCAGGGTAACCCTGGTGACAATGTCGGTT
TCAACGTCAAGAACGTGTCGGTGAAGGATATTCGTCGTGGCAACGTGGCCTCCGACTCCAAGAACGATCC
CGCCAAGGAAGCGGCCTCCTTCAACGCACAGGTCATCGTCCTCAACCACCCTGGTCAAATTGGTGCTGGT
TACGCCCCGGTTCTCGACTGTCACACCGCCCACATCGCCTGCAAGTTCGCCGAGCTCATCGAGAAGATCG
ATCGTCGTACGGGTAAATCCATTGAAAACTCGCCCAAATTCGTCAAGTCGGGTGATGCCTGCATCGTCAA
GCTCGTTCCCAGCAAGCCTATGCCNACCTTTTCCGCATGCTTTTCCGAAAGTTGACCAAGGACGTTTATC
GTTATCTACAACAGTGCGTCGAGACTCACAAGGAGTTCAACCTTGCCCTTGCAGTTAAGCATCAAACTAT
CACAAACGGCCTCAAATACTCTCTGGCGACAGGTAACTGGGGAGATCAGAAAAAGTCAATGTCTTCCAAG
GCAGGCGTATCTCAGGTCTTGAACAGATACACATATGCATCCACTCTGTCACATCTTCGTCGGTGCAACA
CTCCTCTAGGGCGCGAAGGCAAGATCGCCAAGCCTCGTCAGTTGCACAACACTCATTGGGGTATGGTGTG
CCCTGCGGAAACTCCTGAAGGTCAAGCCTGTGGTCTTGTCAAGAACCTCGCCCTTATGGCGTGCATATCA
GTCGGGTCTTATTCCGCGCCCGTTATCGAGTTTTTGGAGGAGTGGGGATTGGAGTCATTGGAAGAGAATG
CACACTCATCGACACCTTGCACAAAAGTTTTCGTGAACGGTGTCTGGATGGGTGTGCACCGCGATCCTGC
CAATTTAGTGAAGACGATAAAGAAATTGAGAAGGAAAGACGACATCAGCCCAGAAGTGTCAGTAGTGCGA
GACATCAGGGAGAAGGAATTGAGGTTGTACACCGATGCTGGACGTGTTTGTCGACCACTCTTCATCGTCG
AGAACCAACAGCTGGCACTTCAGAAGAAGCACGTCAAGTGGCTCAATAACGGCCTCAACGAAGATGGCGA
CGAGTACAAATGGGAACACCTGGTAAAGGGTGGCATCATTGAGTTACTGGATGCTGAGGAAGAGGAAACA
GTGATGATATCCATGACCCCTGAAGATCTTGAAAATTCTCGCCTGCAACAAAGTGGTGTTGATCCTCACG
CGAACGACGGCGAGTTTGATCCAGCAGCTCGATTGAAGGCTGGCACTCATGCACACACATGGACACATTG
TGAAATTCATCCTAGCATGATTCTTGGCATTTGTGCCAGCATTATTCCTTTCCCTGATCATAA
>Laccaria_lateritia_GMM7220
AAGGATCATTATTGAATAAACCTGATGTGGTTTGTAGCTGGCTTTTCGAAGCATGTGCTCGCCCGTCATC
TTTATCTCTCCACCTGTGCACCTTTTGTAGTCTTGGATACCTCTCGAGGCAACTCGGATTT-GGGATCGC
TGTGCTGTACAAGTCGGCTTTCCTTGCATTTCCAAGACTATGTTTTCATATACACCAAAGAATGTTTAAA
GAATGTCATCATGGGAACTTGTTTCCT-------ATACAACTTTCAGCAACGGATCTCTTGGCTCTCGCA
TCGATGAAGAACGCAGCGAAATGCGATAAGTAATGTGAATTGCAGAATTCAGTGAATCATCGAATCTTTG
AACGCACCTTGCGCTCCTTGGTATTCCGAGGAGCATGCCTGTTTGAGTGTCATTAAATTCTCAACCTTCC
AGCTTTTATTAGCTTGGTTAGGCTTGGATGTGGGGGTTGCGGGCTTCA-TTACGAGGTCGGCTCTCCTTA
AATGCATTAGCGGAACTTCTGTGAACCGTCTATTGGTGTGATAGTTATCTACGCCGTGGATGTGAAGCAG
CTTTATGAGGTTCAGCTTCTAACCGTCCATTGACTTGGACAATTTTGACAA-TTGACCTCAAATCAGGTA
GCTAACAAGGATTCCCCTAGTAACTGCGAGTGAAGCGGGAAAAGCTCAAATTTAAAATCTGGCAGTCTCT
GGCTGTCCGAGTTGTAATCTAGAGAAGCATTATCCGCGCTGGACCGTGTACAAGTCTCCTGGAATGGAGC
GTCATAGAGGGTGAGAATCCCGTCTTTGACACGGACTGCCAGGGCTTTGTGATGTGCTCTCAAAGAGTCG
AGTTGTTTGGGAATGCAGCTCAAAATGGGTGGTAAATTCCATCTAAAGCTAAATATTGGCGAGAGACCGA
TAGCGAACAAGTACCGTGAGGGAAAGATGAAAAGAACTTTGGAAAGAGAGTTAAACAGTACGTGAAATTG
CTGAAAGGGAAACGCTTGAAGTCAGTCGCGTTGGCCAGGGATCAACCTTGCTCTTTTGCTTGGCTTACTT
CCTGGTAATGGGTCAGCATCAATTTTGGCTGGTGGAAAAAGTTCAAGGGAATGTGGCATCTTCGGATGTG
TTATAGCCTTTGCTCGCATACATCAGTTGGGATTGAGGAACTCAGCACGCCGCAAGGCCGGGTTTTTAAC
CACGTACGTGCTTAGGATGCTGGCATAATGGCTTTAATCGACCCGTCTTGAAACACGGACCAAGGAGTCT
AACATGCCTGCGAGTGTTTGGGTGGAAAACCCGAGCGCGTAATGAAAGTGAAAGTTGAGATCCCTGTCGT
GGGGAGCATCGACGCCCGGATCTGACCTTTTGTGACGATTCCGCGGTAGAGCATGTATGTTGGGACCCGA
AAGATGGTGAACTATGCCTGAATAGGGTGAAGCCAGAGGAAACTCTGGTGGAGGCTCGTAGCGATTCTGA
CGTGCAAATCGATCGTCAAATTTGGGTATAGGGGCGAAAG??????????????????????????????
??????????????????????????????????????????????????????????????????????
??????????????????????????????????????????????????????????????????????
??????????????????????????????????????????????????????????????????????
??????????????????????????????????????????????????????????????????????
??????????????????????????????????????????????????????????????????????
??????????????????????????????????????????????????????????????????????
??????????????????????????????????????????????????????????????????????
??????????????????????????????????????????????????????????????????????
??????????????????????????????????????????????????????????????????????
??????????????????????????????????????????????????????????????????????
??????????????????????????????????????????????????????????????????????
??????????????????????????????????????????????????????????????????????
??????????????????????CCAACCTTTTCCGTATGCTTTTTAGAAAGTTGACCAAGGACGTTTATC
GTTATTTACAACAGTGCGTCGAGACCCACAAGGAGTTTAACCTTGCCCTGGCTGTCAAGCATCAAACCAT
CACAAACGGCCTCAAATACTCTCTCGCAACTGGGAACTGGGGGGATCAGAAAAAGTCGATGTCGTCCAAG
GCAGGAGTATCTCAGGTCTTGAACAGATACACATATGCCTCGACTCTATCACATCTTCGTCGGTGTAACA
CTCCYTTAGGGCGCGAAGGAAAAATTGCCAAACCTCGTCAGTTGCACAACACCCATTGGGGTATGGTGTG
TCCTGCAGAAACACCTGAAGGTCAAGCCTGTGGTCTCGTCAAAAACCTCGCCCTTATGGCATGCATATCT
GTCGGATCTTATTCTGCGCCCGTCATCGAGTTCTTGGAAGARTGGGGATTGGAGTCATTGGAAGAGAATG
CGCACTCATCAACACCTTGCACAAAAGTTTTCGTGAACGGTGTCTGGATGGGTGTRCATCGTGATCCTGC
CAATTTGGTGAAGACGATAAAGAAGCTGAGAAGGAAAGATGACATCAGCCCAGAAGTGTCCGTCGTGCGA
GACATCAGGGAGAAGGARTTGAGRTTGTACACTGACGCTGGACGTGTTTGTCGACCACTCTTCATCGTCG
AGAACCAGCAGCTGGCACTTCAGAAGAAGCACGTCAAATGGCTCAGTAACGGCGTCAACGATGATGGTGA
CGAGTACAAGTGGGAACATCTCGTAAAGGGTGGCATTATTGAGCTACTGGATGCTGAGGAAGAGGAAACC
GTGATGATCTCCATGACCCCTGAAGATCTCGAAAATTCTCGCTTGCAGCAAAGTGGTGTTGATCCTCACG
CAAACGACAGCGAGTTCGATCCAGCAGCTCGGTTGAAGGCTGGCACCCACGCACACACATGGACGCATTG
TGAAATCCATCCTAGCATGATCCTTGGCATTTGTGCCAGCATTATCCCTTTCCCTGATCATA-
>Laccaria_lilacina_GMM7531
------------------AACCTGATGTGGTTG-TAGCTGGCTTTTCGAAGTATGTGCTCGCCCGTCATC
TTTATCTCTCCACCTGTGCACCTTTTGTAGTCTTGGATACCTCTCGAGGAAACTCGGATTT-GGGATTGC
CGTGCTGTCAAAGTCGGCTTTCCTTGCATTTCCAAGACTATGTTTTTATATACACCAAAGAATGTTTACA
GAATGTCATCATGGGAACTTGTTTCCTAAAAACTATACAACTTTCAGCAACGGATCTCTTGGCTCTCGCA
TCGATGAAGAACGCAGCGAAATGCGATAAGTAATGTGAATTGCAGAATTCAGTGAATCATCGAATCTTTG
AACGCACCTTGCGCTCCTTGGTATTCCGAGGAGCATGCCTGTTTGAGTGTCATTAAATTCTCAACCTTCC
AGCTTTTATTAGCTTGGTTAGGCTTGGATGTGGGGGTTGCGGGCTTCC-TTACGAGGTCGGCTCTCCTTA
AATGCATTAGCGGAACTTTTGTGGACCGTCTATTGGTGTGATAATTATCTACGCCGTGGATGTGAAGCAG
CTTTATRAAGTTYAGCTTCTAACCGTCCATTGACTTGGACAACTTT------------------------
-CTAACAAGGATTCCCCTAGTAACTGCGAGTGAAGCGGGAAAAGCTCAAATTTAAAATCTGGCAGTCTTT
GGCTGTCCGAGTTGTAATCTAGAGAAGCATTATCCGCGCTGGACCGTGTACAAGTCTCCTGGAATGGAGC
GTCATAGAGGGTGAGAATCCCGTCTTTGACACGGACTGCCAGGGCTTTGTGATGTGCTCTCAAAGAGTCG
AGTTGTTTGGGAATGCAGCTCAAAATGGGTGGTAAATTCCATCTAAAGCTAAATATTGGCGAGAGACCGA
TAGCGAACAAGTACCGTGAGGGAAAGATGAAAAGAACTTTGGAAAGAGAGTTAAACAGTACGTGAAATTG
CTGAAAGGGAAACGCTTGAAGTCAGTCGCGTTGGCCGGGGATCAACCTTGCTTTTTTGCTTGGCTTACTT
CCTGGTAACGGGTCAGCATCAATTTTGACTGGTGGAAAAAGTTCAAGGGAATGTGGCATCTTCGGATGTG
TTATAGCCTTTGCTCGCATACATCGGTTGGGATTGAGGAACTCAGCACGCCGCAAGGCCGGGTTTTTAAC
CACGTACGTGCTTAGGATGCTGGCATAATGGCTTTAATCGACCCGTCTTGAAACACGGACCAAGGAGTCT
AACATGCCTGCGAGTGTTTGGGTGGAAAACCCGAGCGCGTAATGAAAGTGAAAGTTGAGATCCCTGTCGT
GGGGAGCATCGACGCCCGGATCAGACCTTTTGTGACGATCCCGCGGTAGAGCATGTATGTTGGGACCCGA
AAGATGGTGAACTATGCCTGAATAGGGTGAAGCCAGAGGAAACTCTGGTGGAGGCTCGTAGCGATTCTGA
CGTGCAAATCGATCGTCAAATTTGGGTATAGGGGCGAAAG------------------------------
-------------------------------------CGCGAGCACGCTCTCCTCGCCTTCACCCTTGGT
GTGCGCCAACTCATCGTTGCCGTCAACAAGATGGACACCACTAAGTGGAGCGAGGACCGTTTCACCGAAA
TCATCAAGGAGACGTCCACCTTTATCAAGAAGGTTGGTTACAACCCCAAGGCTGTTGCCTTCGTGCCCAT
TTCTGGCTGGCACGGTGACAACATGTTGGAGGAGTCCCCCAGCATGCCTTGGTACAAGGGCTGGACCAAG
GAGACCAAGGCTGGTGTCGTCAAGGGCAAGACTCTCCTCGATGCTATTGATGCCATTGAACCCCCCGTCC
GACCTTCCGACAAGCCCCTCCGTCTTCCCCTCCAGGATGTCTACAAAATCGGCGGTATCGGAACTGTGCC
CGTTGGTCGTGTTGAGACTGGTATCATCAAGGCCGGAATGGTCGTCAATTTCGCTCCCTCGAACGTCACC
ACTGAAGTCAAGTCCGTCGAAATGCACCACGAGCAGCTCGAGCAGGGTAACCCTGGTGACAATGTCGGTT
TCAACGTCAAGAACGTGTCAGTTAAGGACATTCGTCGTGGAAACGTTGCCTCCGACTCGAAGAATGATCC
CGCCAAGGAAGCCGCTTCTTTCAACGCACAGGTCATCGTCCTCAACCATCCTGGTCAAATTGGTGCTGGT
TACGCCCCGGTTCTCGATTGTCACACCGCCCACATCGCCTGCAAGTTCGCCGAGCTCATCGAGAAAATTG
ATCGTCGTACGGGTAAATCCATCGAAAACGCGCCTAAATTCGTCAAGTCGGGTGATGCCTGCATCGTCAA
GCTCGTTCCCAGCAAGCCTATGCCAACCTTTTCCGTATGCTTTTCCGAAAGTTGACCAAGGACGTTTATC
GTTATCTACAATAGTGTGTCGAGACCCACAAGGAGTTCAACCTTGCCCTCGCAGTCAAGCATCAAACCAT
CACAAACGGCCTAAAGTACTCTCTGGCAACTGGSAACTGGGGAGATCAGAAAAAGTCAATGTCATCTAAG
GCTGGAGTATCTCAGGTCTTGAACAGATACACATATGCCTCAACTCTGTCACATCTTCGTCGGTGTAACA
CTCCTCTAGGACGCGAAGGAAAGATCGCCAAACCTCGTCAGTTGCACAACACCCATTGGGGTATGGTATG
TCCTGCGGAAACCCCTGAAGGTCAAGCCTGTGGTCTTGTCAAAAACCTCGCCCTTATGGCATGCATATCA
GTCGGATCTTACTCCGCGCCTGTTATCGAGTTCTTGGAGGAGTGGGGATTGGAGTCATTGGAAGAGAACG
CGCACTCATCGACACCTTGCACGAAGGTTTTCGTGAACGGTGTCTGGATGGGTGTACATCGTGATCCTGC
CAATTTGGTGAAGACGATAAAGAAGTTGAGAAGGAAAGATGACATTAGCCCAGAGGTCTCAGTTGTGCGG
GACATCAGGGAGAAGGAATTGAGGTTGTACACGGATGCTGGACGTGTTTGTCGACCACTCTTCATCGTCG
AGAACCAGCAGCTAGCACTTCAGAAGAAGCACGTCAAATGGCTCAATAACGGCCTCAACGATGATGGTGA
CGAGTACAAGTGGGAACATCTGGTGAAGGGTGGCATCATTGAGCTACTGGACGCCGAGGAAGAGGAAACA
GTGATGATCTCCATGACTCCTGAAGATCTCGAAAACTCCCGTCTACAACAAACTGGTGTTGATCCTCACG
CGAACGACGGCGAGTTTGATCCAGCAGCTCGGTTGAAGGCTGGCACTCACGCACACACATGGACACATTG
CGAAATTCATCCCAGCATGATACTTGGCATTTGTGCTAGTATCATCCCTTTCCCTGATCATAA
>Laccaria_longipes_F1092175
------------------AACCTGATGTG-CTGTTAGCTGGCTTTTCGAAGCATGTGCTCGTCCGTCATC
TTTATCTCTCCACTTGTGCACATTTTGTAGTCTTGGATACCTCTCGAGGCAACTCGGATTTTGGAATCGC
CATGCTGTACAAGTTGGCTTTTCTTTCATTTCCAAGACTATGTTTTTATACA--CCATAGTATGTTTATA
GAATGTCATCATAGGAACTTGCTTCCTAAAAATTATACAACTTTCAGCAACGGATCTCTTGGCTCTCGCA
TCGATGAAGAACGCAGCGAAATGCGATAAGTAATGTGAATTGCAGAATTCAGTGAATCATCGAATCTTTG
AACGCACCTTGCGCTCCTTGGTATTCCGAGGAGCATGCCTGTTTGAGTGTCATTAAATTCTCAACCTCCC
AACTTTTATTAGCTTGGTTAGGCTTGGATGTGGGGGTTGTGGGCTTCA--AATGAGGTCAGCTCTCCTTA
AATGCATTAGCGAAACTTTTGTGGACCGTCTATTGGTGTGATAATTATCTACACCGGGGATGTGAAGCAG
ATTTATGAAGTTCTGCTTCTAACCGTCCATTGACTTGGACAATTTTGACAATTTGACCTCAAATCAGGTA
G------AGGATTCCCCTAGTAACTGCGAGTGAAGCGGGAAAAGCTCAAATTTAAAATCTGGCAGTCTTT
GGCTGTCCGAGTTGTAATCTAGAGAAGTATTATCCGCGCTGGACCGTGTACAAGTCTCCTGGAATGGAGC
GTCATAGAGGGTGAGAATCCCGTCTTTGACACGGACTGCCAGGGCTCTGTGATATGCTCTCAAAGAGTCG
AGTTGTTTGGGAATGCAGCTCAAAATGGGTGGTAAATTCCATCTAAAGCTAAATATTGGCGAGAGACCGA
TAGCGAACAAGTACCGTGAGGGAAAGATGAAAAGAACTTTGGAAAGAGAGTTAAACAGTACGTGAAATTG
CTGAAAGGGAAACGCTTGAAGTCAGTCGCGTTGGCCAGGGATCAACCTTGCTTCTTTGCTTGGCTTACTT
TCTGGTGATGGGTCAGCATCAATTTTGACTGATGGAAAAAGTTCAAGGGAATGTGGCATCTTCGGATGTG
TTATAGCCTTTGTTCACATACATTGGTTGGGATTGAGGAACTCAGCACGCCGTAAGGCCGGGTTTTTAAC
CACGTACGTGCTTAGGATGCTGGCATAATGGCTTTAATCGACCCGTCTTGAAACACGGACCAAGGAGTCT
AACATGCCTGCGAGTATTTGGGTGAAAAACCCGAGTGCGTAATGAAAGTGAAAGTTGAGATCCCTGTCGC
GGGGAGCATTGACGCCCGGATCTGACCTTTTGTGACGATTCTGCGGTAGAGCATGTATGTTGGGACCCGA
AAGATGGTGAACTATGCCTGAATAGGGTGAAGCCAGAGGAAACTCTGGTGGAGGCTCGTAGCGATTCTGA
CGTGCAAATCGATCGTCAAATTTGGGTATAGGGGCGAAAG??????????????????????????????
??????????????????????????????????????????????????????????????????????
??????????????????????????????????????????????????????????????????????
??????????????????????????????????????????????????????????????????????
??????????????????????????????????????????????????????????????????????
??????????????????????????????????????????????????????????????????????
??????????????????????????????????????????????????????????????????????
??????????????????????????????????????????????????????????????????????
??????????????????????????????????????????????????????????????????????
??????????????????????????????????????????????????????????????????????
??????????????????????????????????????????????????????????????????????
??????????????????????????????????????????????????????????????????????
??????????????????????????????????????????????????????????????????????
??????????????????????????????????????????????????????????????????????
??????????????????????????????????????????????????????????????????????
??????????????????????????????????????????????????????????????????????
??????????????????????????????????????????????????????????????????????
??????????????????????????????????????????????????????????????????????
??????????????????????????????????????????????????????????????????????
??????????????????????????????????????????????????????????????????????
??????????????????????????????????????????????????????????????????????
??????????????????????????????????????????????????????????????????????
??????????????????????????????????????????????????????????????????????
??????????????????????????????????????????????????????????????????????
??????????????????????????????????????????????????????????????????????
??????????????????????????????????????????????????????????????????????
??????????????????????????????????????????????????????????????????????
???????????????????????????????????????????????????????????????
>Laccaria_longistriata_KUN_HKAS123799
------------TGAATAAACCTGATGTGGCTGTTAGCTGGCTTTTMGAGGCATGTGCTCGCCCATCATC
TTTATCTCTCCACTTGTGCACCTTTTGTAGTGTTGAATACCCCTCGAGGCAACTCGGATTTTAGGATTGC
CGTGCTGTACAAGTCGGCTTTTCTTTCATTTTCAACGCTGTGTTTTTATATACACCAAAGTATGTTTAAA
GAACGTCATCATAGGAACTTGTTTTCTAAAAACTATACAACTTTCAGCAACGGATCTCTTGGCTCTCGCA
TCGATGAAGAACGCAGCGAAATGCGATAAGTAATGTGAATTGCAGAATTCAGTGAATCATCGAATCTTTG
AACGCACCTTGCGCTCCTTGGTATTCCGAGGAGCATGCCTGTTTGAGTGTCATTAAATTCTCAACCTTCC
AGCTTTTATTAGTTTGGTCAGGCTTGGATGTGGGGGTTGCAGGCTTTATTTATGAGGTCTGCTCTYCTGA
AATGCATTAGCGGAACTTTTGTGGACCGTCTATTGGTATGATAATTATCTACACCGTAGATGTAAAGCAT
TCTTATAGAGTTCAGCTTCTAACTGTCCATTGACTTGGACAATTTTAATGATTTGACCTCAAATCAGGTA
G?????????????????????????????????????????????????????????????????????
??????????????????????????????????????????????????????????????????????
??????????????????????????????????????????????????????????????????????
??????????????????????????????????????????????????????????????????????
??????????????????????????????????????????????????????????????????????
??????????????????????????????????????????????????????????????????????
??????????????????????????????????????????????????????????????????????
??????????????????????????????????????????????????????????????????????
??????????????????????????????????????????????????????????????????????
??????????????????????????????????????????????????????????????????????
??????????????????????????????????????????????????????????????????????
??????????????????????????????????????????????????????????????????????
????????????????????????????????????????------------------------------
---------------------------------------------CGCTCTCCTCGCTTTCACGCTCGGT
GTGCGGCAACTCATCGTTGCTGTCAACAAGATGGACACCACTAAGTGGAGTGAGGACCGTTTCAACGAAA
TTATTAAGGAGACATCAACCTTTATCAAGAAGGTTGGTTACAACCCCAAGGCCGTTGCCTTTGTCCCTAT
TTCTGGTTGGCACGGTGACAACATGTTGGAGGAATCCACCAGCATGCCTTGGTACAAGGGATGGACCAAG
GAGACCAAGGCTGGTGTCGTCAAGGGCAAGACCCTCCTCGATGCTATTGATGCCATTGAGCCCCCCGTTC
GACCTTCCGACAAACCCCTCCGTCTTCCCCTCCAGGATGTCTACAAAATTGGCGGTATTGGAACCGTGCC
TGTCGGTCGTGTTGAGACTGGTATCATCAAAGCGGGAATGGTCGTCACTTTCGCTCCCTCCAACGTCACC
ACTGAAGTCAAGTCTGTTGAAATGCACCACGAACAGCTCGAG----------------------------
----------------------------------------------------------------------
----------------------------------------------------------------------
----------------------------------------------------------------------
----------------------------------------------------------------------
----------------------????????????????????????????????????????????????
??????????????????????????????????????????????????????????????????????
??????????????????????????????????????????????????????????????????????
??????????????????????????????????????????????????????????????????????
??????????????????????????????????????????????????????????????????????
??????????????????????????????????????????????????????????????????????
??????????????????????????????????????????????????????????????????????
??????????????????????????????????????????????????????????????????????
??????????????????????????????????????????????????????????????????????
??????????????????????????????????????????????????????????????????????
??????????????????????????????????????????????????????????????????????
??????????????????????????????????????????????????????????????????????
??????????????????????????????????????????????????????????????????????
??????????????????????????????????????????????????????????????????????
???????????????????????????????????????????????????????????????
>Laccaria_longistriata_T__KUN_HKAS123801
------------TGAATAAACCTGATGTGGCTGTTAGCTGGCTTTTCGAGGCATGTGCTCGCCCGTCATC
TTTATCTCTCCACTTGTGCACCTTTTGTAGTGTTGAATACCCCTCGAGGCAACTCGGATTTTAGGATTGC
CGTGCTGTACAAGTCGGCTTTTCTTTCATTTTCAACGCTATGTTTTTATATACACCAAAGTATGTTTAAA
GAACGTCATCATAGGAACTTGTTTTCTAAAAACTATACAACTTTCAGCAACGGATCTCTTGGCTCTCGCA
TCGATGAAGAACGCAGCGAAATGCGATAAGTAATGTGAATTGCAGAATTCAGTGAATCATCGAATCTTTG
AACGCACCTTGCGCTCCTTGGTATTCCGAGGAGCATGCCTGTTTGAGTGTCATTAAATTCTCAACCTTCC
AGCTTTTATTAGTTTGGTCAGGCTTGGATGTGGGGGTTGCAGGCTTTATTTATGAGGTCTGCTCTTCTGA
AATGCATTAGCGGAACTTTTGTGGACCGTCTATTGGTATGATAATTATCTACACCGTAGATGTAAAGCAT
TCTTATAGAGTTCAGCTTCTAACTGTCCATTGACTTGGACAATTTT------------------------
-?????????????????????????????????????????????????????????????????????
??????????????????????????????????????????????????????????????????????
??????????????????????????????????????????????????????????????????????
??????????????????????????????????????????????????????????????????????
??????????????????????????????????????????????????????????????????????
??????????????????????????????????????????????????????????????????????
??????????????????????????????????????????????????????????????????????
??????????????????????????????????????????????????????????????????????
??????????????????????????????????????????????????????????????????????
??????????????????????????????????????????????????????????????????????
??????????????????????????????????????????????????????????????????????
??????????????????????????????????????????????????????????????????????
????????????????????????????????????????------------------------------
--------------------------------------------------------------CGCTCGGT
GTGCGGCAACTCATCGTTGCTGTCAACAAGATGGACACCACTAAGTGGAGTGAGGACCGTTTCAACGAAA
TTATTAAGGAGACATCAACCTTTATCAAGAAGGTTGGTTACAACCCCAAGGCCGTTGCCTTTGTCCCTAT
TTCTGGTTGGCACGGTGACAACATGTTGGAGGAATCCACCAGCATGCCTTGGTACAAGGGATGGACCAAG
GAGACCAAGGCTGGTGTCGTCAAGGGCAAGACCCTCCTCGATGCTATTGATGCCATTGAGCCCCCCGTTC
GACCTTCCGACAAACCCCTCCGTCTTCCCCTCCAGGATGTCTACAAAATTGGCGGTATTGGAACCGTGCC
TGTCGGTCGTGTTGAGACTGGTATCATCAAAGCGGGAATGGTCGTCACTTTCGCTCCCTCCAACGTCACC
ACTGAAGTCAAGTCTGTTGAAATGCACCACGAACAGCTCGAG----------------------------
----------------------------------------------------------------------
----------------------------------------------------------------------
----------------------------------------------------------------------
----------------------------------------------------------------------
----------------------????????????????????????????????????????????????
??????????????????????????????????????????????????????????????????????
??????????????????????????????????????????????????????????????????????
??????????????????????????????????????????????????????????????????????
??????????????????????????????????????????????????????????????????????
??????????????????????????????????????????????????????????????????????
??????????????????????????????????????????????????????????????????????
??????????????????????????????????????????????????????????????????????
??????????????????????????????????????????????????????????????????????
??????????????????????????????????????????????????????????????????????
??????????????????????????????????????????????????????????????????????
??????????????????????????????????????????????????????????????????????
??????????????????????????????????????????????????????????????????????
??????????????????????????????????????????????????????????????????????
???????????????????????????????????????????????????????????????
>Laccaria_macrocystidia_GMM7612
AAGGATCATTATTGAATAAACCTGATGTGACTGTTAGCTGGCTTTTCGAAGCATGTGCTCGTCCGTCATC
TTTATCTCTCCACCTGTGCACATTTTGTAGTCTTGGATACCTCTCGAGGCAACTCGGATTTTAGGATCGC
CGTGCTGCACAAGTCGGCTTTCCTTTCATTTCCAAGACTATGTTTTTATATACACCAAAGTATGTTTAAA
GAATGTCATCATAGGAACTTGTTTCCTAAAAATTATACAACTTTCAGCAACGGATCTCTTGGCTCTCGCA
TCGATGAAGAACGCAGCGAAATGCGATAAGTAATGTGAATTGCAGAATTCAGTGAATCATCGAATCTTTG
AACGCACCTTGCGCTCCTTGGTATTCCGAGGAGCATGCCTGTTTGAGTGTCATTAAATTCTCAACCTTCC
AGCTTTTATTAGCATGGTTAGGCTTGGATGTGGGGGTTGTGGGCTTCATCAATGAGGTCGGCTCTCCTTA
AATGCATTAGCGGAACTTTTGTGGACCGTCTATTGGTGTGATAATTATCTACGCTGTGGATGTGAAGCAG
ATTTATGAAGTTCAGCTTCTAACTGTCCATTGACTTGGACAATTTTGACAATTTGACCTCAAATCAGGTA
GCTAACAAGGATTCCCCTAGTAACTGCGAGTGAAGCGGGAAAAGCTCAAATTTAAAATCTGGCAGTCTTT
GGCTGTCCGAGTTGTAATCTAGAGAAGTATTATCCGCGCTGGACCGTGTACAAGTCTCCTGGAATGGAGC
GTCATAGAGGGTGAGAATCCCGTCTTTGACACGGACTGCCAGGGCTTTGTGATGTGCTCTCGAAGAGTCG
AGTTGTTTGGGAATGCAGCTCAAAATGGGTGGTAAATTCCATCTAAAGCTAAATATTGGCGAGAGACCGA
TAGCGAACAAGTACCGTGAGGGAAAGATGAAAAGAACTTTGGAAAGAGAGTTAAACAGTACGTGAAATTG
CTGAAAGGGAAACGCTTGAAGTCAGTCGCGTTGGCCAGGGATCAACCTTGCTTTTTTGCTTGGCTTACTT
TCTGGTGATGGGTCAGCATCAATTTTGACTGGTGGAAAAAGTTCAAGGGAATGTGGCATCTTCGGATGTG
TTATAGCCTTTGTTCACATATATCAGTTGGGATTGAGGAACTCAGCACGCCGCAAGGCCGGGTTTTTAAC
CACGTACGTGCTTAGGATGCTGGCATAATGGCTTTAATCGACCCGTCTTGAAACACGGACCAAGGAGTCT
AACATGCCTGCGAGTGTTTGGGTGAAAAACCCGAGCGCGTAATGAAAGTGAAAGTTGAGATCCCTGTCAT
GGGGAGCATTGACGCCCGGATCTGACCTTTTGTGACGATTCTGCGGTAGAGCATGTATGTTGGGACCCGA
AAGATGGTGAACTATGCCTGAATAGGGTGAAGCCAGAGGAAACTCTGGTGGAGGCTCGTAGCGATTCTGA
CGTGCAAATCGATCGTCAAATTTGGGTATAGGGGCGAAAGCGCCATTCTCATCATTGCTGGTGGTACTGG
TGAGTTCGAGGCTGGCATCTCCAAGGATGGCCAGACCCGCGAGCACGCTCTCCTCGCTTTCACCCTTGGT
GTGCGGCAACTCATCGTTGCCGTCAACAAGATGGACACCACTAAGTGGAGCGAGGACCGTTTCAACGAAA
TCATCAAGGAGACGTCAACCTTCATCAAGAAGGTTGGTTACAACCCCAAGGCCGTTGCCTTTGTCCCTAT
TTCCGGCTGGCACGGTGACAACGTGTTGGAGGAGTCCGCTAGCATGCCTTGGTACAAGGGCTGGACCAGG
GAGACCAAGGCTGGTCCCGTCAAGGGCAAGACCCTCCTCGATGCTATCGATGCCATTGAACCCCCTGTCC
GACCTTCCGACAAACCCCTCCGTCTCCCCCTTCAGGATGTCTACAAAATTGGTGGTATCGGAACTGTGCC
CGTCGGTCGTGTTGAGACTGGTATCATCAAGTCCGGAATGGTCGTCACTTTCGCCCCCTCCAACGTCACC
ACTGAAGTTAAGTCCGTCGAAATGCATCACGAACAGCTCGAGCAGGGTAACCCCGGTGACAATGTCGGTT
TCAACGTCAAGAACGTGTCAGTGAAGGATATTCGTCGTGGCAACGTGGCCTCCGACTCCAAGAACGATCC
CGCCAAGGAAGCGGCCTCTTTCAACGCACAGGTCATCGTCCTCAACCACCCTGGTCAAATTGGTGCTGGT
TACGCCCCGGTTCTCGACTGTCACACCGCCCACATCGCCTGCAAGTTCGCCGAGCTCATCGAGAAGATCG
ATCGTCGTACGGGTAAATCCATCGAAAATTCGCCTAAATTTGTCAAGTCGGGTGACGCCTGCATCGTCAA
GCTTGTCCCCAGCAAGCCTATGCCNACCTTTTCCGCATGCTTTTCCGAAAGTTGACTAAGGACGTTTATC
GTTATCTACAATAGTGCGTCGAGACCCACAAGGAGTTCAACCTTGCCCTTGCAGTCAAGCATCAAACCAT
CACAAATGGTCTCAAATACTCTCTGGCGACAGGTAACTGGGGAGATCAGAAAAAGTCAATGTCTTCCAAG
GCAGGAGTATCTCAGGTCTTGAACAGATACACATATGCATCCACTCTGTCACATCTTCGTCGGTGTAACA
CTCCTCTAGGGCGCGAAGGCAAGATCGCCAAACCTCGTCAGTTGCACAACACTCATTGGGGTATGGTGTG
TCCTGCGGAAACTCCTGAAGGTCAAGCCTGTGGTCTTGTCAAGAACCTCGCCCTTATGGCGTGCATATCA
GTCGGGTCTTACTCCGCGCCCGTTATCGAGTTTTTGGAGGAGTGGGGATTGGAGTCATTGGAAGAGAACG
CGCACTCATCAACACCTTGCACAAAAGTTTTCGTGAACGGTGTCTGGATGGGTGTGCATCGCGATCCTGC
CAATTTGGTGAAGACGATAAAGAAATTGAGAAGGAAAGACGACATTAGCCCAGAAGTGTCAGTCGTGCGA
GACATTAGGGAGAAGGAATTGAGGTTGTACACCGATGCTGGACGTGTTTGTCGACCACTCTTCATCGTCG
AGAACCAACAGCTGGCACTTCAGAAGAAGCACGTCAAATGGCTCAGTAACGGCCTCAACGATGATGGCGA
TGAGTACAAATGGGAGCATCTGGTAAAGGGTGGCATCATTGAGTTACTGGATGCTGAGGAAGAGGAAACA
GTGATGATATCCATGACCCCTGAAGATCTTGAAAATTCTCGCCTACAGCAAAGTGGTGTTGATCCTCACG
CGAACGACGGCGAGTTTGATCCAGCAGCTCGATTGAAGGCTGGCACTCACGCACACACATGGACACATTG
CGAAATTCATCCTAGCATGATTCTTGGCATTTGTGCCAGCATTATTCCTTTCCCTGATCATAA
>Laccaria_macrocystidia_GMM7626
AAGGATCATTATTGAATAAACCTGATGTGACTGTTAGCTGGCTTTTCGAAGCATGTGCTCGTCCGTCATC
TTTATCTCTCCACCTGTGCACATTTTGTAGTCTTGGATACCTCTCGAGGCAACTCGGATTTTAGGATCGC
CGTGCTGCACAAGTCGGCTTTCCTTTCATTTCCAAGACTATGTTTTTATATACACCAAAGTATGTTTAAA
GAATGTCATCATAGGAACTTGTTTCCTAAAAATTATACAACTTTCAGCAACGGATCTCTTGGCTCTCGCA
TCGATGAAGAACGCAGCGAAATGCGATAAGTAATGTGAATTGCAGAATTCAGTGAATCATCGAATCTTTG
AACGCACCTTGCGCTCCTTGGTATTCCGAGGAGCATGCCTGTTTGAGTGTCATTAAATTCTCAACCTTCC
AGCTTTTATTAGCATGGTTAGGCTTGGATGTGGGGGTTGTGGGCTTCATCAATGAGGTCGGCTCTCCTTA
AATGCATTAGCGGAACTTTTGTGGACCGTCTATTGGTGTGATAATTATCTACGCCGTGGATGTGAAGCAG
ATTTATGAAGTTCAGCTTCTAACTGTCCATTGACTTGGACAATTTTGACAATTTGACCTCAAATCAGGTA
GCTAACAAGGATTCCCCTAGTAACTGCGAGTGAAGAGGGAAAAGCTCAAATTTAAAATCTGGCAGTCTTT
GGCTGTCCGAGTTGTAATCTAGAGAAGTATTATCCGCGCTGGACCGTGTACAAGTCTCCTGGAATGGAGC
GTCATAGAGGGTGAGAATCCCGTCTTTGACACGGACTGCCAGGGCTTTGTGATGTGCTCTCGAAGAGTCG
AGTTGTTTGGGAATGCAGCTCAAAATGGGTGGTAAATTCCATCTAAAGCTAAATATTGGCGAGAGACCGA
TAGCGAACAAGTACCGTGAGGGAAAGATGAAAAGAACTTTGGAAAGAGAGTTAAACAGTACGTGAAATTG
CTGAAAGGGAAACGCTTGAAGTCAGTCGCGTTGGCCAGGGATCAACCTTGCTTTTTTGCTTGGCTTACTT
TCTGGTGATGGGTCAGCATCAATTTTGACTGGTGGAAAAAGTTCAAGGGAATGTGGCATCTTCGGATGTG
TTATAGCCTTTGTTCACATATATCAGTTGGGATTGAGGAACTCAGCACGCCGCAAGGCCGGGTTTTTAAC
CACGTACGTGCTTAGGATGCTGGCATAATGGCTTTAATCGACCCGTCTTGAAACACGGACCAAGGAGTCT
AACATGCCTGCGAGTGTTTGGGTGAAAAACCCGAGCGCGTAATGAAAGTGAAAGTTGAGATCCCTGTCAT
GGGGAGCATTGACGCCCGGATCTGACCTTTTGTGACGATTCTGCGGTAGAGCATGTATGTTGGGACCCGA
AAGATGGTGAACTATGCCTGAATAGGGTGAAGCCAGAGGAAACTCTGGTGGAGGCTCGTAGCGATTCTGA
CGTGCAAATCGATCGTCAAATTTGGGTATAGGGGCGAAAGCGCCATTCTCATCATTGCTGGTGGTACTGG
TGAGTTCGAGGCTGGCATCTCCAAGGATGGCCAGACCCGCGAGCACGCTCTCCTCGCTTTCACCCTYGGT
GTGCGGCAACTCATCGTTGCCGTCAACAAGATGGACACCACTAAGTGGAGCGAGGACCGTTTCAACGAAA
TCATCAAGGAGACGTCAACCTTCATCAAGAAGGTTGGTTACAACCCCAAGGCCGTTGCCTTTGTCCCTAT
TTCCGGCTGGCACGGTGACAACATGTTGGAGGAGTCCGCTAGCATGCCTTGGTACAAGGGCTGGACCAGG
GAGACCAAGGCTGGTCCCGTCAAGGGCAAGACCCTCCTCGATGCTATCGATGCCATTGAACCCCCTGTCC
GACCTTCCGACAAACCCCTCCGTCTCCCCCTTCAGGATGTCTACAAAATTGGTGGTATCGGAACTGTGCC
CGTCGGTCGTGTTGAGACTGGTATCATCAAGTCCGGAATGGTCGTCACTTTCGCCCCCTCCAACGTCACC
ACTGAAGTTAAGTCCGTCGAAATGCATCACGAACAGCTCGAGCAGGGTAACCCCGGTGACAATGTCGGTT
TCAACGTCAAGAACGTGTCAGTGAAGGATATTCGTCGTGGCAACGTGGCCTCCGACTCCAAGAACGATCC
CGCCAAGGAAGCGGCCTCTTTCAACGCACAGGTCATCGTCCTCAACCACCCTGGTCAAATTGGTGCTGGT
TACGCCCCGGTTCTCGACTGTCACACCGCCCACATCGCCTGCAAGTTCGCCGAGCTCATCGAGAAGATCG
ATCGTCGTACGGGTAAATCCATCGAAAATTCGCCTAAATTTGTCAAGTCGGGTGACGCCTGCATCGTCAA
GCTTGTCCCCAGCAAGCCTATG------------------------------------------------
----------------------------------------------------------------------
-------------------------------------------------------------------AGG
GCAGGAGTATCTCAGGTCTTGAACAGATACACATATGCATCCACTCTGTCACATCTTCGTCGGTGTAACA
CTCCTCTAGGGCGCGAAGGCAAGATCGCCAAACCTCGTCAGTTGCACAACACTCATTGGGGTATGGTGTG
TCCTGCGGAAACTCCTGAAGGTCAAGCCTGTGGTCTTGTCAAGAACCTCGCCCTTATGGCGTGCATATCA
GTCGGGTCTTACTCCGCGCCCGTTATCGAGTTTTTGGAGGAGTGGGGATTGGAGTCATTGGAAGAGAACG
CGCACTCATCAACACCTTGCACAAAAGTTTTCGTGAACGGTGTCTGGATGGGTGTGCATCGCGATCCTGC
CAATTTGGTGAAGACGATAAAGAAATTGAGAAGGAAAGACGACATTAGCCCAGAAGTGTCAGTCGTGCGA
GACATTAGGGAGAAGGAATTGAGGTTGTACACCGATGCTGGACGTGTTTGTCGACCACTCTTCATCGTCG
AGAACCAACAGCTGGCACTTCAGAAGAAGCACGTCAAATGGCTCAGTAACGGCCTCAACGATGATGGCGA
TGAGTACAAATGGGAGCATCTGGTAAAGGGTGGCATCATTGAGTTACTGGATGCTGAGGAAGAGGAAACA
GTGATGATATCCATGACCCCTGAAGATCTTGAAAATTCTCGCCTACAGCAAAGTGGTGTTGATCCTCACG
CGAACGACGGCGAGTTTGATCCAGCAGCTCGATTGAAGGCTGGCACTCACGCACACACATGGACACATTG
CGAAATTCATCCTAGCATGATTCTTGGCATTTGTGCCAGCATTATTCCTTTCCCTGATCATAA
>Laccaria_major_GMM6019
AAGGATCATTATTGAATAAACCTGATGTGACTGTTAGCTGGCTTTTCGAAGCATGTGCTCGTCCGTCGTC
TTTATCTCTCCACCTGTGCACATTTTGTAGTCTTGGATACCTCTCGAGGCAACTCGGATATTAGGATCGC
C--------CAAGTTGGCTTTCCTTTCATTTCCAAGACTATGTTTTTATACA--CCAAAGTATGTTTTGA
GAATGTCATCATAGGAACTTGTTTTCTAAAAATTATACAACTTTCAGCAACGGATCTCTTGGCTCTCGCA
TCGATGAAGAACGCAGCGAAATGCGATAAGTAATGTGAATTGCAGAATTCAGTGAATCATCGAATCTTTG
AACGCACCTTGCGCTCCTTGGTATTCCGAGGAGCATGCCTGTTTGAGTGTCATCAAATTCTCAACCTTCC
AGCTTTTATTAGCTTGGTTAGGCTTGGATGTGGGGGCTGCAGGCTTCATTAATGAGGTTGGCTCTCCTTA
AATGCATTAGCGGAACTTTTGTAGACCGTCTATTGGTGTGATAAATATCTACGCCGTGGATGTAA-----
------GAAGTTCAGCTTCTAACCGTCC------TTGGACAATTTTGACAATTTGACCTCAAATCAGGTA
GCTAACAAGGATTCCCCTAGTAACTGCGAGTGAAGCGGGAAAAGCTCAAATTTAAAATCTGGCAGTCTTT
GGCTGTCCGAGTTGTAATCTAGAGAAGTATTATCCGCGCTGGACCGTGTACAAGTCTCCTGGAATGGAGC
GTCATAGAGGGTGAGAATCCCGTCTTTGACACGGACTGCCAGGGCTTTGTGGTGTGCTCTCAAAGAGTCG
AGTTGTTTGGGAATGCAGCTCAAAATGGGTGGTAAATTCCATCTAAAGCTAAATATTGGCGAGAGACCGA
TAGCGAACAAGTACCGTGAGGGAAAGATGAAAAGAACTTTGGAAAGAGAGTTAAACAGTACGTGAAATTG
CTGAAAGGGAAACGCTTGAAGTCAGTCACGTCGGCCAGGGATCAACCTTGCTTCTTTGCTTGGCTTACTT
TCTGGTGATGGGTCAGCATCAATTTTGACTGGTGGAAAAAGTTCAAGGGAATGTGGCATCTTCGGATGTG
TTATAGCCTTTGTTCGCATACATTGGTTGGGATTGAGGAACTCAGCACGCCGCAAGGCCGGGTTATTAAC
CACGTACGTGCTTAGGATGCTGGCATAATGGCTTTAATCGACCCGTCTTGAAACACGGACCAAGGAGTCT
AACATGCCTGCGAGTGTTTGGGTGAAAAACCCGAGCGCGTAATGAAAGTGAAAGTTGAGATCCCTGTCGT
GGGGAGCATTGACGCCCGGATCTGACCTTTTGTGACGATTCTGCGGTTGAGCATGCATGTTGGGACCCGA
AAGATGGTGAACTATGCCTGAATAGGGTGAAGCCAGAGGAAACTCTGGTGGAGGCTCGTAGCGATTCTGA
CGTGCAAATCGATCGTCAAATTTGGGTATAGGGGCGAAAG------------------------------
-------------------------------------CGCGAGCACGCTCTCCTCGCTTTCACCCTCGGT
GTGCGGCAACTCATTGTTGCCGTCAACAAGATGGACACCACTAAGTGGAGCGAGGACCGTTTCAACGAAA
TCATCAAGGAGACGTCAACCTTCATCAAGAAGGTTGGTTACAACCCCAAGGCTGTTGCCTTTGTCCCTAT
TTCCGGCTGGCATGGTGACAACATGTTGGAGGAGTCCGCTAGCATGCCTTGGTACAAGGGCTGGACCAGG
GAGACCAAGGCTGGACCCGTCAAGGGCAAGACCCTCCTCGATGCTATTGATGCCATTGAGCCCCCCGTCC
GACCTTCCGACAAACCCCTCCGTCTCCCCCTCCAGGATGTCTACAAAATTGGCGGTATCGGAACTGTGCC
CGTCGGTCGTGTTGAGACTGGTATCATCAAGGCCGGAATGGTCGTCACTTTCGCTCCCTCCAACGTCACC
ACTGAAGTCAAGTCCGTCGAAATGCATCACGAACAGCTCGAGCAGGGTAACCCTGGTGACAATGTCGGTT
TCAACGTCAAGAATGTGTCAGTGAAAGATATTCGTCGTGGCAACGTGGCCTCCGACTCCAAGAACGATCC
CGCCAAGGAAGCGGCCTCTTTCAACGCACAGGTCATCGTCCTCAACCACCCTGGTCAAATTGGTGCTGGT
TACGCCCCGGTTCTCGACTGTCACACCGCCCACATCGCCTGCAAGTTTGCCGAGCTCATTGAGAAGATTG
ATCGTCGTACGGGTAAATCCATTGAAAACTCGCCTAAATTCGTCAAGTCTGGTGACGCCTGCATCGTCAA
GCTCGTTCCCAGCAAGCCTATGCCAACCTTTTCCGCATGCTTTTCCGAAAGTTGACCAAGGACGTCTATC
GTTATTTACAACAGTGCGTCGAGACCCACAAGGAGTTCAATCTTGCCCTTGCAGTTAAGCATCAAACTAT
CACAAACGGCCTCAAATACTCTCTGGCGACAGGTAACTGGGGAGATCAGAAAAAATCAATGTCTTCCAAG
GCAGGAGTCTCTCAGGTCTTGAACAGATACACATATGCATCCACTCTGTCACATCTTCGTCGGTGTAACA
CTCCTCTAGGGCGCGAAGGCAAGATCGCCAAACCTCGTCAGTTGCACAACACTCATTGGGGTATGGTGTG
TCCTGCGGAAACTCCTGAAGGTCAAGCCTGTGGTCTTGTCAAGAACCTCGCCCTTATGGCGTGCATATCA
GTCGGGTCTTACTCCGCGCCCGTTATCGAGTTTTTGGAGGAATGGGGATTGGAGTCATTGGAAGAGAACG
CGCACTCGTCAACACCCTGCACAAAAGTTTTCGTGAACGGTGTATGGATGGGTGTGCATCGCGATCCTGC
CAATTTGGTGAAGACGATAAAGAAATTGAGAAGGAAAGACGACATTAGCCCAGAAGTGTCAGTTGTGCGA
GACATCAGGGAGAAGGAATTGAGGTTGTACACCGATGCGGGACGTGTTTGTCGACCTCTCTTCATCGTCG
AGAATCAACAGCTGGCACTTCAGAAGAAGCACGTCAAATGGCTCAGTAACGGCCTCAACGATGATGGTGA
CGAATACAAATGGGAACATTTGGTAAAGGGTGGCATCATTGAGTTACTGGATGCTGAGGAAGAGGAAACA
GTGATGATATCCATGACCCCTGAAGATCTTGAAAATTCTCGCCTGCAGCAAAGTGGCGTTGATCCTCACG
CGAACGACGGCGAGTTCGATCCCGCAGCTCGATTGAAGGCTGGCACTCACGCACACACATGGACACATTG
CGAAATTCATCCTAGCATGATTCTTGGCATTTGTGCCAGCATTATTCCCTTCCCTGATCATAA
>Laccaria_masoniae_GMM7473
AAGGATCATTATTGAATAAACCTGATGTGGTTG-TAGCTGGTTTTTCGAAGCATGTGCTCGCCCGTCATC
TTTATCTCTCCACCTGTGCACTTTTTGTAGTCTTGGATACCTCTCGAGGAAACTCGGATTT-GGGATTGC
CGTGCTGTTAAAGTCGGCTTTCCTTCCATTTCCAAGACTATGTTTTTATATACCCCAAAGAATGTTTAAA
GAATGTCATCATGGGAACTTGTTTCCTAAAAACTATACAACTTTCAGCAACGGATCTCTTGGCTCTCGCA
TCGATGAAGAACGCAGCGAAATGCGATAAGTAATGTGAATTGCAGAATTCAGTGAATCATCGAATCTTTG
AACGCACCTTGCGCTCCTTGGTATTCCGAGGAGCATGCCTGTTTGAGTGTCATTAAATTCTCAACCTTCC
AGCTTTTATTAGCTTGGTTAGGCTTGGATGTGGGGGTTGCGGGCTTCA-CTACGAGGTCGGCTCTCCTTA
AATGCATTAGCGGAACTTTTGTGGACCGTCTATTGGTGTGATAATTATCTACGCCGTGGATGTGAAGCAG
CTTTATGAGGTTCAGCTTCTAACCGTCCATTGACTTGGACAACTTTGACAATTTGACCTCAAATCAGGTA
GCTAACAAGGATTCCCCTAGTAACTGCGAGTGAAGCGGGAAAAGCTCAAATTTAAAATCTGGCAGTCTCT
GGCTGTCCGAGTTGTAATCTAGAGAAGTATTATCCGCGCTGGACCGTGTACAAGTCTCCTGGAATGGAGC
GTCATAGAGGGTGAGAATCCCGTCTTTGACACGGACTGCCAGGGCTTTGTGATATGCTCTCAAAGAGTCG
AGTTGTTTGGGAATGCAGCTCAAAATGGGTGGTAAATTCCATCTAAAGCTAAATATTGGCGAGAGACCGA
TAGCGAACAAGTACCGTGAGGGAAAGATGAAAAGAACTTTGGAAAGAGAGTTAAACAGTACGTGAAATTG
CTGAAAGGGAAACGCTTGAAGTCAGTCGCGTTGGCTGGGGATCAACCTTGCTTTTTTGCTTGGCTTACTT
CCTGGTAACGGGTCAGCATCAATTTTGACTGGTGGAAAAAGTTCAAGGGAATGTGGCATCTTCGGATGTG
TTATAGCCTTTGCTCGCATACATCGGTTGGGATTGAGGAACTCAGCACGCCGCAAGGCCGGGTTTTTTAC
CACGTACGTGCTTAGGATGCTGGCATAATGGCTTTAATCGACCCGTCTTGAAACACGGACCAAGGAGTCT
AACATGCCTGCGAGTGTTTGGGTGGAAAACCCGAGCGCGTAATGAAAGTGAAAGTTGAGATCCCTGTCGT
GGGGAGCATCGACGCCCGGATCAGACCTTTTGTGACGATCCCGCGGTAGAGCATGTATGTTGGGACCCGA
AAGATGGTGAACTATGCCTGAATAGGGTGAAGCCAGAGGAAACTCTGGTGGAGGCTCGTAGCGATTCTGA
CGTGCAAATCGATCGTCAAATTTGGGTATAGGGGCGAAAG------------------------------
-------------------------------------CGCGAGCACGCTCTCCTCGCCTTCACCCTTGGT
GTCCGGCAACTCATCGTTGCCGTCAACAAGATGGACACCACTAAGTGGAGCGAGGACCGTTTCAACGAAA
TCATCAAGGAGACATCAACTTTCATCAAGAAGGTTGGTTACAACCCCAAAGCCGTTGCCTTCGTGCCTAT
TTCTGGCTGGCACGGTGACAACATGTTGGAGGAGTCCCCCAGCATGCCTTGGTACAAGGGCTGGACCAAG
GAGACCAAGGCTGGTGTCGTCAAGGGCAAGACTCTCCTCGATGCCATTGATGCTATTGAGCCTCCCGTCC
GACCTTCCGACAAGCCCCTCCGTCTCCCCCTCCAGGATGTCTACAAAATCGGCGGCATCGGAACTGTGCC
TGTTGGTCGTGTTGAGACTGGTATCATCAAGGCCGGAATGGTCGTTAATTTCGCTCCCTCGAACGTCACC
ACTGAAGTCAAGTCCGTCGAAATGCATCACGAGCAGCTCGAGCAGGGTAACCCTGGTGACAATGTCGGTT
TCAACGTCAAGAACGTGTCAGTTAAGGATATTCGTCGTGGAAACGTCGCCTCCGACTCTAAGAATGATCC
CGCCAAGGAAGCCGCCTCTTTCAACGCACAGGTCATCGTCCTCAACCACCCTGGTCAAATTGGTGCTGGT
TACGCCCCGGTCCTCGATTGTCACACCGCCCACATCGCCTGCAAGTTCGCCGAGCTCATCGAGAAGATCG
ATCGCCGTACGGGTAAATCCATCGAAAACGCGCCCAAATTCGTCAAGTCGGGTGATGCCTGCATCGTCAA
GCTCGTTCCCAGCAAGCCTATGCCAACCTTTTCSGTATGCTTTTCCGAAAGTTGACCAAGGACGTTTACC
GTTATCTACAATAGTGCGTCAAGACCCACAAGGAGTTCAACCTTGCCCTTGCAGTCAAGCACCAAACCAT
AACAAACGGCCTGAAGTACTCTCTGGCAACTGGGAACTGGGGAGACCAGAAAAAGTCAATGTCTTCTAAG
GCAGGAGTATCTCAGGTCTTGAACAGATACACATATGCCTCGACTTTGTCACATCTTCGTCGGTGTAACA
CTCCTCTAGGGCGCGAAGGAAAGATCGCCAAACCTCGCCAGTTGCACAACACCCACTGGGGTATGGTTTG
TCCTGCGGAAACTCCTGAAGGTCAAGCCTGTGGTCTTGTCAAAAACCTTGCCCTTATGGCATGCATATCA
GTCGGGTCTTACTCCGCGCCTGTTATCGAGTTCTTGGAAGAGTGGGGATTGGAGTCATTGGAAGAGAACG
CGCACTCATCGACACCTTGCACGAAGGTTTTCGTGAACGGTGTTTGGATGGGTGTACATCGTGATCCTGC
CAATTTGGTGAAGACGATAAAGAAGTTGAGGAGGAAAGACGACATCAGCCCAGAAGTGTCAGTTGTGCGA
GACATCAGGGAGAAGGAATTGAGGTTGTACACCGACGCTGGACGTGTTTGTCGACCACTCTTCATCGTCG
AGAACCAGCAGCTGGCACTTCAGAAGAAGCATGTCAAATGGCTCAGTAACGGCCTCAACGATGATGGCGA
CGAGTACAAGTGGGAACATCTGGTTAAGGGTGGCATCATTGAATTACTGGATGCCGAGGAAGAGGAAACA
GTAATGATCTCCATGACTCCTGAAGATCTTGAAAATTCTCGTCTACAGCAAACTGGTGTTGATCCTCACG
CGAACGACGGCGAGTTCGATCCAGCTGCTCGGTTGAAGGCTGGCACTCATGCACACACATGGACACATTG
CGAAATCCATCCTAGCATGATACTTGGCATTTGTGCCAGCATTATCCCTTTCCCTGATCATAA
>Laccaria_miniata_T__GDGM76043
------------TGAATAAACCTGATGTGGTTG-TAGCTGGCTTTTCGAAGCATGTGCTCGCCCGTCATC
TTTATCTCTCCACCTGTGCACCTTTTGTAGTCTTGGATACCTCTCGAGGAAACTCGGTTTT-TGGATCGC
TGTGCTGTACAAGTCGGCTTTCCTTGCATTTCCAAGACTATGTTTTTATATACACCAAAGAATGTTTAAA
GAATGTCATCATAGGAACTTGTTTCCTAAAAACTATACAACTTTCAGCAACGGATCTCTTGGCTCTCGCA
TCGATGAAGAACGCAGCGAAATGCGATAAGTAATGTGAATTGCAGAATTCAGTGAATCATCGAATCTTTG
AACGCACCTTGCGCTCCTTGGTATTCCGAGGAGCATGCCTGTTTGAGTGTCATTAAATTCTCAACCTTCC
AACTTTTATTAGCTTGGTTAGGCTTGGATGTGGGGGTTGCGGGCTTCA-TTACGAGGTCGGCTCTCCTTA
AATGCATTAGCGGAACTTTTGTGAACCGTCTATTGGTGTGATAATTATCTACGCCGTGGATGTGAAGCAG
CTTTATGAGGTTCAGCTTCTAACCGTCCATTGACTTGGACAATTTTGACAATTTTG--------------
-CTAACAAGGATTCCCCTAGTAACTGCGAGTGAAGCGGGAAAAGCTCAAATTTAAAATCTGGCTGTCTTT
GGCTGTCCGAGTTGTAATCTAGAGAAGCATTATCCGCGCTGGACCGTGTACAAGTCTCCTGGAATGGAGC
GTCATAGAGGGTGAGAATCCCGTCTTTGACACGGACTGCCAGGGCTTTGTGATGTGCTCTCAAAGAGTCG
AGTTGTTTGGGAATGCAGCTCAAAATGGGTGGTAAATTCCATCTAAAGCTAAATATTGGCGAGAGACCGA
TAGCGAACAAGTACCGTGAGGGAAAGATGAAAAGAACTTTGGAAAGAGAGTTAAACAGTACGTGAAATTG
CTGAAAGGGAAACGCTTGAAGTCAGTCGCGTTGGCCAGGGATCAACCTTGCTCTTTTGCTTGGCTTACTT
CCTGGTAATGGGTCAGCATCAATTTTGACTGGTGGAAAAAGTTCAAGGGAATGTGGCATCTTCGGATGTG
TTATAGCCTTTGCTCGCATACATCAGTTGGGATTGAGGAACTCAGCACGCCGCAAGGCCGGGTTTTTAAC
CACGTACGTGCTTAGGATGCTGGCATAATGGCTTTAATCGACCCGTCTTGAAACACGGACCAAGGAGTCT
AACATGCCTGCGAGTGTTTGGGTGGAAAACCCGAGCGCGTAATGAAAGTGAAAGTTGAGATCCCTGTCGT
GGGGAGCATCGACGCCCGGATCTGACCTTTTGTGACGATCCCGCGGTAGAGCATGTATGTTGGGACCCGA
AAGATGGTGAACTATGCCTGAATAGGGTGAAGCCAGAGGAAACTCTGGTGGAGGCTCGTAGCGATTCTGA
CGTGCAAATCGATCGTCAAATTTGGGTATAGGGGCGAAAG??????????????????????????????
??????????????????????????????????????????????????????????????????????
??????????????????????????????????????????????????????????????????????
??????????????????????????????????????????????????????????????????????
??????????????????????????????????????????????????????????????????????
??????????????????????????????????????????????????????????????????????
??????????????????????????????????????????????????????????????????????
??????????????????????????????????????????????????????????????????????
??????????????????????????????????????????????????????????????????????
??????????????????????????????????????????????????????????????????????
??????????????????????????????????????????????????????????????????????
??????????????????????????????????????????????????????????????????????
??????????????????????????????????????????????????????????????????????
??????????????????????????????????????????????????????????????????????
??????????????????????????????????????????????????????????????????????
??????????????????????????????????????????????????????????????????????
??????????????????????????????????????????????????????????????????????
??????????????????????????????????????????????????????????????????????
??????????????????????????????????????????????????????????????????????
??????????????????????????????????????????????????????????????????????
??????????????????????????????????????????????????????????????????????
??????????????????????????????????????????????????????????????????????
??????????????????????????????????????????????????????????????????????
??????????????????????????????????????????????????????????????????????
??????????????????????????????????????????????????????????????????????
??????????????????????????????????????????????????????????????????????
??????????????????????????????????????????????????????????????????????
???????????????????????????????????????????????????????????????
>Laccaria_montana_TWO319_MONT
-AGGATCATTATTGAAT-AACCTGATGTGGCTGTTAGCTGGCTTTTCGAAGCATGTGCTCGTCCGTCATC
TTTATCTCTCCACCTGTGCACATTTTGTAGTCTTGGATAACTCTCGAGGCAACTCGGATTTTAGGATCGC
CGTGCT----------GCTTTCCTTTCATTTCCAAGACTATGTTTTTATATACACCAAAGTATGTTTAAA
GAATGTCATGATGGGAACTTGTTTCCTAAAAATTATACAACTTTCAGCAACGGATCTCTTGGCTCTCGCA
TCGATGAAGAACGCAGCGAAATGCGATAAGTAATGTGAATTGCAGAATTCAGTGAATCATCGAATCTTTG
AACGCACCTTGCGCTCCCTGGTATTCCGAGGAGCATGCCTGTTTGAGTGTCATTAAATTCTCAACCTTCC
AGCTTTTATTGGCTTGGTTAGGCTTGGATGTGGGGGTTGTGGGCTTCATTAATGAGGTCAGCTCTCCTTA
AATGCATTAGCGGAACTTTTGTGGACCGTCTATTGGTGTGATAATTATCTACGCTGTGGATGTGAAGCAT
ATTTATGAAGTTCAGCTTCTAATCGTCCATTGACTTGGACAATTTTGACAATTTGACCTCAAATCAG---
-?????????????????????????????????????????????????????????????????????
??????????????????????????????????????????????????????????????????????
??????????????????????????????????????????????????????????????????????
??????????????????????????????????????????????????????????????????????
??????????????????????????????????????????????????????????????????????
??????????????????????????????????????????????????????????????????????
??????????????????????????????????????????????????????????????????????
??????????????????????????????????????????????????????????????????????
??????????????????????????????????????????????????????????????????????
??????????????????????????????????????????????????????????????????????
??????????????????????????????????????????????????????????????????????
??????????????????????????????????????????????????????????????????????
??????????????????????????????????????????????????????????????????????
??????????????????????????????????????????????????????????????????????
??????????????????????????????????????????????????????????????????????
??????????????????????????????????????????????????????????????????????
??????????????????????????????????????????????????????????????????????
??????????????????????????????????????????????????????????????????????
??????????????????????????????????????????????????????????????????????
??????????????????????????????????????????????????????????????????????
??????????????????????????????????????????????????????????????????????
??????????????????????????????????????????????????????????????????????
??????????????????????????????????????????????????????????????????????
??????????????????????????????????????????????????????????????????????
??????????????????????????????????????????????????????????????????????
??????????????????????????????????????????????????????????????????????
??????????????????????????????????????????????????????????????????????
??????????????????????????????????????????????????????????????????????
??????????????????????????????????????????????????????????????????????
??????????????????????????????????????????????????????????????????????
??????????????????????????????????????????????????????????????????????
??????????????????????????????????????????????????????????????????????
??????????????????????????????????????????????????????????????????????
??????????????????????????????????????????????????????????????????????
??????????????????????????????????????????????????????????????????????
??????????????????????????????????????????????????????????????????????
??????????????????????????????????????????????????????????????????????
??????????????????????????????????????????????????????????????????????
??????????????????????????????????????????????????????????????????????
???????????????????????????????????????????????????????????????
>Laccaria_montana_TWO591_MONT
-AGGATCATTATTGAATAAACCTGATGTGGCTGTTAGCTGGCTTTTCGAAGCATGTGCTCGTCCGTCATC
TTTATCTCTCCACCTGTGCACATTTTGTAGTCTTGGATAACTCTCGAGGCAACTCGGATTTTAGGATCGC
CGTGCT----------GCTTTCCTTTCATTTCCAAGACTATGTTTTTATATACACCAAAGTATGTTTAAA
GAATGTCATGATGGGAACTTGTTTCCTAAAAATTATACAACTTTCAGCAACGGATCTCTTGGCTCTCGCA
TCGATGAAGAACGCAGCGAAATGCGATAAGTAATGTGAATTGCAGAATTCAGTGAATCATCGAATCTTTG
AACGCACCTTGCGCTCCTTGGTATTCCGAGGAGCATGCCTGTTTGAGTGTCATTAAATTCTCAACCTTCC
AGCTTTTATTGGCTTGGTTAGGCTTGGATGTGGGGGTTGTGGGCTTCATTAATGAGGTCAGCTCTCCTTA
AATGCATTAGCGGAACTTTTGTGGACCGTCTATTGGTGTGATAATTATCTACGCTGTGGATGTGAAGCAT
ATTTATGAAGTTCAGCTTCTAATCGTCCATTGACTTGGACAATTTTGACAATTTGACCTCAAATCAG---
-?????????????????????????????????????????????????????????????????????
??????????????????????????????????????????????????????????????????????
??????????????????????????????????????????????????????????????????????
??????????????????????????????????????????????????????????????????????
??????????????????????????????????????????????????????????????????????
??????????????????????????????????????????????????????????????????????
??????????????????????????????????????????????????????????????????????
??????????????????????????????????????????????????????????????????????
??????????????????????????????????????????????????????????????????????
??????????????????????????????????????????????????????????????????????
??????????????????????????????????????????????????????????????????????
??????????????????????????????????????????????????????????????????????
??????????????????????????????????????????????????????????????????????
??????????????????????????????????????????????????????????????????????
??????????????????????????????????????????????????????????????????????
??????????????????????????????????????????????????????????????????????
??????????????????????????????????????????????????????????????????????
??????????????????????????????????????????????????????????????????????
??????????????????????????????????????????????????????????????????????
??????????????????????????????????????????????????????????????????????
??????????????????????????????????????????????????????????????????????
??????????????????????????????????????????????????????????????????????
??????????????????????????????????????????????????????????????????????
??????????????????????????????????????????????????????????????????????
??????????????????????????????????????????????????????????????????????
??????????????????????????????????????????????????????????????????????
??????????????????????????????????????????????????????????????????????
??????????????????????????????????????????????????????????????????????
??????????????????????????????????????????????????????????????????????
??????????????????????????????????????????????????????????????????????
??????????????????????????????????????????????????????????????????????
??????????????????????????????????????????????????????????????????????
??????????????????????????????????????????????????????????????????????
??????????????????????????????????????????????????????????????????????
??????????????????????????????????????????????????????????????????????
??????????????????????????????????????????????????????????????????????
??????????????????????????????????????????????????????????????????????
??????????????????????????????????????????????????????????????????????
??????????????????????????????????????????????????????????????????????
???????????????????????????????????????????????????????????????
>Laccaria_moshuijun_T__KUN_HKAS93732
AAGGATCATTATTGAATAAACCTGATGTGGCTGTTAGCTGGCTTTTCGAAGCATGTGCTCGTCCGTCATC
TTTATCTCTCCACCTGTGCACATTTTGTAGTCTTGGATACCTCTCGAGGCCACTCGGATTTTAGGATCGC
TGTGCTGTACAAGTCGGCTTTCCTTTCATTTCCAAGACTATGTTTTTATATACACCAAAGTATGTTTAAA
GAATGTTATCATAGGAACTTGTTTCCTAAAAACTATACAACTTTCAGCAACGGATCTCTTGGCTCTCGCA
TCGATGAAGAACGCAGCGAAATGCGATAAGTAATGTGAATTGCAGAATTCAGTGAATCATCGAATCTTTG
AACGCACCTTGCGCTCCTTGGTATTCCGAGGAGCATGCCTGTTTGAGTGTCATTAAATTCTCAACCCTCC
AGCTTTTATTGGCTTGGTTTGGCTTGGATGTGGGTGTTGCAGGCTTCAATAATGAGGTCAGCTCTCCTTA
AATGCATTAGCGGAACTTTTGTGGACCGTCTATTGGTGTGATAATTATCTACGCCGTGGATGTGAAGCAG
CTTTATGAAGTTCAGCTTCTAACCGTCCATTGACTTGGACAATTTTGACAATTTGACCTCAAATCAGGTA
G?????????????????????????????????????????????????????????????????????
??????????????????????????????????????????????????????????????????????
??????????????????????????????????????????????????????????????????????
??????????????????????????????????????????????????????????????????????
??????????????????????????????????????????????????????????????????????
??????????????????????????????????????????????????????????????????????
??????????????????????????????????????????????????????????????????????
??????????????????????????????????????????????????????????????????????
??????????????????????????????????????????????????????????????????????
??????????????????????????????????????????????????????????????????????
??????????????????????????????????????????????????????????????????????
??????????????????????????????????????????????????????????????????????
??????????????????????????????????????????????????????????????????????
??????????????????????????????????????????????????????????????????????
??????????????????????????????????????????????????????????????????????
??????????????????????????????????????????????????????????????????????
??????????????????????????????????????????????????????????????????????
??????????????????????????????????????????????????????????????????????
??????????????????????????????????????????????????????????????????????
??????????????????????????????????????????????????????????????????????
??????????????????????????????????????????????????????????????????????
??????????????????????????????????????????????????????????????????????
??????????????????????????????????????????????????????????????????????
??????????????????????????????????????????????????????????????????????
??????????????????????????????????????????????????????????????????????
??????????????????????????????????????????????????????????????????????
??????????????????????????????????????????????????????????????????????
??????????????????????????????????????????????????????????????????????
??????????????????????????????????????????????????????????????????????
??????????????????????????????????????????????????????????????????????
??????????????????????????????????????????????????????????????????????
??????????????????????????????????????????????????????????????????????
??????????????????????????????????????????????????????????????????????
??????????????????????????????????????????????????????????????????????
??????????????????????????????????????????????????????????????????????
??????????????????????????????????????????????????????????????????????
??????????????????????????????????????????????????????????????????????
??????????????????????????????????????????????????????????????????????
??????????????????????????????????????????????????????????????????????
???????????????????????????????????????????????????????????????
>Laccaria_murina_ASIS2021
------------TGAATAAACCTGATGTGGCTGTTAGCTGGCTTTTCGAAGCATGTGCTCGTCCGTCATC
TTTATATCTCCACCTGTGCACATTTTGTAGTCTTGGATACCTCTCGAGGCAACTCGGATTTTAGGATCGC
------------ATCAGCTTTCCTTTCATTTCCAAGACTATGTTTT-ATATACACCAAAGTATGTTTAAA
GARTGTCATCATGGGAACTTGTTTCCTAAAAATTATACAACTTTCAGCAACGGATCTCTTGGCTCTCGCA
TCGATGAAGAACGCAGCGAAATGCGATAAGTAATGTGAATTGCAGAATTCAGTGAATCATCGAATCTTTG
AACGCACCTTGCGCTCCTTGGTATTCCGAGGAGCATGCCTGTTTGAGTGTCATTAAATTATCAACCTTCC
AGCTTTTATTAGCTTGGTAAGGCTTGGATGTGGGGGTTGCAGGCTTCATTGATGAGGTCAGCTCTCCTTA
AATGCATTAGCGGAACTTTTGTGGACTGTCTATTGGTGTGATAATTATCTACGCCGTGGATGTGAAGCAG
CTTTATGGAGTTCAGCTTCTAACCGTCCATTGACTTGGACAATTTTGACAATTTG---------------
-?????????????????????????????????????????????????????????????????????
??????????????????????????????????????????????????????????????????????
??????????????????????????????????????????????????????????????????????
??????????????????????????????????????????????????????????????????????
??????????????????????????????????????????????????????????????????????
??????????????????????????????????????????????????????????????????????
??????????????????????????????????????????????????????????????????????
??????????????????????????????????????????????????????????????????????
??????????????????????????????????????????????????????????????????????
??????????????????????????????????????????????????????????????????????
??????????????????????????????????????????????????????????????????????
??????????????????????????????????????????????????????????????????????
??????????????????????????????????????????????????????????????????????
??????????????????????????????????????????????????????????????????????
??????????????????????????????????????????????????????????????????????
??????????????????????????????????????????????????????????????????????
??????????????????????????????????????????????????????????????????????
??????????????????????????????????????????????????????????????????????
??????????????????????????????????????????????????????????????????????
??????????????????????????????????????????????????????????????????????
??????????????????????????????????????????????????????????????????????
??????????????????????????????????????????????????????????????????????
??????????????????????????????????????????????????????????????????????
??????????????????????????????????????????????????????????????????????
??????????????????????????????????????????????????????????????????????
??????????????????????????????????????????????????????????????????????
??????????????????????????????????????????????????????????????????????
??????????????????????????????????????????????????????????????????????
??????????????????????????????????????????????????????????????????????
??????????????????????????????????????????????????????????????????????
??????????????????????????????????????????????????????????????????????
??????????????????????????????????????????????????????????????????????
??????????????????????????????????????????????????????????????????????
??????????????????????????????????????????????????????????????????????
??????????????????????????????????????????????????????????????????????
??????????????????????????????????????????????????????????????????????
??????????????????????????????????????????????????????????????????????
??????????????????????????????????????????????????????????????????????
??????????????????????????????????????????????????????????????????????
???????????????????????????????????????????????????????????????
>Laccaria_murina_ASIS24249
------------TGAATAAACCTGATGTGGCTGTTAGCTGGCTTTTCGAAGCATGTGCTCGTCCGTCATC
TTTATATCTCCACCTGTGCACATTTTGTAGTCTTGGATACCTCTCGAGGCAACTCGGATTTTAGGATCGC
------------ATCAGCTTTCCTTTCATTTCCAAGACTATGTTTTTATATACACCAAAGTATGTTTAAA
GAATGTCATCATGGGAACTTGTTTCCTAAAAATTATACAACTTTCAGCAACGGATCTCTTGGCTCTCGCA
TCGATGAAGAACGCAGCGAAATGCGATAAGTAATGTGAATTGCAGAATTCAGTGAATCATCGAATCTTTG
AACGCACCTTGCGCTCCTTGGTATTCCGAGGAGCATGCCTGTTTGAGTGTCATTAAATTATCAACCTTCC
AGCTTTTATTAGCTTGGTTAGGCTTGGATGTGGGGGTTGCAGGCTTCATTGATGAGGTCAGCTCTCCTTA
AATGCATTAGCGGAACTTTTGTGGACTGTCTATTGGTGTGATAATTATCTACGCCGTGGATGTGAAGCAG
CTTTATGGAGTTCAGCTTCTAACCGTCCATTGACTTGGACAATTTTGACAATTTG---------------
-CTAACAAGGATTCCCCTAGTAACTGCGAGTGAAGCGGGAAAAGCTCAAATTTAAAATCTGGCAGTCTTT
GGCTGTCCGAGTTGTAATCTAGAGAAGTATTATCCGCGCTGGACCGTGTACAAGTCTCCTGGAATGGAGC
GTCATAGAGGGTGAGAATCCCGTCTTTGACACGGACTGCCAGGGCTTTGTGATGTGCTCTCAAAGAGTCG
AGTTGTTTGGGAATGCAGCTCAAAATGGGTGGTAAATTCCATCTAAAGCTAAATATTGGCGAGAGACCGA
TAGCGAACAAGTACCGTGAGGGAAAGATGAAAAGAACTTTGGAAAGAGAGTTAAACAGTACGTGAAATTG
CTGAAAGGGAAACGCTTGAAGTCAGTCGCGTTGGCCAGGGATCAACCTTGCTTTTTTGCTTGGCTTACTT
TCTGGTGATGGGTCAGCATCAATTTTGACTGGTGGAAAAAGTTCAAGGGAATGTGGCATCTTCGGATGTG
TTATAGCCTTTGTTCGCATACATCGGTTGGGATTGAGGAACTCAGCACGCCGCAAGGCCGGGTTTTTAAC
CACGTACGTGCTTAGGATGCTGGCATAATGGCTTTAATCGACCCGTCTTGAAACACGGACCAAGGAGTCT
AACATGCCTGCGAGTGTTTGGGTGAAAAACCCGAGCGCGTAATGAAAGTGAAAGTTGAGATCCCTGTCAT
GGGGAGCATTGACGCCCGGATCTGACCTTTTGTGACGATTCTGCGGTAGAGCATGTATGTTGGGACCCGA
AAGATGGTGAACTATGCCTGAATAGGGTGAAGCCAGAGGAAACTCTGGTGGAGGCTCGTAGCGATTCTGA
CGTGC-----------------------------------------------------------------
------------------------GGATGGCCAGACCCGCGAGCACGCTCTCCTCGCTTTCACCCTCGGT
GTGCGGCAACTCATCGTTGCCGTCAACAAGATGGACACCACTAAGTGGAGCGAGGATCGTTTCAACCAAA
TCATCAAGGAGACGTCAACCTTSATCAAGAAGGTTGGTTACAACCCCAAGGCCGTTGCCTTTGTCCCTAT
TTCCGGCTGGCACGGTGACAACATGTTGGAGGAGTCCTCTAACATGCCTTGGTACAAGGGCTGGACCAAG
GAGACCAAGGCTGGTGTCGTCAAGGGCAAGACTCTCCTCGATGCTATTGATGCCATTGAGCCCCCCGTCC
GGCCTTTCAACAAACCCCTCCGCCTCCCCATCCAGGATGTCTACAAAATTGGCGGTATTGGAACTGTGCC
CGTCGGTCGTGTTGAGACTGGGATCATCAAAGCCGGAATGGTCGTCACTTTCGCTCCCTCCCACGTCACC
ACTGAAGTCAAGTCCATCGAAATGCATCACGAA-------------------------------------
----------------------------------------------------------------------
----------------------------------------------------------------------
----------------------------------------------------------------------
----------------------------------------------------------------------
----------------------------------------------------------------------
----------------------------------------------------------------------
----------------------------------------------------------------------
----------------------------------------------------------------------
----------------------------------------------------------------------
----------------------------------------------CTCGCCCTTATGGCGTGCATATCA
GTCGGATCTTACTCCGCGCCCGTTATCGAGTTTTTGGAGGAGTGGGGATTGGAGTCTTTGGAAGAGAACG
CACACTCATCGACACCTTGCACAAAAGTTTTTGTGAACGGTGTCTGGATGGGTGTGCATCGCGATCCTGC
CAATTTGGTGAAGACGATAAAGAAATTGAGAAGGAAAGACGACATCAGCCCAGAAGTGTCAGTTGTGCGA
GACATCAGGGAGAAGGAATTGAGGTTGTACACCGATGCTGGACGTGTTTGTCGACCACTCTTCATCGTCG
AGAACCAACAGCTGGCACTTCAGAAGAAGCACGTCAAATGGCTCAGTAACGGCCTCAACGATGATGGCGA
CGAGTACAAATGGGAACATCTTGTAAAGGGTGGCATCATTGAGCTACTGGATGCCGAGGAAGAAGAAACA
GTGATGATATCCATGACCCCTGAAGATCTTGAAAATTCTCGCCTACAGCAAAGTGGCGTTGATCCTCACG
CGAACGACGGCGAATTTGATCCAGCGGCTCGATTGAAGGCTGGCACACACGCACACACATGG--------
---------------------------------------------------------------
>Laccaria_nanlingensis_GDGM84949
------------TGAATAAACCTGATGTGACTGTTAGCTGGCTTTTTGAAGCATGTGCTCGTCCATCATC
TTTATCTCTCCACCTGTGCACATTTTGTAGTCTTGGATACCTCTCGAGCCAACTCGGATTTTAGGATCGC
------------GTCAGCTTTCCTTTCATTTCCAAGACTATGTTTTTATATACACCAAAGTATGTTTAAA
AGATGTCATCATAGGAACTTGTGTCCTAAAAATTATACAACTTTCAGCAACGGATCTCTTGGCTCTCGCA
TCGATGAAGAACGCAGCGAAATGCGATAAGTAATGTGAATTGCAGAATTCAGTGAATCATCGAATCTTTG
AACGCACCTTGCGCTCCTTGGTATTCCGAGGAGCATGCCTGTTTGAGTGTCATTAAATTCTCAACCTTCC
AACTTTTATTAGTTTGGTTAGGCTTGGATGTGGGGGTTGCAGGCTTCATTAATGAGGTTGGCTCTCCTTA
AATGCATTAGCGGAACTTTTGTGGACCGTCTATTGGTGTGATAATTATCTACACCGTGGATGTGAAGCAG
CTTTATGAAGTTCAGCTTCTAACTGTCCATTGACTTGGACAATTTTGACAATTTG---------------
-CTAAC-AGGATTCCCCTAGTAACTGCGAGTGAAGCGGGAAAAGCTCAAATTTAAAATCTGGCAGTCTTT
GGCTGTCCGAATTGTAATCTAGAGAAGTATTATCCGCGCTGGACCGTGTACAAGTCTCCTGGAATGGAGC
GTCATAGAGGGTGAGAATCCCGTCTTTGACACGGACTGCCAGGGCTTTGTGATGTGCTCTCAAAGAGTCG
AGTTGTTTGGGAATGCAGCTCAAAATGGGTGGTAAATTCCATCTAAAGCTAAATATTGGCGAGAGACCGA
TAGCGAACAAGTACCGTGAGGGAAAGATGAAAAGAACTTTGGAAAGAGAGTTAAACAGTACGTGAAATTG
CTGAAAGGGAAACGCTTGAAGTCAGTCGCGTTGGCCAGGGATCAACCTTGCTTTTTTGCTTGGCTTACTT
TCTGGTGATGGGTCAGCATCAATTTTGACTGGTGGAAAAAGTTCAGGGGAATGTGGCATCTTCGGATGTG
TTATAGCCTTTGTTCACATACATCAGTTGGGATTGAGGAACTCAGCACGCCGCAAGGCCGGGTTTTTAAC
CACGTACGTGCTTAGGATGCTGGCATAATGGCTTTAATCGACCCGTCTTGAAACACGGACCAAGGAGTCT
AACATGCCTGCGAGTGTTTGGGTGAAAAACCCGAGCGCGTAATGAAAGTGAAAGTTGAGATCCCTGTCGT
GGGGAGCATTGACGCCCGGATCTGACCTTTTGTGACGATTCTGCGGTAGAGCATGTATGTTGGGACCCGA
AAGATGGTGAACTATGCCTGAATAGGGTGAAGCCAGAGGAAAC---------------------------
----------------------------------------CGCCATTCTCATCATTGCTGGTGGTACTGG
TGAGTTCGAGGCTGGTATCTCCAAGGATGGCCAGACCCGCGAGCACGCTCTCCTCGCTTTCACCCTCGGT
GTGCGGCAACTCATCGTTGCCGTCAACAAGATGGACACCACTAAGTGGAGCGAGGACCGTTTCAACGAAA
TCATCAAGGAGACGTCAACCTTCATCAAGAAGGTTGGTTACAACCCCAAGGCCGTTGCCTTTGTCCCTAT
TTCCGGCTGGCACGGTGACAACATGTTGGAGGAGTCCGCCAGCATGCCTTGGTACAAGGGCTGGACCAAG
GAGACCAAGGCTGGTGTCGTCAAGGGCAAGACCCTCCTCGATGCCATTGATGCCATTGAGCCCCCCGTCC
GACCTTCCGACAAACCCCTCCGTCTCCCCCTCCAGGATGTCTACAAAATTGGCGGTATTGGAACTGTGCC
CGTTGGTCGTGTTGAGACTGGTATCATCAAGGCCGGAATGGTCGTCACTTTCGCTCCCTCCAACGTCACC
ACTGAAGTCAAGTCCGTCGAAATGCATCACGAACAGCTCGAGCAGGGTAACCCTGGTGACAATGTCGGTT
TCAACGTCAAGAACGTCTCAGTGAAGGATATTCGTCGTGGCAACGTGGCCTCCGACTCCAAGAACGATCC
CGCCAAGGAAGCGGCGTCTTTCAACGCACAGGTCATCGTCCTCAACCACCCTGGTCAAATTGGTGCTGGT
TACGCCCCGGTTCTCGATTGTCACACTGCCCACATCGCCTGCAAGTTCGCCGAGCTCATCGAGAAGATCG
ATCGTCGTACGGGTAAATCCATTGAACAGTCGCCCAAATTCGTCAAGTCAGGTGATGCCTGCATCGTCAA
GCTCGTTCCCAGCAAGCCTATG------------------------------------------------
----------------------------------------------------------------------
----------------------------------------------------------------------
----------------------------------------------------------------------
----------------------------------------------------------------------
----GCGGAAACTCCTGAAGGTCAAGCTTGCGGTCTTGTCAAGAACCTCGCCCTTATGGCGTGCATATCA
GTCGGGTCTTACTCTGCGCCCGTTATCGAATTTTTGGAGGAGTGGGGATTGGAGTCATTGGAAGAGAACG
CGCACTCATCAACACCTTGCACAAAAGTTTTCGTGAACGGTGTCTGGATGGGTGTGCATCGTGATCCTGC
CAATTTGGTGAAGACGATAAAGAAATTGAGAAGGAAAGACGACATCAGTCCAGAAGTGTCAGTCGTGCGA
GATATCAGGGAGAAGGAATTGAGGTTGTACACCGATGCTGGACGTGTTTGTCGACCACTCTTCATTGTCG
AGAACCAACAGCTGGCACTTCAGAAGAAGCACGTCAAATGGCTTAGTAACGGCCTCAACGAGGATGGCGA
CGAGTACAAATGGGAACATCTGGTAAAAGGTGGCATCATTGAGTTACTGGATGCTGAGGAGGAGGAAACA
GTGATGATATCCATGACCCCCGAAGATCTTGAAAATTCTCGCCTACAGCAAAGTGGTGTTGATCCTCACG
CGAACGACGGCGAGTTTGATCCAGCAGCTCGATTGAAAGCTGGCACGCACGCACACACATGGACACATTG
CGAAATTCATCCTAGCATGATTCTTGGCATTTGTGCTAGCATCATTCCTTTCCCTGATCATAA
>Laccaria_nanlingensis_T__GDGM94954
------------TGAATAAACCTGATGTGACTGTTAGCTGGCTTTTTGAAGCATGTGCTCGTCCATCATC
TTTATCTCTCCACCTGTGCACATTTTGTAGTCTTGGATACCTCTCGAGCCAACTCGGATTTTAGGATCGC
------------GTCAGCTTTCCTTTCATTTCCAAGACTATGTTTTTATATACACCAAAGTATGTTTAAA
AGATGTCATCATAGGAACTTGTGTCCTAGAAATTATACAACTTTCAGCAACGGATCTCTTGGCTCTCGCA
TCGATGAAGAACGCAGCGAAATGCGATAAGTAATGTGAATTGCAGAATTCAGTGAATCATCGAATCTTTG
AACGCACCTTGCGCTCCTTGGTATTCCGAGGAGCATGCCTGTTTGAGTGTCATTAAATTCTCAACCTTCC
AACTTTTATTAGTTTGGTTAGGCTTGGATGTGGGGGTTGCAGGCTTCATTAATGAGGTTGGCTCTCCTTA
AATGCATTAGCGGAACTTTTGTGGACCGTCTATTGGTGTGATAATTATCTACACCGTGGATGTGAAGCAG
CTTTATGAAGTTCAGCTTCTAACTGTCCATTGACTTGGACAATTTTGACAATTG----------------
-CTAAC-AGGATTCCCCTAGTAACTGCGAGTGAAGCGGGAAAAGCTCAAATTTAAAATCTGGCAGTCTTT
GGCTGTCCGAATTGTAATCTAGAGAAGTATTATCCGCGCTGGACCGTGTACAAGTCTCCTGGAATGGAGC
GTCATAGAGGGTGAGAATCCCGTCTTTGACACGGACTGCCAGGGCTTTGTGATGTGCTCTCAAAGAGTCG
AGTTGTTTGGGAATGCAGCTCAAAATGGGTGGTAAATTCCATCTAAAGCTAAATATTGGCGAGAGACCGA
TAGCGAACAAGTACCGTGAGGGAAAGATGAAAAGAACTTTGGAAAGAGAGTTAAACAGTACGTGAAATTG
CTGAAAGGGAAACGCTTGAAGTCAGTCGCGTTGGCCAGGGATCAACCTTGCTTTTTTGCTTGGCTTACTT
TCTGGTGATGGGTCAGCATCAATTTTGACTGGTGGAAAAAGTTCAGGGGAATGTGGCATCTTCGGATGTG
TTATAGCCTTTGTTCACATACATCAGTTGGGATTGAGGAACTCAGCACGCCGCAAGGCCGGGTTTTTAAC
CACGTACGTGCTTAGGATGCTGGCATAATGGCTTTAATCGACCCGTCTTGAAACACGGACCAAGGAGTCT
AACATGCCTGCGAGTGTTTGGGTGAAAAACCCGAGCGCGTAATGAAAGTGAAAGTTGAGATCCCTGTCGT
GGGGAGCATTGACGCCCGGATCTGACCTTTTGTGACGATTCTGCGGTAGAGCATGTATGTTGGGACCCGA
AAGATGGTGAACTATGCCTGAATA----------------------------------------------
----------------------------------------CGCCATTCTCATCATTGCTGGTGGTACTGG
TGAGTTCGAGGCTGGTATCTCCAAGGATGGCCAGACCCGCGAGCACGCTCTCCTCGCTTTCACCCTCGGT
GTGCGGCAACTCATCGTTGCCGTCAACAAGATGGACACCACTAAGTGGAGCGAGGACCGTTTCAACGAAA
TCATCAAGGAGACGTCAACCTTCATCAAGAAGGTTGGTTACAACCCCAAGGCCGTTGCCTTTGTCCCTAT
TTCCGGCTGGCACGGTGACAACATGTTGGAGGAGTCCGCCAGCATGCCTTGGTACAAGGGCTGGACCAAG
GAGACCAAGGCTGGTGTCGTCAAGGGCAAGACCCTCCTCGATGCCATTGATGCCATTGAGCCCCCCGTCC
GACCTTCCGACAAACCCCTCCGTCTCCCCCTCCAGGATGTCTACAAAATTGGCGGTATTGGAACTGTGCC
CGTTGGTCGTGTTGAGACTGGTATCATCAAGGCCGGAATGGTCGTCACTTTCGCTCCCTCCAACGTCACC
ACTGAAGTCAAGTCCGTCGAAATGCATCACGAACAGCTCGAGCAGGGTAACCCTGGTGACAATGTCGGTT
TCAACGTCAAGAACGTCTCAGTGAAGGATATTCGTCGTGGCAACGTGGCCTCCGACTCCAAGAACGATCC
CGCCAAGGAAGCGGCGTCTTTCAACGCACAGGTCATCGTCCTCAACCACCCTGGTCAAATTGGTGCTGGT
TACGCCCCGGTTCTCGATTGTCACACTGCCCACATCGCCTGCAAGTTCGCCGAGCTCATCGAGAAGATCG
ATCGTCGTACGGGTAAATCCATTGAACAGTCGCCCAAATTCGTCAAGTCAGGTGATGCCTGCATCGTCAA
GCTCGTTCCCAGCAAGCCTATG------------------------------------------------
----------------------------------------------------------------------
----------------------------------------------------------------------
----------------------------------------------------------------------
----------------------------------------------------------------------
----GCGGAAACTCCTGAAGGTCAAGCTTGCGGTCTTGTCAAGAACCTCGCCCTTATGGCGTGCATATCA
GTCGGGTCTTACTCTGCGCCCGTTATCGAATTTTTGGAGGAGTGGGGATTGGAGTCATTGGAAGAGAACG
CGCACTCATCAACACCTTGCACAAAAGTTTTCGTGAACGGTGTCTGGATGGGTGTGCATCGTGATCCTGC
CAATTTGGTGAAGACGATAAAGAAATTGAGAAGGAAAGACGACATCAGTCCAGAAGTGTCAGTCGTGCGA
GATATCAGGGAGAAGGAATTGAGGTTGTACACCGATGCTGGACGTGTTTGTCGACCACTCTTCATTGTCG
AGAACCAACAGCTGGCACTTCAGAAGAAGCACGTCAAATGGCTTAGTAACGGCCTCAACGAGGATGGCGA
CGAGTACAAATGGGAACATCTGGTAAAAGGTGGCATCATTGAGTTACTGGATGCTGAGGAGGAGGAAACA
GTGATGATATCCATGACCCCCGAAGATCTTGAAAATTCTCGCCTACAGCAAAGTGGTGTTGATCCTCACG
CGAACGACGGCGAGTTTGATCCAGCAGCTCGATTGAAAGCTGGCACGCACGCACACACATGGACACATTG
CGAAATTCATCCTAGCATGATTCTTGGCATTTGTGCTAGCATCATTCCTTTCCCTGATCATAA
>Laccaria_negrimarginata_GMM7631tibet
----------------------------------------------------------------------
----------------------------------------------------------------------
----------------------------------------------TATAC---CCAAAGCATGTTTAAA
GAATGTCATCATAGGAACTTGTTTCCTAGAAACTATACAACTTTCAGCAACGGATCTCTTGGCTCTCGCA
TCGATGAAGAACGCAGCGAAATGCGTTAAGTAATGTGAATTGCAGAATTCAGTGAATCATCGAATCTTTG
AACGCACCTTGCGCTCCTTGGTATTCCGAGGAGCATGCCTGTTTGAGTGTCATTAAATTCTCAACCTT--
----TCCATTAATTTGGTTTGGCTTGGATGTGGGGGTTGCWGGCTTCATTTATGAGGTCAGCTCTCCTTA
AATGCATTAGTGGAACTTTTGTTGACCATCTATTGGTGTGATATCTATCTACACTGTGGATGTGAAGCAG
T--------GTTCAGCTTCTAACCGTCTATTGACTTA------CTTGACCATTTGACCTCAAATCAGGTA
GCTAACAAGGATTCCCCTAGTAACTGCGAGTGAAGCGGGAAAAGCTCAAATTTAAAATCTGGCAGTCTTT
GGCTGTCCGAGTTGTAATCTAGAGAAGCATTATCCGCGCTGGACCGTGTACAAGTCTCCTGGGATGGAGC
GTCATAGAGGGTGAGAATCCCGTCTTTGACACGGACTGCCAGGGCTTTGTGATGTGCTCTCAAAGAGTCG
AGTTGTTTGGGAATGCAGCTCAAAATGGGTGGTAAATTCCATCTAAAGCTAAATATTGGCGAGAGACCGA
TAGCGAACAAGTACCGTGAGGGAAAGATGAAAAGAACTTTGGAAAGAGAGTTAAACAGTACGTGAAATTG
CTGAAAGGGAAACGCTTGAAGTCAGTCACGTTGGCCAGAGATCAACCTTGCATATTTGCTTGGCTTACTT
TCTGGCAATGGGTCAGCATCAATTTTGGCTGGTGGAAAAAGTTCAAGGGAATGTGGCATCTTTGGATGTG
TTATAGCCTTTGTTCGCATGCATCAGCTGGGATTGAGGAACTCAGCATGCCGCAAGGCCGGGTTTTTAAC
CACGTACATGCTTAGGATGCTGGCGTAATGGCTTTAATCGACCCGTCTTGAAACACGGACCAAGGAGTCT
AACATGCCTGCGAGTGTTTGGGTGAAAAACCCGAGCGCGTAATGAAAGTGAAAGTTGAGATCCCTGTCGT
GGGGAGCATTGACGCCCAGATCTGACCTTTTGTGACGATTCTGCGGTAGAGCATGTATGTTGGGACCCGA
AAGATGGTGAACTATGCCTGAATAGGGTGAAGCCAGAGGAAACTCTGGTGGAGGCTCGTAGCGATTCTGA
CGTGCAAATCGATCGTCAAATTTGGGTATAGGGGCGAAAG------------------------------
-------------------------------------CGCGAGCACGCTCTCCTCGCTTTCACCCTCGGT
GTACGGCAACTCATCGTTGCCGTCAACAAGATGGACACCACTAAGTGGAGCGAGGACCGTTTCAACGAAA
TCATCAAGGAGACGTCAACCTTCATCAAGAAGGTTGGTTACAACCCCAAGGCCGTTGCCTTTGTTCCTAT
TTCCGGCTGGCACGGTGACAACATGTTGGAGGAGTCTGCTAGCATGACTTGGTACAAGGGCTGGACCAAG
GAGACCAAGGCTGGTGTCGTCAAGGGCAAGACCCTCCTTGATGCTATTGATGCCATTGAGCCCCCCGTCC
GACCTTCCGACAAACCCCTCCGTCTCCCCCTCCAGGATGTCTACAAAATTGGCGGTATCGGAACTGTGCC
CGTCGGTCGTGTTGAGACTGGTATCATCAAGGCCGGAATGGTCGTCAATTTCGCTCCCTCCAACGTCACC
ACTGAAGTCAAGTCCGTCGAAATGCATCACGAACAGCTTGAGCAGGGTAACCCTGGTGACAATGTCGGTT
TCAACGTCAAGAACGTGTCGGTAAAGGATATTCGTCGTGGCAACGTGGCTTCCGACTCCAAGAACGATCC
CGCCAAGGAAGCGGCCTCTTTCAACGCACAGGTCATCGTCCTCAACCACCCTGGTCAAATTGGTGCTGGT
TACGCCCCGGTTCTCGACTGTCACACCGCCCACATCGCCTGCAAGTTCGCCGAGCTCATCGAGAAGATCG
ATCGTCGTACGGGTAAATCCATTGAAAACTCGCCCAAATTCGTCAAGTCGGGTGATGCCTGCATCGTCAA
GCTCGTTCCCAGCAAGCCTATGCCAACCTTTTCCGCATGCTTTTCCGAAAGTTGACCAAGGACGTTTATC
GTTATCTACAACAGTGCGTCGAGACCCACAAGGAGTTCAACCTTGCCCTTGCAGTTAAGCATCAAACTAT
CACAAACGGCCTCAAATACTCTCTGGCGACAGGTAACTGGGGAGATCAGAAAAAGTCAATGTCATCCAAG
GCAGGAGTATCTCAGGTCTTGAACAGATACACATATGCCTCCACTCTGTCACATCTTCGTCGGTGYAACA
CTCCTCTAGGGCGCGAAGGCAAGATCGCMAAACCTCGTCAGTTGCACAACACTCATTGGGGTATGGTGTG
TCCTGCGGAAACTCCTGAAGGTCAAGCCTGTGGTCTTGTCAAGAACCTCGCCCTTATGGCGTGCATATCA
GTCGGGTCTTACTCCGCGCCCGTTATCGAGTTTTTGGAGGAGTGGGGATTGGARTCATTGGAAGAGAATG
CACACTCATCGACACCTTGCACAAAAGTTTTCGTGAACGGTGTCTGGATGGGTGTGCATCGCGATCCTGC
CAATTTAGTGAAGACGATAAAGAAATTGAGAAGGAAAGACGACATCAGCCCAGAAGTGTCAGTAGTGCGA
GACATCAGGGAGAAGGAATTGAGGTTGTACACCGATGCTGGACGTGTTTGTCGACCACTCTTCATCGTCG
AGAACCAACAGCTGGCACTTCAGAAGAAGCACGTCAAGTGGCTCAATAACGGCCTCAACGATGATGGCGA
CGAGTACAAATGGGAACACCTGGTAAAGGGTGGCATCATTGAGTTACTGGATGCTGAGGAAGAGGAAACA
GTGATGATATCCATGACCCCTGAAGATCTTGAAAATTCTCGCCTACAGCAAAGTGGTGTTGATCCTCACG
CGAACGACGGCGAGTTTGATCCAGCAGCTCGATTGAAGGCTGGCACGCACGCACACACATGGACACATTG
TGAAATTCATCCTAGCATGATTCTTGGCATTTGTGCCAGCATTATTCCTTTCCCTGATCATAA
>Laccaria_negrimarginata_T_BAP360
AAGGATCATTATTGAGTAAACCTGATGTGGCTGTCAGCTGGCTT----CTGCATGTGCTCGTTCATCATC
TTTATCTCTCCACCTGTGCACATTTTGTAGACTTGGATA-------------------------------
------ATGG----------CTCTGTCATTTACAAGACTATGTTATTATAC---CCAAAGCATGTTTAAA
GAATGTCATCATAGGAACTTGTTTCCTAGAAACTATACAACTTTCAGCAACGGATCTCTTGGCTCTCGCA
TCGATGAAGAACGCAGCGAAATGCGTTAAGTAATGTGAATTGCAGAATTCAGTGAATCATCGAATCTTTG
AACGCACCTTGCGCTCCTTGGTATTCCGAGGAGCATGCCTGTTTGAGTGTCATTAAATTCTCAACCTT--
----TCCATTAATTTGKTTTGGCTTGGATGTGGGGGTTGCAGGCTTCATTTATGAGGTCAGCTCTCCTTA
AATGCATTAGTGGAACTTTTGTTGACCATCTATTGGTGTGATATCTATCTACACTGTGGATGTGAAGCAG
T--------GTTCAGCTTCTAACCGTCTATTGACTTA------CTTGACCATTTGACCTCAAATCAGGTA
G?????????????????????????????????????????????????????????????????????
??????????????????????????????????????????????????????????????????????
??????????????????????????????????????????????????????????????????????
??????????????????????????????????????????????????????????????????????
??????????????????????????????????????????????????????????????????????
??????????????????????????????????????????????????????????????????????
??????????????????????????????????????????????????????????????????????
??????????????????????????????????????????????????????????????????????
??????????????????????????????????????????????????????????????????????
??????????????????????????????????????????????????????????????????????
??????????????????????????????????????????????????????????????????????
??????????????????????????????????????????????????????????????????????
??????????????????????????????????????????????????????????????????????
??????????????????????????????????????????????????????????????????????
??????????????????????????????????????????????????????????????????????
??????????????????????????????????????????????????????????????????????
??????????????????????????????????????????????????????????????????????
??????????????????????????????????????????????????????????????????????
??????????????????????????????????????????????????????????????????????
??????????????????????????????????????????????????????????????????????
??????????????????????????????????????????????????????????????????????
??????????????????????????????????????????????????????????????????????
??????????????????????????????????????????????????????????????????????
??????????????????????????????????????????????????????????????????????
??????????????????????????????????????????????????????????????????????
??????????????????????????????????????????????????????????????????????
??????????????????????????????????????????????????????????????????????
??????????????????????????????????????????????????????????????????????
??????????????????????????????????????????????????????????????????????
??????????????????????????????????????????????????????????????????????
??????????????????????????????????????????????????????????????????????
??????????????????????????????????????????????????????????????????????
??????????????????????????????????????????????????????????????????????
??????????????????????????????????????????????????????????????????????
??????????????????????????????????????????????????????????????????????
??????????????????????????????????????????????????????????????????????
??????????????????????????????????????????????????????????????????????
??????????????????????????????????????????????????????????????????????
??????????????????????????????????????????????????????????????????????
???????????????????????????????????????????????????????????????
>Laccaria_neovinaceoavellanea_GDGM53063
------------TGAATAAACCTGATGTGGCTGTTAGCTGGCTTTTCGAAGCATGTGCTCGCCCATTATC
TTTATCTCTCCACCTGTGCACTTTTTGTAGTCTTGAATACCTCTCAAGGTGACTTGGATTTTAGGATTGC
CGTGCT-TATAAGTCGGCTTTTCTTTCATTTTCAAGACTATGTTTCTATACACACCAAAGTATGTTTAAA
GAATGTGATCATAGGAATCTGTTTCCTAAAAACTATACAACTTTCAGCAACGGATCTCTTGGCTCTCGCA
TCGATGAAGAACGCAGCGAAATGCGATAAGTAATGTGAATTGCAGAATTCAGTGAATCATCGAATCTTTG
AACGCACCTTGCGCTCCTTGGTATTCTGAGGAGCATGCCTGTTTGAGTGTCATTAAATTCTCAACCTTCC
AGCTTTTATCAGTTTGGTCAGGCTTGGATGTGGGGGTTGCAGGCTTCATTTATGAGCTCTGCTCTCCTTA
AATGCATTAGCGGAACTTTTGTGGACCGTCTATTGGTGTGATAATTATCTACACCGTGGATGTAAAGCAG
GTTTATAAAGTTCAGCTTCTAACTGTCTATTGACTTGGACAATTTTGACAATTTG---------------
------------------------TGCGAGTGAAGCGGGAAAAGCTCAAATTTAAAATCTGACAGTCTTT
GGCTGTCCGAGTTGTAATCTAGAGAAGCATTATCCGCGCTGGACCGTGTACAAGTCTCCTGGAATGGAGC
GTCATAGAGGGTGAGAATCCCGTCTTTGACACGGACTACCAGGGCTTTGTGATGTGCTCTCAAAGAGTCG
AGTTGTTTGGGAATGCAGCTCAAAATGGGTGGTAAATTCCATCTAAAGCTAAATATTGGCGAGAGACCGA
TAGCGAACAAGTACCGTGAGGGAAAGATGAAAAGAACTTTGGAAAGAGAGTTAAACAGTACGTGAAATTG
CTGAAAGGGAAACGCTTGAAGTCAGTCGCGTTGGCCAGGGATCAACCTTGCTTTTTTGCTTGGCTTATTT
TCTGGTAATGGGTCAGCATCAATTTTGACTGGTGGAAAAAGTTCAAGGGAATGTGGCATCTTTGGATGTG
TTATAGCCTTTGTTCGCATACATCAGTTGGGATTGAGGAACTCAGCACGCCGAAAGGCCGGGTTTTTAAC
CACGTACGTGCTTAGGATGCTGGCATAATGGCTTTAATCGACCCGTCTTGAAACACGGACCAAGGAGTCT
AACATGCCTGCGAGTGTTTTGGTGAAAAACCAGAGCGCATAATGAAAGTGAAAGTTGAGATCCCTGTCGT
GGGGAGCATCGACGCCCAGATCTGACCTTTTGTGACGATTCTGCGGTAGAGCATGTATGTTGGGACCCGA
AAGATGGTGAACTATGCCTGAATAGGGTGAAGCCAGAGGAAACTCTGGTGGAGGCTCGTAGCGATTCTGA
CGTGCAAATCGATCGTCAAATTTGGGTATAGGGGCGAAAG??????????????????????????????
??????????????????????????????????????????????????????????????????????
??????????????????????????????????????????????????????????????????????
??????????????????????????????????????????????????????????????????????
??????????????????????????????????????????????????????????????????????
??????????????????????????????????????????????????????????????????????
??????????????????????????????????????????????????????????????????????
??????????????????????????????????????????????????????????????????????
??????????????????????????????????????????????????????????????????????
??????????????????????????????????????????????????????????????????????
??????????????????????????????????????????????????????????????????????
??????????????????????????????????????????????????????????????????????
??????????????????????????????????????????????????????????????????????
??????????????????????????????????????????????????????????????????????
??????????????????????????????????????????????????????????????????????
??????????????????????????????????????????????????????????????????????
??????????????????????????????????????????????????????????????????????
??????????????????????????????????????????????????????????????????????
??????????????????????????????????????????????????????????????????????
??????????????????????????????????????????????????????????????????????
??????????????????????????????????????????????????????????????????????
??????????????????????????????????????????????????????????????????????
??????????????????????????????????????????????????????????????????????
??????????????????????????????????????????????????????????????????????
??????????????????????????????????????????????????????????????????????
??????????????????????????????????????????????????????????????????????
??????????????????????????????????????????????????????????????????????
???????????????????????????????????????????????????????????????
>Laccaria_neovinaceoavellanea_T__GDGM52852
------------TGAATAAACCTGATGTGGCTGTTAGCTGGCTTTTCGAAGCATGTGCTCGCCCATTATC
TTTATCTCTCCACCTGTGCACTTTTTGTAGTCTTGAATACCTCTCAAGGTGACTTGGATTTTAGGATTGC
CGTGCT-TATAAGTCGGCTTTTCTTTCATTTTCAAGACTATGTTTCTATACACACCAAAGTATGTTTAAA
GAATGTGATCATAGGAATCTGTTTCCTAAAAACTATACAACTTTCAGCAACGGATCTCTTGGCTCTCGCA
TCGATGAAGAACGCAGCGAAATGCGATAAGTAATGTGAATTGCAGAATTCAGTGAATCATCGAATCTTTG
AACGCACCTTGCGCTCCTTGGTATTCTGAGGAGCATGCCTGTTTGAGTGTCATTAAATTCTCAACCTTCC
AGCTTTTATCAGTTTGGTCAGGCTTGGATGTGGGGGTTGCAGGCTTCATTTATGAGCTCTGCTCTCCTTA
AATGCATTAGCGGAACTTTTGTGGACCGTCTATTGGTGTGATAATTATCTACACCGTGGATGTAAAGCAG
GTTTATAAAGTTCAGCTTCTAACTGTCTATTGACTTGGACAATTTTGACAATTTG---------------
-CTAACAAGGATTCCCCTAGTAACTGCGAGTGAAGCGGGAAAAGCTCAAATTTAAAATCTGACAGTCTTT
GGCTGTCCGAGTTGTAATCTAGAGAAGCATTATCCGCGCTGGACCGTGTACAAGTCTCCTGGAATGGAGC
GTCATAGAGGGTGAGAATCCCGTCTTTGACACGGACTGCCAGGGCTTTGTGATATGCTCTCAAAGAGTCG
AGTTGTTTGGGAATGCAGCTCAAAATGGGTGGTAAATTCCATCTAAAGCTAAATATTGGCGAGAGACCGA
TAGCGAACAAGTACCGTGAGGGAAAGATGAAAAGAACTTTGGAAAGAGAGTTAAACAGTACGTGAAATTG
CTGAAAGGGAAACGCTTGAAGTCAGTCGCGTTGGCCAGTGATCAACCTTGCTTTTTTGCTTGGCTTATTT
TCTGGTAATGGGTCAGCATCAATTTTGACTGGTGGAAAAAGTTCAAGGGAATGTGGCATCTTTGGATGTG
TTATAGCCTTTGTTCGCATACATCAGTTGGGATTGAGGAACTCAGCACGCCGAAAGGCCGGGTTTTTAAC
CACGTACGTGCTTAGGATGCTGGCATAATGGCTTTAATCGACCCGTCTTGAAACACGGACCAAGGAGTCT
AACATGCCTGCGAGTGTTTTGGTGAAAAACCAGAGCGCATAATGAAAGTGAAAGTTGAGATCCCTGTCGT
GGGGAGCATTGACGCCCAGATCTGACCTTTTGTGACGATTCTGCGGTAGAGCATGTATGTTGGGACCCGA
AAGATGGTGAACTATGCCTGAATAGGGTGAAGCCAGAGGAAACTCTGGTGGAGGCTCGTAGCGATTCTGA
CGTGCAAATCGATCGTCAAATTTGGGTATAGGGGCGAAAG??????????????????????????????
??????????????????????????????????????????????????????????????????????
??????????????????????????????????????????????????????????????????????
??????????????????????????????????????????????????????????????????????
??????????????????????????????????????????????????????????????????????
??????????????????????????????????????????????????????????????????????
??????????????????????????????????????????????????????????????????????
??????????????????????????????????????????????????????????????????????
??????????????????????????????????????????????????????????????????????
??????????????????????????????????????????????????????????????????????
??????????????????????????????????????????????????????????????????????
??????????????????????????????????????????????????????????????????????
??????????????????????????????????????????????????????????????????????
??????????????????????????????????????????????????????????????????????
??????????????????????????????????????????????????????????????????????
??????????????????????????????????????????????????????????????????????
??????????????????????????????????????????????????????????????????????
??????????????????????????????????????????????????????????????????????
??????????????????????????????????????????????????????????????????????
??????????????????????????????????????????????????????????????????????
??????????????????????????????????????????????????????????????????????
??????????????????????????????????????????????????????????????????????
??????????????????????????????????????????????????????????????????????
??????????????????????????????????????????????????????????????????????
??????????????????????????????????????????????????????????????????????
??????????????????????????????????????????????????????????????????????
??????????????????????????????????????????????????????????????????????
???????????????????????????????????????????????????????????????
>Laccaria_nobilis_AWW584
-----TCATTATTGAATAAACCTGATGTGGCTGTTAGCTGGCTTTTTGAACCATGTGCTCGTCCGTCATC
TTTATCTCTCCACCTGTGCACATTTTGTAGTCTTGGATACCTCTCGAGGCAACTCGGATTTTAGGATCGC
CATGCTGTACAAGTTGGCTTTCCTTTCATTTCCAAGACTATGTTTTTATATACACCAAAGTATGTTTAAA
GAATGTCATCATAGGAACTTGTTTCCTAAAAAGTATACAACTTTCAGCAACGGATCTCTTGGCTCTCGCA
TCGATGAAGAACGCAGCGAAATGCGATAAGTAATGTGAATTGCAGAATTCAGTGAATCATCGAATCTTTG
AACGCACCTTGCGCTCCTTGGTATTCTGAGGAGCATGCCTGTTTGAGTGTCATTAAATTCTCAACCTTCC
AGCTTTTATTAGCTTGGTTAGGCTTGGATGTGGGGGTTGCAGGCTTCATGAATGAGGTCAGCTCTCCTTA
AATGCATTAGCGGAACTTTTGTGGACCGTCTATTGGTGTGATAATTATCTACGCCGTGGATGTGAAGCAG
CTTTATGAAGTTCAGCTTCTAACCGTCCATTGACTTGGACAATTTCGACAA-TTGACCTCAAATCAG---
-CTAACAAGGATTCCCCTAGTAACTGCGAGTGAAGCGGGAAAAGCTCAAATTTAAAATCTGGCAGTCTTT
GACTGTCCGAGTTGTAATCTAGAGAAGTATTATCCGCGCTGGACCGTGTACAAGTCTCCTGGAATGGAGC
GTCATAGAGGGTGAGAATCCCGTCTTTGACACGGACTGCCAGGGCTTTGTGATGTGCTCTCAAAGAGTCG
AGTTGTTTGGGAATGCAGCTCAAAATGGGTGGTAAATTCCATCTAAAGCTAAATATTGGCGAGAGACCGA
TAGCGAACAAGTACCGTGAGGGAAAGATGAAAAGAACTTTGGAAAGAGAGTTAAACAGTACGTGAAATTG
CTGAAAGGGAAACGCTTGAAGTCAGTCACGTTGGCCAGGGATCAACCTTGCTTTTTTGCTTGGCTTACTT
TCTGGTGATGGGTCAGCATCAATTTTGACTGGTGGAAAAAGTTCAAGGGAATGTGGCATCTTCGGATGTG
TTATAGCCTTTGTTCACATACATCAGTTGGGATTGAGGAACTCAGCACGCCGCAAGGCCGGGTTTTTAAC
CACGTACGTGCTTAGGATGCTGGCATAATGGCTTTAATCGACCCGTCTTGAAACACGGACCAAGGAGTCT
AACATGCCTGCGAGTGTTTGGGTGAAAAACCCGAGCGCATAATGAAAGTGAAAGTTGAGATCCCTGTCGT
GGGGAGCATTGACGCCCGGATCTGACCTTTTGTGACGATTCTGCGGTAGAGCATGCATGTTGGGACCCGA
AAGATGGTGAACTATGCCTGAATAGGGTGAAGCCAGAGGAAACTCTGGTGGAGGCTCGTAGCGATTCTGA
CGTGCAAATCGATCGTCAAATTTGGGTATAGGGGCGAAAG??????????????????????????????
??????????????????????????????????????????????????????????????????????
??????????????????????????????????????????????????????????????????????
??????????????????????????????????????????????????????????????????????
??????????????????????????????????????????????????????????????????????
??????????????????????????????????????????????????????????????????????
??????????????????????????????????????????????????????????????????????
??????????????????????????????????????????????????????????????????????
??????????????????????????????????????????????????????????????????????
??????????????????????????????????????????????????????????????????????
??????????????????????????????????????????????????????????????????????
??????????????????????????????????????????????????????????????????????
??????????????????????????????????????????????????????????????????????
??????????????????????CCCACCTTTTCCGCATGCTTTTCCGAAAGTTGACCAAGGACGTTTATC
GTTATCTACAACAGTGCGTCGAGACCCACAAGGAGTTCAACCTTGCCCTTGCAGTTAAGCATCAAACCAT
CACAAACGGCCTCAAATACTCTCTGGCGACAGGTAACTGGGGAGATCAGAAAAAATCAATGTCTTCCAAG
GCAGGAGTATCTCAGGTCTTGAACAGATACACATATGCATCCACTCTATCACATCTTCGTCGGTGTAACA
CTCCTCTAGGGCGCGAAGGCAAGATTGCCAAACCTCGTCAGTTGCACAACACTCATTGGGGTATGGTGTG
TCCTGCGGAAACTCCTGAAGGTCAAGCCTGTGGTCTTGTCAAGAACCTCGCCCTTATGGCATGCATATCA
GTCGGGTCTTACTCCGCGCCCGTTATCGAGTTTTTGGAGGAGTGGGGATTGGAGTCATTGGAAGAGAACG
CGCACTCATCAACACCTTGCACAAAAGTTTTCGTGAACGGTGTCTGGATGGGTGTGCATCGCGATCCTGC
CAATTTGGTGAAGACAATAAAGAAATTGAGAAGGAAAGACGACATTAGCCCAGAAGTCTCAGTTGTGCGA
GACATCAGGGAGAAGGAATTGAGGTTGTACACCGATGCTGGACGTGTTTGTCGACCACTCTTCATCGTCG
AAAACCAACAGCTGGCACTTCAGAAGAAGCACGTCAAATGGCTCAGTAACGGCSTCAACGATGATGGCGA
CGAGTACAAATGGGAACATCTGGTAAAGGGTGGCATCATTGAGTTAYTGGATGCTGAGGAAGAGGAAACA
GTGATGATATCCATGACCCCTGAAGATCTTGAAAATTCTCGCCTACAGCAAAGTGGTGTTGATCCTCACG
CGAACGACGGCGAGTTTGATCCAGCAGCTCGATTGAAGGCTGGCACTCACGCACACACATGGACACATTG
CGAAATTCATCCTAGCATGATTCTTGGCATTTGTGCCAGCATTATTCCTTTCCCTGATCATAA
>Laccaria_nobilis_F1120629
------------------AACCTGATGTGATTGTTAGCTGGCTTTTCGAAGCATGTGCTCGTCTGTCATC
TTTATCTCTCCACCTGTGCACATTTTGTAGTCTTGGATACCTCTCGAGGAAACTCGGATTTTAGRATCGC
TGTGCTGTACAAGTCRGCTTTTCTTTCATTTCCAAGACTATGTTTTTATATACACCAAAGTATGTTTATA
GAATGTCATCATGGGAACTTGTTTCCTAAAAATTATACAACTTTCAGCAACGGATCTCTTGGCTCTCGCA
TCGATGAAGAACGCAGCGAAATGCGATAAGTAATGTGAATTGCAGAATTCAGTGAATCATCGAATCTTTG
AACGCACCTTGCGCTCCTTGGTATTCCGAGGAGCATGCCTGTTTGAGTGTCATTAAATTCTCAACCTTCC
ARCTTTTATTAGCTTGGTTAGGCTTGGATGTGGGGGTTGCGGGCTTCAATAATGAGGTCGGCTCTCCTTA
AATGCATTAGTGGAACTTTTGTGGACCGTCTATTGGTGTGATAATTATCTACGCCGTGGATGTGAAGCAG
CTTTATGAAGTTCTGCTTCTAACCGTCCATTGACTTGGACAATTT-------------------------
-----CAAGGATTCCCCTAGTAACTGCGAGTGAAGCGGGAAAAGCTCAAATTTAAAATCTGGCGGTCTTT
GGCTGTCCGAGTTGTAATCTAGAGAAGTATTATCCGCGCTGGACCGTGTACAAGTCTCCTGGAATGGAGC
GTCATAGAGGGTGAGAATCCCGTCTTTGACACGGACTGCCAGGGCTTTGTGATATGCTCTCAAAGAGTCG
AGTTGTTTGGGAATGCAGCTCAAAATGGGTGGTAAATTCCATCTAAAGCTAAATATTGGCGAGAGACCGA
TAGCGAACAAGTACCGTGAGGGAAAGATGAAAAGAACTTTGGAAAGAGAGTTAAACAGTACGTGAAATTG
CTGAAAGGGAAACGCTTGAAGTCAGTCGCGTTGGCCAGGGATCAACCTTGCTTTTTTGCTTGGCTTACTT
TCTGGTGATGGGTCAGCATCAATTTTGACCGGTGGAAAAAGTTCAAAGGAATGTGGCATCTTCGGATGTG
TTATAGCCTTTGTTCACATACATTGGTTGGGATTGAGGAACTCAGCACGCCGCAAGGCCGGGTTTTTAAC
CACGTACGTGCTTAGGATGCTGGCATAATGGCTTTAATCGACCCGTCTTGAAACACGGACCAAGGAGTCT
AACATGCCTGCGAGTATTTGGGTGAAAAACCCGAGTGCGTAATGAAAGTGAAAGTTGAGATCCCTGTCGT
GGGGAGCATTGACGCCCGGATCTGACCTTTTGTGACGATTCTGCGGTAGAGCATGTATGTTGGGACCCGA
AAGATGGTGAACTATGCCTGAATAGGGTGAAGCCAGAGGAAACTCTGGTGGAGGCTCGTAGCGATTCTGA
CGTGCAAATCGATCGTCAAATTTGGGTATAGGGGCGAAAG??????????????????????????????
??????????????????????????????????????????????????????????????????????
??????????????????????????????????????????????????????????????????????
??????????????????????????????????????????????????????????????????????
??????????????????????????????????????????????????????????????????????
??????????????????????????????????????????????????????????????????????
??????????????????????????????????????????????????????????????????????
??????????????????????????????????????????????????????????????????????
??????????????????????????????????????????????????????????????????????
??????????????????????????????????????????????????????????????????????
??????????????????????????????????????????????????????????????????????
??????????????????????????????????????????????????????????????????????
??????????????????????????????????????????????????????????????????????
??????????????????????????????????????????????????????????????????????
??????????????????????????????????????????????????????????????????????
??????????????????????????????????????????????????????????????????????
??????????????????????????????????????????????????????????????????????
??????????????????????????????????????????????????????????????????????
??????????????????????????????????????????????????????????????????????
??????????????????????????????????????????????????????????????????????
??????????????????????????????????????????????????????????????????????
??????????????????????????????????????????????????????????????????????
??????????????????????????????????????????????????????????????????????
??????????????????????????????????????????????????????????????????????
??????????????????????????????????????????????????????????????????????
??????????????????????????????????????????????????????????????????????
??????????????????????????????????????????????????????????????????????
???????????????????????????????????????????????????????????????
>Laccaria_oblongospora__ObiFr
-AGGATCATTATTGAATAAATCTGATGTGGCTGTTAGCTGGCTTTTCGAAGCATGTGCTCGTCCATCATC
TTTATCTCTCCACCTGTGCACATTTTGTAGTCTTGGATAACTCTCGGGGCAACTCGGATTTTAGGATCGC
CGTGCTGTACAAGTCGGCTTTCCTTTCATTTCCAAGACTATGTTTTTATATACACCAAAGTATGTTTAAA
GAATGTCATCATGGGAACTTGTTTCCTAAAAATTATACAACTTTCAGCAACGGATCTCTTGGCTCTCGCA
TCGATGAAGAACGCAGCGAAATGCGATAAGTAATGTGAATTGCAGAATTCAGTGAATCATCGAATCTTTG
AACGCACCTTGCGCTCCTTGGTATTCCGAGGAGCATGCCTGTTTGAGTGTCATTAAATTCTCAACCTTCC
ATCTTTTATTAGCTTGGTTAGGCTTGGATGTGGGGGTTGCGGGCTTCATAAACGAGGTCGGCTCTCCTTA
AATGCATTAGCGGAACTTTTGTGGACCGTCTATTGGTGTGATAATTATCTACGCCGTGGATGTGAAGCAG
CTTTATGAAGTTCAGCTTCTAACCGTCCATTCATTTGGACAATTTTGACAATTTGAC-------------
-?????????????????????????????????????????????????????????????????????
??????????????????????????????????????????????????????????????????????
??????????????????????????????????????????????????????????????????????
??????????????????????????????????????????????????????????????????????
??????????????????????????????????????????????????????????????????????
??????????????????????????????????????????????????????????????????????
??????????????????????????????????????????????????????????????????????
??????????????????????????????????????????????????????????????????????
??????????????????????????????????????????????????????????????????????
??????????????????????????????????????????????????????????????????????
??????????????????????????????????????????????????????????????????????
??????????????????????????????????????????????????????????????????????
??????????????????????????????????????????????????????????????????????
??????????????????????????????????????????????????????????????????????
??????????????????????????????????????????????????????????????????????
??????????????????????????????????????????????????????????????????????
??????????????????????????????????????????????????????????????????????
??????????????????????????????????????????????????????????????????????
??????????????????????????????????????????????????????????????????????
??????????????????????????????????????????????????????????????????????
??????????????????????????????????????????????????????????????????????
??????????????????????????????????????????????????????????????????????
??????????????????????????????????????????????????????????????????????
??????????????????????????????????????????????????????????????????????
??????????????????????????????????????????????????????????????????????
??????????????????????????????????????????????????????????????????????
??????????????????????????????????????????????????????????????????????
??????????????????????????????????????????????????????????????????????
??????????????????????????????????????????????????????????????????????
??????????????????????????????????????????????????????????????????????
??????????????????????????????????????????????????????????????????????
??????????????????????????????????????????????????????????????????????
??????????????????????????????????????????????????????????????????????
??????????????????????????????????????????????????????????????????????
??????????????????????????????????????????????????????????????????????
??????????????????????????????????????????????????????????????????????
??????????????????????????????????????????????????????????????????????
??????????????????????????????????????????????????????????????????????
??????????????????????????????????????????????????????????????????????
???????????????????????????????????????????????????????????????
>Laccaria_ochropurpurea_AFTOL_ID_477
??????????????????????????????????????????????????????????????????????
??????????????????????????????????????????????????????????????????????
??????????????????????????????????????????????????????????????????????
??????????????????????????????????????????????????????????????????????
??????????????????????????????????????????????????????????????????????
??????????????????????????????????????????????????????????????????????
??????????????????????????????????????????????????????????????????????
??????????????????????????????????????????????????????????????????????
??????????????????????????????????????????????????????????????????????
?----------------TAGTAACTGCGAGTGAAGCGGGAAAAGCTCAAATTTAAAATCTGGCAGTCTTT
GGCTGTCCGAGTTGTAATCTAGAGAAGTATTATCCGCGCTGGACCGTGTACAAGTCTCCTGGAATGGGGC
GTCATAGAGGGTGAGAATCCCGTCTTTGACACGGACTGCCAGGGCTTTGTGATGTGCTCTCAAAGAGTCG
AGTTGTTTGGGAATGCAGCTCAAAATGGGTGGTAAATTCCATCTAAAGCTAAATATTGGCGAGAGACCGA
TAGCGAACAAGTACCGTGAGGGAAAGATGAAAAGAACTTTGGAAAGAGAGTTAAACAGTACGTGAAATTG
CTGAAAGGGAAACGCTTGAAGTCAGTCGCGTTGGCCAGGGATCAACCTTGCTTTTTTGCTTGGCTTACTT
TCTGGTGATGGGTCAGCATCAATTTTGACTGGTGGAAAAAGTTCAAGGGAATGTGGCATCTTCGGATGTG
TTATAGCCTTTGTTCGCATACATTGGTTGGGATTGAGGAACTCAGCACGCCGCAAGGCCGGGTTTTTAAC
CACGTACGTGCTTAGGATGCTGGCATAATGGCTTTAATCGACCCGTCTTGAAACACGGACCAAGGAGTCT
AACATGCCTGCGAGTGTTTGGGTGAAAAACCCGAGCGCGTAATGAAAGTGAAAGTTGAGATCCCTGTCGT
GGGGAGCATTGACGCCCGGATCTGACCTTTTGTGACGATTCTGCGGTAGAGCATGTATGTTGGGACCCGA
AAGATGGTGAACTATGCCTGAATAGGGTGAAGCCAGAGGAAACTCTGGTGGAGGCTCGTAGCGATTCTGA
CGTGCAAATCGATCGTCAAATTTGGGTATAGGGGCGAAAG??????????????????????????????
??????????????????????????????????????????????????????????????????????
??????????????????????????????????????????????????????????????????????
??????????????????????????????????????????????????????????????????????
??????????????????????????????????????????????????????????????????????
??????????????????????????????????????????????????????????????????????
??????????????????????????????????????????????????????????????????????
??????????????????????????????????????????????????????????????????????
??????????????????????????????????????????????????????????????????????
??????????????????????????????????????????????????????????????????????
??????????????????????????????????????????????????????????????????????
??????????????????????????????????????????????????????????????????????
??????????????????????????????????????????????????????????????????????
??????????????????????------------------------------------------------
----------------------------------------------------------------------
----------------------------------------------------------------------
----------------------------------------------------------------------
------------------------------------GTCAGTTGCACAACACTCATTGGGGTATGGTGTG
TCCTGCGGAAACTCCTAAAGGTCAAGCCTGTGGTCTTGTCAAGAACCTGGCCCTTATGGCATGCATATCA
GTCGGGTCTTACTCCGCGCCCGTTATCGAGTTTTTGGAGGAATGGGGATTGGAGTCATTGGAAGAGAACG
CACATTCATCGACACCTTGCACAAAAGTTTTCGTGAACGGTGTCTGGATGGGTGTGCATCGCGATCCTGC
YAATTTGGTGAAGACGATAAAGAAATTGAGAAGGAAAGACGACATCAGCCCAGAAGTGTCAGTTGTGCGA
GACATCAGGGAGAAGGAATTGAGGTTGTACACTGATGCTGGACGTGTTTGTCGACCACTCTTCATCGTCG
AGAACCAACAGCTGGCACTTCAGAAGAAGCACGTSAAATGGCTCAGTAACGGCCTCAACGATGATGGCGA
CGAGTACAAATGGGAACATCTGGTAAAGGGTGGCATCATCGAGTTRCTGGATGCTGAGGAAGAGGAAACG
GTGATGATATCCATGACCCCTGAAGATCTTSAAAATTCTCGCCTACAGCAAAGTGGTGTTGATCCTCATG
CGAACGACGGCGAGTTTGATCCAGCAGCTCGATTGAAGGCTGGCACTCACGCACACACATGGACACATTG
CGAAATTCATCCTAACATGATTCTTGGCATTTGCGCCAGCATTATTCC---------------
>Laccaria_ochropurpurea_PRL3777
AAGGATCATTATTGAATAAACCTGATGTGGCTGTTAGCTGGCTTTTTGAAGCATGTGCTCGTCCGTCGTC
TTTATCTCTCCACCTGTGCACATTTTGTAGTCTTGGATACCTCTCGAGGCAACTCGGATTTAGGGATCGC
CGTGCTGTACAAGTCGGCTTTCTTTTCATTTCCAAGACTATGTTTTTATATACACCAAAGTATGTTTAAA
GAATGTCATAAAAGGAACTTGATTCCTAAAAATTATACAACTTTCAGCAACGGATCTCTTGGCTCTCGCA
TCGATGAAGAACGCAGCGAAATGCGATAAGTAATGTGAATTGCAGAATTCAGTGAATCATCGAATCTTTG
AACGCACCTTGCGCTCCTTGGTATTCCGAGGAGCATGCCTGTTTGAGTGTCATTAAATTCTCAACCTTCC
AGCTTTTATTAGCTTGGTTAGGCTTGGATGTGGGGGTTGCAGGCTTCATTAATGAGGTTAGCTCTCCTTA
AATGCATTAGCAGAACTTTTGTGGACTGTCT-TTGGTGTGATAATTATCTACGCCGTGGATGTGAAGCAG
ATTTATGAAGTTCAGCTTCTAACTGTCCATTGACTTGGACAATTTTGACAA-TTGACCTCAAATCAGGTA
GCTAACAAGGATTCCCCTAGTAACTGCGAGTGAAGCGGGAAAAGCTCAAATTTAAAATCTGGCAGTCTTT
GGCTGTCCGAGTTGTAATCTAGAGAAGCATTATCCGCGCTGGACCGTGTACAAGTCTCCTGGAATGGAGC
GTCATAGAGGGTGAGAATCCCGTCTTTGACACGGACTGCCAGGGCTTTGTGATGTGCTCTCAAAGAGTCG
AGTTGTTTGGGAATGCAGCTCAAAATGGGTGGTAAATTCCATCTAAAGCTAAATATTGGCGAGAGACCGA
TAGCGAACAAGTACCGTGAGGGAAAGATGAAAAGAACTTTGGAAAGAGAGTTAAACAGTACGTGAAATTG
CTGAAAGGGAAACGCTTGAAGTCAGTCGCGTTGGCCAGGGATCAACCTTGCTTTTTTGCTTGGCTTACTT
CCTGGTAATGGGTCAGCATCAATTTTGACTGGTGGAAAAAGTTCAAGGGAATGTGGCATCTTCGGATGTG
TTATAGCCTTTGCTCGCATACATCAGTTGGGATTGAGGAACTCAGCACGCCGCAAGGCCGGGTTTTCAAC
CACGTACGTGCTTAGGATGCTGGCATAATGGCTTTAATCGACCCGTCTTGAAACACGGACCAAGGAGTCT
AACATGCCTGCGAGTGTTTGGGTGGAAAACCCGAGCGCGTAATGAAAGTGAAAGTTGAGATCCCTGTCGT
GGGGAGCATCGACGCCCGGATCTGACCTTTTGTGACGATCCCGCGGTAGAGCATGTATGTTGGGACCCGA
AAGATGGTGAACTATGCCTGAATAGGGTGAAGCCAGAGGAAACTCTGGTGGAGGCTCGTAGCGATTCTGA
CGTGCAAATCGATCGTCAAATTTGGGTATAGGGGCGAAAG??????????????????????????????
??????????????????????????????????????????????????????????????????????
??????????????????????????????????????????????????????????????????????
??????????????????????????????????????????????????????????????????????
??????????????????????????????????????????????????????????????????????
??????????????????????????????????????????????????????????????????????
??????????????????????????????????????????????????????????????????????
??????????????????????????????????????????????????????????????????????
??????????????????????????????????????????????????????????????????????
??????????????????????????????????????????????????????????????????????
??????????????????????????????????????????????????????????????????????
??????????????????????????????????????????????????????????????????????
??????????????????????????????????????????????????????????????????????
??????????????????????-------------------------------------GGATGTTTATC
GTTATCTACAACAGTGCGTTGAGACCCACAAGGARTTCAACCTTGCCCTTGCAGTTAAGCATCAAACCAT
CACAAACGGCCTCAAATACTCTCTGGCGACAGGTAACTGGGGAGATCAGAAAAAGTCAATGTCTTCCAAG
GCAGGAGTATCTCAGGTCTTGAACAGATACACATATGCATCCACTCTGTCACATCTTCGTCGGTGTAACA
CTCCTCTAGGGCGCGAAGGCAAGATCGCCAAACCCCGTCAGTTGCACAACACTCATTGGGGTATGGTGTG
TCCTGCGGAAACTCCTGAAGGTCAAGCCTGTGGTCTTGTCAAGAACCTCGCCCTTATGGCATGCATATCA
GTCGGGTCTTACTCCGCGCCCGTTATCGAGTTTTTGGAGGARTGGGGAYTGGAGTCATTGGAAGAGAACG
CACATTCATCGACACCTTGCACAAAAGTTTTCGTGAACGGTGTCTGGATGGGTGTGCATCGCGATCCTGC
CAATTTGGTGAAGACGATAAAGAAATTGAGAAGGAAAGACGACATCAGCCCAGAAGTGTCAGTTGTGCGA
GACATCAGGGAGAAGGAATTGAGGTTGTACACTGATGCTGGACGTGTTTGTCGACCACTCTTCATTGTCG
AGAACCAACAGCTGGCACTTCAGAAGAAGCACGTCAAATGGCTCAGTAACGGCCTCAACGATGATGGCGA
CGAGTACAAATGGGAACATCTGGTAAAGGGTGGCATCATCGAGTTGCTGGATGCTGAGGAAGAGGAAACG
GTGATGATATCCATGACCCCTGAAGATCTTGAAAATTCTCGCCTACAGCAAAGTGGTGTTGATCCTCATG
CGAACGACGGCGAGTTTGATCCAGCAGCTCGATTGAAGGCTGGCACTCACGCACACACATGGACACATTG
CGAAATTCATCCTAGCATGATTCTTGGCATTTGTG----------------------------
>Laccaria_ochropurpurea_PRL4777
AAGGATCATTATTGAATAAACCTGATGTGGCTGTTAGCTGGCTTTTTGAAGCATGTGCTCGTCCGTCGTC
TTTATCTCTCCACCTGTGCACATTTTGTAGTCTTGGATACCTCTCGAGGCAACTCGGATTTAGGGATCGC
CGTGCTGTACAAGTCGGCTTTCTTTTCATTTCCAAGACTATGTTTTTATATACACCAAAGTATGTTTAAA
GAATGTCATAAAAGGAACTTGATTCCTAAAAATTATACAACTTTCAGCAACGGATCTCTTGGCTCTCGCA
TCGATGAAGAACGCAGCGAAATGCGATAAGTAATGTGAATTGCAGAATTCAGTGAATCATCGAATCTTTG
AACGCACCTTGCGCTCCTTGGTATTCCGAGGAGCATGCCTGTTTGAGTGTCATTAAATTCTCAACCTTCC
AGCTTTTATTAGCTTGGTTAGGCTTGGATGTGGGGGTTGCAGGCTTCATTAATGAGGTTAGCTCTCCTTA
AATGCATTAGCAGAACTTTTGTGGACTGTCTATTGGTGTGATAATTATCTACGCCGTGGATGTGAAGCAG
ATTTATGAAGTTCAGCTTCTAACTGTCCATTGACTTGGACAATTTTGACAA-TTGACCTCAAATCAGG--
---AACAAGGATTCCCCTAGTAACTGCGAGTGAAGCGGGAAAAGCTCAAATTTAAAATCTGGCAGTCTTT
GGCTGTCCGAGTTGTAATCTAGAGAAGTATTATCCGCGCTGGACCGTGTACAAGTCTCCTGGAATGGGGC
GTCATAGAGGGTGAGAATCCCGTCTTTGACACGGACTGCCAGGGCTTTGTGATGTGCTCTCAAAGAGTCG
AGTTGTTTGGGAATGCAGCTCAAAATGGGTGGTAAATTCCATCTAAAGCTAAATATTGGCGAGAGACCGA
TAGCGAACAAGTACCGTGAGGGAAAGATGAAAAGAACTTTGGAAAGAGAGTTAAACAGTACGTGAAATTG
CTGAAAGGGAAACGCTTGAAGTCAGTCGCGTTGGCCAGGGATCAACCTTGCTTTTTTGCTTGGCTTACTT
TCTGGTGATGGGTCAGCATCAATTTTGACTGGTGGAAAAAGTTCAAGGGAATGTGGCATCTTCGGATGTG
TTATAGCCTTTGTTCGCATACATTGGTTGGGATTGAGGAACTCAGCACGCCGCAAGGCCGGGTTTTTAAC
CACGTACGTGCTTAGGATGCTGGCATAATGGCTTTAATCGACCCGTCTTGAAACACGGACCAAGGAGTCT
AACATGCCTGCGAGTGTTTGGGTGAAAAACCCGAGCGCGTAATGAAAGTGAAAGTTGAGATCCCTGTCGT
GGGGAGCATTGACGCCCGGATCTGACCTTTTGTGACGATTCTGCGGTAGAGCATGTATGTTGGGACCCGA
AAGATGGTGAACTATGCCTGAATAGGGTGAAGCCAGAGGAAACTCTGGTGGAGGCTCGTAGCGATTCTGA
CGTGCAAATCGATCGTCAAATTTGGGTATAGGGGCGAAAG??????????????????????????????
??????????????????????????????????????????????????????????????????????
??????????????????????????????????????????????????????????????????????
??????????????????????????????????????????????????????????????????????
??????????????????????????????????????????????????????????????????????
??????????????????????????????????????????????????????????????????????
??????????????????????????????????????????????????????????????????????
??????????????????????????????????????????????????????????????????????
??????????????????????????????????????????????????????????????????????
??????????????????????????????????????????????????????????????????????
??????????????????????????????????????????????????????????????????????
??????????????????????????????????????????????????????????????????????
??????????????????????????????????????????????????????????????????????
??????????????????????------------------------------------------------
--TATCTACAACAGTGCGTTGAGACCCACAAGGAGTTCAACCTGGCCCTTGCAGTTAAGCATCAAACCAT
CACAAACGGCCTCAAATACTCTCTGGCGACAGGTAACTGGGGAGATCAGAAAAAGTCAATGTCTTCCAAG
GCAGGAGTGTCTCAGGTCTTGAACAGATACACATATGCATCCACTCTGTCACATCTTCGTCGGTGTAACA
CTCCTCTAGGGCGCGAAGGCAAGATCGCCAAACCCCGTCAGTTGCACAACACTCATTGGGGTATGGTGTG
TCCTGCGGAAACTCCTGAAGGTCAAGCCTGTGGTCTTGTCAAGAACCTCGCCCTTATGGCATGCATATCA
GTCGGGTCTTACTCCGCGCCTGTTATCGAGTTTTTGGAGGAATGGGGATTGGAGTCATTGGAAGAGAACG
CACATTCATCGACACCTTGCACAAAAGTTTTCGTGAACGGTGTCTGGATGGGTGTGCATCGCGATCCTGC
CAATTTGGTGAAGACGATAAAGAAATTGAGAAGGAAAGACGACATCAGCCCAGAAGTGTCAGTTGTGCGA
GACATCAGGGAGAAGGAATTGAGGTTGTACACTGATGCTGGACGTGTTTGTCGACCACTCTTCATCGTCG
AGAACCAACAGCTGGCACTTCAGAAGAAGCACGTCAAATGGCTCAGTAACGGCCTCAACGATGATGGCGA
CGAGTACAAATGGGAACATCTGGTAAAGGGTGGCATCATYGAGTTRCTGGATGCTGAGGAAGAGGAAACG
GTGATGATATCCATGACCCCTGAAGATCTTGAAAATTCTCGCCTACAGCAAAGTGGTGTTGATCCTCATG
CGAACGACGGCGAGTTTGATCCAGCAGCTCGATTGAAGGCTGGCACTCACGCACACACATGGACACATTG
CGAAATTCATCCTAGCATGATTCTTGGCATTTGT-----------------------------
>Laccaria_ohiensis_AWW545
-----------TTGAATAAACCTGATGTGGCTGTTAGCTGGCTTTTCGAAGCATGTGCTCGTCCGTCATC
TTTATCTCTCCACCTGTGCACATTTTGTAGTCTTGGATACCTCTCGAGGCAACTCGGATATTAGGATTGC
CGTGCTGTACAAGTCGGCTTTTCTTTCATTTCCAAGACTATGTTTTTATATACCCCAAAGTATGTTTAAA
GAATGTCATCATGGGAACTTGTTTCCTAAAAATTATACAACTTTCAGCAACGGATCTCTTGGCTCTCGCA
TCGATGAAGAACGCAGCGAAATGCGATAAGTAATGTGAATTGCAGAATTCAGTGAATCATCGAATCTTTG
AACGCACCTTGCGCTCCTTGGTATTCCGAGGAGCATGCCTGTTTGAGTGTCATTAAATTCTCAACCTTCC
AGCTTTTATTAGCTTGGTTAGGCTTGGATGTGGGGGTTGCGGGCTTCATCAATGAGGTCGGCTCTCCTTA
AATGCATTAGCGGAACTTTTGTGGACCGTCTATTGGTGTGATAATTATCTACGCCGTGGATGTAAAGCAG
CTTTATAAAGTTCAGCTTCTAACCGTCCATTGACTTGGACAATTTTGACAATTTGACCTCAAA-------
-----------TTCCCCTAGTAACTGCGAGTGAAGCGGGAAAAGCTCAAATTTAAAATCTGGCAGTCTTT
GGCTGTCCGAGTTGTAATCTAGAGAAGTATTATCCGCGCTGGACCGTGTACAAGTCTCCTGGAATGGAGC
GTCATAGAGGGTGAGAATCCCGTCTTTGACACGGACTGCCAGGGCTTTGTGATGTGCTCTCGAAGAGTCG
AGTTGTTTGGGAATGCAGCTCAAAATGGGTGGTAAATTCCATCTAAAGCTAAATATTGGCGAGAGACCGA
TAGCGAACAAGTACCGTGAGGGAAAGATGAAAAGAACTTTGGAAAGAGAGTTAAACAGTACGTGAAATTG
CTGAAAGGGAAACGCTTGAAGTCAGTCGCGTTGGCCAGGGATCAACCTTGCTTTTTTGCTTGGCTTACTT
TCTGGTGATGGGTCAGCATCAATTTTGACTGGTGGAAAAAGTTCAAGGGAATGTGGCATCTTCGGATGTG
TTATAGCCTTTGTTCACATATATCAGTTGGGATTGAGGAACTCAGCACGCCGCAAGGCCGGGTTTTTAAC
CACGTACGTGCTTAGGATGCTGGCATAATGGCTTTAATCGACCCGTCTTGAAACACGGACCAAGGAGTCT
AACATGCCTGCGAGTGTTTGGGTGAAAAACCCGAGCGCGTAATGAAAGTGAAAGTTGAGATCCCTGTCGT
GGGGAGCATTGACGCCCGGATCTGACCTTTTGTGACGATTCTGCGGTAAAGCATGTATGTTGGGACCCGA
AAGATGGTGAACTATGCCTGAATAGGGTGAAGCCAGAGGAAACTCTGGTGGAGGCTCGTAGCGATTCTGA
CGTGCAAATCGATCGTCAAATTTGGGTATAGGGGCGAAAG??????????????????????????????
??????????????????????????????????????????????????????????????????????
??????????????????????????????????????????????????????????????????????
??????????????????????????????????????????????????????????????????????
??????????????????????????????????????????????????????????????????????
??????????????????????????????????????????????????????????????????????
??????????????????????????????????????????????????????????????????????
??????????????????????????????????????????????????????????????????????
??????????????????????????????????????????????????????????????????????
??????????????????????????????????????????????????????????????????????
??????????????????????????????????????????????????????????????????????
??????????????????????????????????????????????????????????????????????
??????????????????????????????????????????????????????????????????????
??????????????????????CCAACCTTTTTCGCATGCTTTTCCGAAAGTTGACCAAGGACGTTTATC
GTTATCTACAACAGTGCGTCGAGACCCACAAGGAGTTCAACCTTGCCCTTGCAGTTAAGCATCAAACCAT
CACAAACGGCCTCAAATACTCTCTGGCGACAGGTAACTGGGGAGATCAGAAAAAGTCAATGTCTTCCAAA
GCAGGAGTATCTCAGGTCTTGAACAGATRCACATATGCATCCACTCTATCACATCTTCGTCGGTGTAACA
CTCCTCTAGGGCGCGAAGGCAAGATCGCCAAACCTCGTCAGTTGCACAACACTCATTGGGGTATGGTGTG
TCCTGCCGAAACTCCTGAAGGTCAAGCCTGTGGTCTTGTCAAGAACCTCGCCCTTATGGCGTGCATATCA
GTCGGGTCTTACTCTGCGCCCGTTATCGAGTTTTTGGAGGAGTGGGGATTGGAGTCATTGGAAGAGAACG
CGCACTCATCAACACCTTGCACAAAAGTTTTCGTGAACGGTGTCTGGATGGGTGTGCATCGCGATCCTGC
CAATTTGGTGAAGACGATAAAGAAATTGAGAAGGAAAGACGATATTAGCCCAGAAGTGTCAGTTGTGAGA
GACATCAGGGAGAAGGAATTGAGGTTGTATACCGATGCTGGACGTGTTTGTCGACCACTCTTCATCGTCG
AGAACCAACAGCTGGCACTTCAGAAGAAGCATGTCAAATGG-----------------------------
----------------------------------------------------------------------
----------------------------------------------------------------------
----------------------------------------------------------------------
---------------------------------------------------------------
>Laccaria_ohiensis_GMM7539
AAGGATCATTATTGAATAAACCTGATGTGGTTG-TAGCTGACTTTTCGAAGCATGTGCTCACCCGTCATC
TTTATCTCTCCACCTGTGCACCTTTTGTAGTCTTGGATACCTCTCGAGGAAACTCGGATTT-GGGATCGC
TGTGCTGTACAAGTCAGCTTTCCTTGCATTTCCAAGACTATGTTTTTACATACCCCAAAGAATGTTTATA
GAATGTCATCATAAGAACTTGTTTCTTAAAAACCATACAACTTTCAGCAACGGATCTCTTGGCTCTCGCA
TCGATGAAGAACGCAGCGAAATGCGATAAGTAATGTGAATTGCAGAATTCAGTGAATCATCGAATCTTTG
AACGCACCTTGCGCTCCTTGGTATTCCGAGGAGCATGCCTGTTTGAGTGTTATTAAATTCTCAACCTTCC
AACTTTTATTAGCTTGGTTAGGCTTGGATGTGGGGGTTGCGGGCTTCA--TACGAGGTCGGCTCTCCTTA
AATGTATTAGCGGAACTTTTGTGGACCGTCTATTGGTGTGATAATTATCTACGCCGTGGATGTGAAGCAG
CTTTATGAGGTTCAGCTTCTAATCGTCCATTGACTTGGACAATTTTGACAATTTGACCTCAAATCAGGTA
GCTAACAAGGATTCCCCTAGTAACTGCGAGTGAAGCGGGAAAAGCTCAAATTTAAAATCTGGCAGTCTTT
GGCTGTCCGAGTTGTAATCTAGAGAAGCATTATCCGCGCTGGACCGTGTACAAGTCTCCTGGAATGGAGC
GTCATAGAGGGTGAGAATCCCGTCTTTGACACGGACTGCCAGGGCTTTGTGATATGCTCTCAAAGAGTCG
AGTTGTTTGGGAATGCAGCTCAAAATGGGTGGTAAATTCCATCTAAAGCTAAATATTGGCGAGAGACCGA
TAGCGAACAAGTACCGTGAGGGAAAGATGAAAAGAACTTTGGAAAGAGAGTTAAACAGTACGTGAAATTG
CTGAAAGGGAAACGCTTGAAGTCAGTCGCGTTGGCCAGGGATCAACCTTGCTTTTTTGCTTGGCTTATTT
CCTGGTAATGGGTCAGCATCAATTTTGACTGGTGGAAAAAGTTCAAGGGAATGTGGCATCTTCGGATGTG
TTATAGCCTTTGCTCGCATACATCAGTTGGGATTGAGGAACTCAGCACGCCGCAAGGCCGGGTTTTTAAC
CACGTACGTGCTTAGGATGCTGGCATAATGGCTTTAATCGACCCGTCTTGAAACACGGACCAAGGAGTCT
AACATGCCTGCGAGTGTTTGGGTGGAAAACCCGAGCGCGTAATGAAAGTGAAAGTTGAGATCCCTGTCGT
GGGGAGCATCGACGCCCGGATCTGACCTTTTGTGACGATCCCGCGGTAGAGCATGTATGTTGGGACCCGA
AAGATGGTGAACTATGCCTGAATAGGGTGAAGCCAGAGGAAACTCTGGTGGAGGCTCGTAGCGATTCTGA
CGTGCAAATCGATCGTCAAATTTGGGTATAGGGGCGAAAG------------------------------
-------------------------------------CGCGAGCACGCTCTCCTTGCATTCACCTTGGGT
GTGCGGCAACTCATCGTTGCCGTTAACAAGATGGACACCACTAAGTGGAGCGAGGACCGTTTCACTGAAA
TCGTCAAGGAGACGTCAACATTCATCAAGAAGGTTGGTTACAACCCCAAGGCCGTCGCCTTCGTTCCTAT
CTCTGGTTGGCACGGTGACAACATGTTGGAGGAGTCCCCCAGCATGCCTTGGTACAAGGGTTGGACCAAG
GAGACCAAGGCTGGCGTTGTCAAGGGCAAGACTCTCCTCGATGCTATTGATGCCATCGAGCCCCCAGTCC
GACCTTCCGACAAGCCCCTCCGTCTCCCCCTCCAGGATGTCTACAAAATCGGTGGTATTGGAACTGTGCC
CGTTGGTCGTGTTGAGACTGGTATCATCAAGTCCGGGATGGTCGTCACTTTCGCTCCCTCAAACGTCACT
ACTGAAGTAAAGTCCGTCGAAATGCATCACGAACAGCTCGAGCAGGGCAACCCAGGTGACAATGTCGGTT
TCAACGTCAAGAACGTGTCAGTTAAGGATATTCGTCGTGGAAACGTCGCCTCCGACTCTAAGAACGATCC
CGCCAAGGAAGCCGCCTCTTTCAACGCACAGGTCATCGTCCTCAACCACCCCGGTCAAATCGGTGCTGGT
TACGCCCCCGTCCTTGATTGTCACACCGCCCACATTGCCTGCAAGTTTGCCGAGCTCATCGAGAAGATCG
ATCGCCGAACGGGTAAATCCCTTGAAAACTCGCCTAAATTCGTGAAGTCTGGTGATGCTTGCATCGTCAA
ACTCATTCCCAGCAAGCCTATGCCAACCTTTTCCGAATGCTCTTCCGAAAGTTGACCAAGGACGTTTATC
GTTATCTACAATAGTGCGTCGAGACCCACAAGGAGTTCAACCTTGCCCTTGCTGTCAAGCACCAAACCAT
CACAAACGGCCTCAAATACTCTCTCGCAACAGGGAACTGGGGAGATCAGAAAAAGTCAATGTCTTCAAAG
GCAGGAGTATCACAGGTCTTGAACAGATACACATATGCCTCGACTCTGTCACATCTTCGTCGGTGTAATA
CTCCTTTAGGGCGCGAAGGAAAAATAGCCAAACCTCGTCAGTTGCACAACACCCATTGGGGTATGGTGTG
CCCTGCAGAAACTCCTGAAGGTCAAGCCTGTGGTCTTGTCAAAAACCTTGCCCTTATGGCATGCATATCA
GTTGGATCTTACTCTGCGCCCGTCATCGAGTTCTTGGAAGAGTGGGGATTGGAGTCATTGGAAGAGAACG
CGCACTCATCAACACCTTGCACGAAGGTTTTCGTGAACGGTGTCTGGATGGGTGTACATCGTGATCCTGC
CAATTTGGTGAAGACGATAAAGAAGTTGAGAAGGAAAGATGACATCAGTCCAGAAGTGTCAGTTGTGCGA
GACATCAGGGAGAAGGAATTGAGATTGTACACCGATGCTGGACGTGTTTGTCGACCACTCTTCATCGTCG
AGAACCAGCAGCTGGCACTTCAGAAGAAGCACGTCAAATGGCTCAACAACGGCCTCAACGATGATGGTGA
CGAGTACAAGTGGGAACATCTCGTAAAGGGTGGCATCATTGAGTTATTGGATGCCGAGGAAGAGGAAACA
GTGATGATCTCCATGACCCCTGAAGATCTTGAAAATTCTCGCTTGCAGCAAAGTGGTGTTGATCCCCATG
CAAACGACGGCGAGTTCGATCCGGCAGCTCGGTTGAAGGCTGGCACTCACGCACACACATGGACACATTG
TGAAATTCATCCTAGCATGATCCTTGGCATTTGCGCCAGCATTATTCCTTTCCCTGATCATAA
>Laccaria_ohiensis_KH_07192006_1
AAGGATCATTATTGAATAAACCTGATGTGACTGTTAGCTGGCTTTCCAAAGCATGTGCTCGTCCGTCATC
TTTATCTCTCCACCTGTGCACATTTTGTAGTCTTGAATAACTCTCGAGGCAACTCGGATTTTAGGATCGC
---------CAAGTTGGCTTTCCTTTCATTTCCAAGACTATGTTTTTATATACACCAAAGTATGTTTAAA
GAATGTCATTATAGGAACTTGTTTCCTAAAAATTATACAACTTTCAGCAACGGATCTCTTGGCTCTCGCA
TCGATGAAGAACGCAGCGAAATGCGATAAGTAATGTGAATTGCAGAATTCAGTGAATCATCGAATCTTTG
AACGCACCTTGCGCTCCTTGGTATTCCGAGGAGCATGCCTGTTTGAGTGTCATTAAATTCTCAACCTTCC
AGCTTTTATAAGCTTGGTTAGGCTTGGATGTGGGAGTTGCGGGCTTCATCAATGAGGTCGGCTTTCCTTA
AATGCATTAGCGGAACTTTTGTGGACCATCTATTGGTGTGATAATTATCTACGCCGTGGATGTGAAACAG
CTTTATGAAGTTCAGCTTCAAACCGTCCATTCACTTGGACAATTTTGACAA-TTGACCTCAAATCAGGTA
GCTAACAAGGATTCCCCTAGTAACTGCGAGTGAAGCGGGAAAAGCTCAAATTTAAAATCTGGCAGTCTTT
GGCTGTCCGAGTTGTAATCTAGAGAAGTATTATCCGCGCTGGACCGTGTACAAGTCTCCTGGAATGGAGC
GTCATAGAGGGTGAGAATCCCGTCTTTGACACGGACTGCCAGGGCTTTGTGATGTGCTCTCAAAGAGTCG
AGTTGTTTGGGAATGCAGCTCAAAATGGGTGGTAAATTCCATCTAAAGCTAAATATTGGCGAGAGACCGA
TAGCGAACAAGTACCGTGAGGGAAAGATGAAAAGAACTTTGGAAAGAGAGTTAAACAGTACGTGAAATTG
CTGAAAGGGAAACGCTTGAAGTCAGTCACGTTGGCCAGGGATCAACCTTGCTTTTTTGCTTGGCTTACTT
TCTGGTGATGGGTCAGCATCAATTTTGACTGGTGGAAAAAGTTCAAGGGAATGTGGCATCTTCGGATGTG
TTATAGCCTTTGTTCACATATATCAGTTGGGATTGAGGAACTCAGCACGCCGCAAGGCCGGGTTTTTAAC
CACGTACGTGCTTAGGATGCTGGCATAATGGCTTTAATCGACCCGTCTTGAAACACGGACCAAGGAGTCT
AACATGCCTGCGAGTGTTTGGGTGAAAAACCCGAGCGCGTAATGAAAGTGAAAGTTGAGATCCCTGTCGT
GGGGAGCATTGACGCCCGGATCTGACCTTTTGTGACGATTCTGCGGTAGAGCATGTATGTTGGGACCCGA
AAGATGGTGAACTATGCCTGAATAGGGTGAAGCCAGAGGAAACTCTGGTGGAGGCTCGTAGCGATTCTGA
CGTGCAAATCGATCGTCAAATTTGGGTATAGGGGCGAAAG??????????????????????????????
??????????????????????????????????????????????????????????????????????
??????????????????????????????????????????????????????????????????????
??????????????????????????????????????????????????????????????????????
??????????????????????????????????????????????????????????????????????
??????????????????????????????????????????????????????????????????????
??????????????????????????????????????????????????????????????????????
??????????????????????????????????????????????????????????????????????
??????????????????????????????????????????????????????????????????????
??????????????????????????????????????????????????????????????????????
??????????????????????????????????????????????????????????????????????
??????????????????????????????????????????????????????????????????????
??????????????????????????????????????????????????????????????????????
??????????????????????CCAACCTTTTCCGCATGCTTTTCCGAAAGTTGACGAAGGACGTTTATC
GTTACCTACAACAGTGCGTCGAAACCCACAAGGAGTTCAACCTTGCCCTTGCAGTTAAGCACCAAACCAT
CACAAACGGCCTCAAATACTCTCTGGCGACAGGTAACTGGGGAGATCAGAAAAAATCAATGTCTTCCAAG
GCAGGAGTATCTCAGGTCTTGAACAGATACACATATGCATCCACTCTGTCACATCTTCGTCGGTGTAACA
CCCCCCTAGGGCGCGAAGGCAAGATCGCCAAACCTCGTCAGTTGCACAACACTCATTGGGGTATGGTGTG
TCCTGCGGAAACTCCTGAAGGTCAAGCCTGTGGTCTTGTCAAGAAYCTCGCTCTTATGGCGTGCATATCA
GTCGGGTCTTACTCCGCGCCCGTTATCGAGTTTTTGGAGGAGTGGGGATTGGAGTCATTGGAAGAGAACG
CGCACTCATCAACACCTTGCACAAAAGTTTTCGTGAACGGTGTGTGGATGGGTGTGCATCGCGATCCTGC
CAACTTGGTGAAGACGATAAAGAAATTGAGAAGAAAAGACGACATTAGTCCAGAAGTGTCAGTTGTGCGA
GACATCAGGGAGAAGGAATTGAGGTTGTACACAGACGCTGGACGTGTTTGTCGACCACTCTTCATMGTCG
AGAACCAACAGCTGGCACTTCAGAAGAAGCACGTCAAATGGCTCAGTAACGGCCTCAATGATGATGGCGA
TGAGTACAAATGGGAACATCTGGTAAAGGGTGGCATCATTGAGTTACTGGATGCTGAGGAAGAGGAAACA
GTGATGATATCCATGACCCCTGAAGATCTTGAAAATTCTCGCTTACAACAAAGTGGTGTTGATCCTCACG
CGAATGACGGCGAGTTTGATCCAGCAGCTCGTTTGAAGGCTGGCACTCACGCGCACACATGGACACATTG
CGAAATTCATCCTAGCATGATTCTTGGCATTTGTGCCAGCATTATTCCTTTCCCTGATCATAA
>Laccaria_orangei_HKAS_123246
------------TGAATAAACCTGATGTGGCTGTTAGCTGGCTTTTCGAAGCATGTGCTCGTCCGTCATC
TTTATATCTCCACCTGTGCACATTTTGTAGTCTTGGATACCTCTCGAGGCAACTCGGATTTAAGGATCGC
------------GTTGGCTTTCCTTTCATTTCCAAGACTATGTTTTTATATACACCAAAGTATGTTTAAA
GAATGTCATCATGGGAACTTGTTTCCTAAAAACTATACAACTTTCAGCAACGGATCTCTTGGCTCTCGCA
TCGATGAAGAACGCAGCGAAATGCGATAAGTAATGTGAATTGCAGAATTCAGTGAATCATCGAATCTTTG
AACGCACCTTGCGCTCCTTGGTATTCCGAGGAGCATGCCTGTTTGAGTGTCATTAAATTCTCAACCTTCC
AGCTTTTATTAGCTTGGTTAGGCTTGGATGTGGGGGTTGCAGGCTTCATTTATGAGGTCAGCTCTCCTTA
AATGCATTAGCGGAACTTTTGTGGACCGTCTATTGGTGTGATAATTATCTATGCCGTGGATGTGAAGCAG
CTTTATAAAGTTCAGCTTCTAATCGTCCATTGACTTGGACAATTTTGACAATTTGACCTCAAATCAG---
-----------TTCCCCTAGTAACTGCGAGTGAAGCGGGAAGAGCTCAAATTTAAAATCTGGCAGTCTTT
GGCTGTCCGAGTTGTAATCTAAAGAAGTATTATCCGCGCTGGACCGTGTACAAGTCTCCTGGAATGGAGC
GTCATAAAGGGTGAGAATCCCGTCTTTGACACGGACTGCCAGGGCTTTGTGATGTGCTCTCAAAGAGTCG
AGTTGTTTGGGAATGCAGCTCAAAATGGGTGGTAAATTCCATCTAAAGCTAAATATTGGCGAGAGACCGA
TAGCGAACAAGTACCGTGAGGGAAAGATGAAAAGAACTTTGGAAAGAGAGTTAAACAGTACGTGAAATTG
CTGAAAGGGAAACGCTTGAAGTCAGTCGCGTTGGCCAGGGATCAACCTTGCTTTTTTGCTTGGCTTACTT
TCTGGTCATGGGTCACCATCAATTTTGAATGGTGGAAA--------------------------------
----------------------------------------------------------------------
----------------------------------------------------------------------
----------------------------------------------------------------------
----------------------------------------------------------------------
----------------------------------------------------------------------
----------------------------------------------------------------------
------------------------GGATGGCCAGACCCGCGAGCACGCTCTCCTCGCTTTCACCCTCGGT
GTACGGCAACTTATCGTTGCTGTCAACAAGATGGACACCACTAAGTGGAGCGAAGACCGTTTCAACGAAA
TCATCAAGGAGACGTCAACCTTCATCAAGAAGGTTGGTTACAACCCCAAGGCCGTTGCCTTTGTCCCTAT
TTCCGGCTGGCACGGTGACAACATGTTGGAGGAGTCCGCCAGCATGCCTTGGTACAAGGGCTGGACCAAG
GAGACCAAGGCTGGTGTCGTTAAGGGCAAGACCCTCCTCGATGCTATTGATGCCATTGAACCCCCAGTCC
GACCTTCCGACAAACCACTCCGTCTCCCCCTTCAGGATGTCTACAAAATTGGCGGTATTGGAACTGTGCC
CGTCGGTCGTGTTGAGACTGGTATCATCAAGGCCGGAATGGTCGTCACTTTCGCTCCCTCCAACGTCACC
ACTGAAGTCAAGTCCGTTGAAATGCATCACGAACAGCTTGAGCAGGGTAACCCTGGTGACAATGTCGGTT
TCAACGTCAAGAACGTGTCAGTGAAGGATATTCGTCGTGGCAACGTGGCCTCCGACTCCAAGAACGATCC
CGCCAAGGAAGCCGCCGCTTTCAACGCACAGGTCATCGTCCTCAACCACCCTGGTCAAATTGGTGCTGGT
TACGCCCCGGTTCTCGACTGTCACACCGCCCACATCGCCTGCAAGTTCGCCGAGCTCATCGAGATGATCG
ATCGTCGTACGGGTAAATCCATTGAAAACTCGCCTAAATTTGTCAAGTCAG-------------------
----------------------------------------------------------------------
----------------------------------------------------------------------
----------------------------------------------------------------------
----------------------------------------------------------------------
----------------------------------------------------------------------
-----------------------------------------------TCGCCCTTATGGCGTGCATATCA
GTCGGGTCTTACTCTGCGCCCGTTATCGAGTTTTTGGAGGAGTGGGGATTGGAGTCATTGGAAGAGAACG
CGCACTCATCAACACCTTGCACAAAAGTTTTTGTGAACGGTGTCTGGATGGGTGTGCATCGCGATCCTGC
CAATTTGGTGAAAACGATAAAGAAATTGAGAAGGAAAGACGACATCAGTCCAGAAGTGTCAGTTGTGCGA
GACATCAGGGAGAAGGAATTGAGGTTGTACACCGATGCTGGACGTGTTTGTCGACCACTCTTCATCGTCG
AGAACCAACAGCTGGCACTTCAGAAGAAGCACGTCAAATGGCTTAGTAACGGCGTCAATGAGGATGGTGA
CGAGTATAAATGGGAACATCTAGTAAAGGGTGGCATCATTGAGTTATTGGATGCTGAGGAGGAGGAAACA
GTGATGATATCCATGACCCCCGAAGATCTTGAAAATTCTCGCCTACAGCAAAGTGGTGTTGATCCTCACG
CAAACGACGGCGAGTTTGATCCAGCAGCTCGATTGAAAGCTGGCACGCACGCACACACATGGACACATTG
CGAAATTCATCCTAGCATGATTCTTGGCATTTGTGCTAGCATTATTCCTTTCCCTGATCAT--
>Laccaria_orangei_T__HKAS_123244
------------TGAATAAACCTGATGTGGCTGTTAGCTGGCTTTTCGAAGCATGTGCTCGTCCGTCATC
TTTATATCTCCACCTGTGCACATTTTGTAGTCTTGGATACCTCTCGAGGCAACTCGGATTTAAGGATCGC
------------GTTGGCTTTCCTTTCATTTCCAAGACTATGTTTTTATATACACCAAAGTATGTTTAAA
GAATGTCATCATGGGAACTTGTTTCCTAAAAACTATACAACTTTCAGCAACGGATCTCTTGGCTCTCGCA
TCGATGAAGAACGCAGCGAAATGCGATAAGTAATGTGAATTGCAGAATTCAGTGAATCATCGAATCTTTG
AACGCACCTTGCGCTCCTTGGTATTCCGAGGAGCATGCCTGTTTGAGTGTCATTAAATTCTCAACCTTCC
AGCTTTTATTAGCTTGGTTAGGCTTGGATGTGGGGGTTGCAGGCTTCATTTATGAGGTCAGCTCTCCTTA
AATGCATTAGCGGAACTTTTGTGGACCGTCTATTGGTGTGATAATTATCTACGCCGTGGATGTGAAGCAG
CTTTATAAAGTTCAGCTTCTAATCGTCCATTGACTTGGACAATTTTGACAATTTGACCTCAAATCAG---
-----------TTCCCCTAGTAACTGCGAGTGAAGCGGGAAGAGCTCAAATTTAAAATCTGGCAGTCTTT
GGCTGTCCGAGTTGTAATCTAAAGAAGTATTATCCGCGCTGGACCGTGTACAAGTCTCCTGGAATGGAGC
GTCATAAAGGGTGAGAATCCCGTCTTTGACACGGACTGCCAGGGCTTTGTGATGTGCTCTCAAAGAGTCG
AGTTGTTTGGGAATGCAGCTCAAAATGGGTGGTAAATTCCATCTAAAGCTAAATATTGGCGAGAGACCGA
TAGCGAACAAGTACCGTGAGGGAAAGATGAAAAGAACTTTGGAAAGAGAGTTAAACAGTACGTGAAATTG
CTGAAAGGGAAACGCTTGAAGTCAGTCGCGTTGGCCAGGGATCAACCTTGCTTTTTTGCTTGGCTTACTT
TCTGGTCATGGGTCACCATCAATTTTGAATGGTGGAAA--------------------------------
----------------------------------------------------------------------
----------------------------------------------------------------------
----------------------------------------------------------------------
----------------------------------------------------------------------
----------------------------------------------------------------------
----------------------------------------------------------------------
------------------------GGATGGCCAGACCCGCGAGCACGCTCTCCTCGCTTTCACCCTCGGT
GTACGGCAACTTATCGTTGCTGTCAACAAGATGGACACCACTAAGTGGAGCGAAGACCGTTTCAACGAAA
TCATCAAGGAGACGTCAACCTTCATCAAGAAGGTTGGTTACAACCCCAAGGCCGTTGCCTTTGTCCCTAT
TTCCGGCTGGCACGGTGACAACATGTTGGAGGAGTCCGCCAGCATGCCTTGGTACAAGGGCTGGACCAAG
GAGACCAAGGCTGGTGTCGTTAAGGGCAAGACCCTCCTCGATGCTATTGATGCCATTGAACCCCCAGTCC
GACCTTCCGACAAACCACTCCGTCTCCCCCTTCAGGATGTCTACAAAATTGGCGGTATTGGAACTGTGCC
CGTCGGTCGTGTTGAGACTGGTATCATCAAGGCCGGAATGGTCGTCACTTTCGCTCCCTCCAACGTCACC
ACTGAAGTCAAGTCCGTTGAAATGCATCACGAACAGCTTGAGCAGGGTAACCCTGGTGACAATGTCGGTT
TCAACGTCAAGAACGTGTCAGTGAAGGATATTCGTCGTGGCAACGTGGCCTCCGACTCCAAGAACGATCC
CGCCAAGGAAGCCGCCGCTTTCAACGCACAGGTCATCGTCCTCAACCACCCTGGTCAAATTGGTGCTGGT
TACGCCCCGGTTCTCGACTGTCACACCGCCCACATCGCCTGCAAGTTCGCCGAGCTCATCGAGATGATCG
ATCGTCGTACGGGTAAATCCATTGAAAACTCGCCTAAATTTGTCAAGTCAG-------------------
----------------------------------------------------------------------
----------------------------------------------------------------------
----------------------------------------------------------------------
----------------------------------------------------------------------
----------------------------------------------------------------------
-----------------------------------------------TCGCCCTTATGGCGTGCATATCA
GTCGGGTCTTACTCTGCGCCCGTTATCGAGTTTTTGGAGGAGTGGGGATTGGAGTCATTGGAAGAGAACG
CGCACTCATCAACACCTTGCACAAAAGTTTTTGTGAACGGTGTCTGGATGGGTGTGCATCGCGATCCTGC
CAATTTGGTGAAAACGATAAAGAAATTGAGAAGGAAAGACGACATCAGTCCAGAAGTGTCAGTTGTGCGA
GACATCAGGGAGAAGGAATTGAGGTTGTACACCGATGCTGGACGTGTTTGTCGACCACTCTTCATCGTCG
AGAACCAACAGCTGGCACTTCAGAAGAAGCACGTCAAATGGCTTAGTAACGGCGTCAATGAGGATGGTGA
CGAGTATAAATGGGAACATCTAGTAAAGGGTGGCATCATTGAGTTATTGGATGCTGAGGAGGAGGAAACA
GTGATGATATCCATGACCCCCGAAGATCTTGAAAATTCTCGCCTACAGCAAAGTGGTGTTGATCCTCACG
CAAACGACGGCGAGTTTGATCCAGCAGCTCGATTGAAAGCTGGCACGCACGCACACACATGGACACATTG
CGAAATTCATCCTAGCATGATTCTTGGCATTTGTGCTAGCATTATTCCTTTCCCTGATCAT--
>Laccaria_pallidorosea_KUN_HKAS53170
-AGGATCATTATTGAATAAACCTGATGTGGCTGTTAGCTGGCTTTTCGAAGCATGTGCTCGTCCGTCATC
TTTATCTCTCCACCTGTGCACCTTTTGTAGTCTTGGATATCTCTCGAGGCAACTCGGATTTAAGAATCGC
CGTGCTGTACAAGTCGGCTTTCCTTTCATTTCCAAGACTATGTTTTTATATACACCAAAGTATGTTTAAA
GAATGTCATCATAGGAACTTGTTTTCTAAAAATTATACAACTTTCAGCAACGGATCTCTTGGCTCTCGCA
TCGATGAAGAACGCAGCGAAATGCGATAAGTAATGTGAATTGCAGAATTCAGTGAATCATCGAATCTTTG
AACGCACCTTGCGCTCCTTGGTATTCCGAGGAGCATGCCTGTTTGAGTGTCATTAAATTCTCAACCTTCC
AACTTTTATTAGCTTGGTTAGGCTTGGATGTGGGGGTTGCGGGCTTCATTAATGAGGTCGGCTCTCCTTA
AATGCATTAGCGGAACTTTTGTTGACCGTCTATTGGTGTGATAATTATCTATGCCGTGGATGTGAAGCAG
TTTCATGAAGTTCAGCTTCTAATCGTCCATTGACTTGGACAATTTTGACAATTTGACCTCAAATCAGGTA
G---------------------------------------------------------------------
----------------------------------------------------------------------
----------------------------------------------------------------------
----------------------------------------------------------------------
----------------------------------------------------------------------
---------------------------------------------------TTTTTTGCTTGGCTTACTT
TCTGGTAATGGGTCAGCATCAATTTTGACTGGTGGAAAAAGTTCAAGGGAATGTGGCATCTTCGGATGTG
TTATAGCCTTTGTTCATATACATTGGTTGGGATTGAGGAACTCAGCACGCCGAAAGGCCGGGTTTTTAAC
CACGTACGTGCTTAGGATGCTGGCATAATGGCTTTAATCGACCCGTCTTGAAACACGGACCAAGGAGTCT
AACATGCCTGCGAGTGTTTGGGTGAAAAACCCGAGCGCGTAATGAAAGTGAAAGTTGAGATCCCTGTCGT
GGGGAGCATTGACGCCCGGATCTGACCTTTTGTGACGATTCTTCGGTAGAGCATGTATGTTGGGACCCGA
AAGATGGTGAACTATTCCTGAATAGGGGGAAGCCAGAGGAAACT--------------------------
----------------------------------------------------------------------
------------------------------------CCGCGAGCACGCTCTCCTCGCTTTCACCCTTGGT
GTACGGCAACTCATCGTTGCCGTCAACAAGATGGACACCACTAAGTGGAGCGAGGACCGTTTCAACGAAA
TCATCAAGGAGACGTCAACCTTCATCAAGAAGGTTGGTTACAACCCAAAGGCCGTTGCCTTTGTCCCTAT
TTCCGGCTGGCACGGTGACAACATGTTGGAGGAGTCCGCTAGTATGTCTTGGTACAAGGGCTGGACCAAG
GAGACCAAGGCTGGTGTCGTCAAGGGCAAGACCCTCCTTGATGCTATTGATGCCATTGAGCCCCCCGTCC
GACCTTCCGACAAACCCCTCCGTCTCCCCCTCCAGGATGTCTACAAAATTGGCGGTATCGGAACTGTGCC
CGTCGGTCGTGTTGAGACTGGTATCATCAAGGCCGGAATGGTTGTCAATTTCGCTCCCTCCAACGTCACC
ACTGAAGTCAAGTCCGTGGAAATGCATCACGAACAGCTCGAGCAGGGTAACCCTGGTGACAATGTCGGTT
TCAAC-----------------------------------------------------------------
----------------------------------------------------------------------
----------------------------------------------------------------------
----------------------------------------------------------------------
----------------------------------------------------------------------
-----CTACAACAGTGCGTCGAGACCCACAAGGAGTTCAACCTTGCCCTTGCAGTTAAGCATCAAACCAT
CACAAACGGCCTCAAATACTCTCTAGCAACAGGTAACTGGGGAGATCAGAAAAAGTCAATGTCTTCCAAG
GCAGGAGTATCTCAGGTCTTGAACAGATACACCTATGCATCCACTCTGTCACATCTTCGTCGGTGTAATA
CTCCTCTAGGCCGCGAAGGCAAGATCGCCAAACCTCGTCAGTTGCACAACACTCATTGGGGTATGGTGTG
TCCTGCGGAAACTCCTGAAGGCCAAGCCTGTGGTCTTGTCAAGAATCTCGCCCTCATGGCGTGCATATCA
GTCGGGTCTTATTCTGCGCCCGTTATCGAGTTTTTGGAGGAGTGGGGATTGGAGTCATTGGAAGAGAACG
CGCACTCATCGACACCTTGCACAAAAGTTTTTGTAAACGGTGTCTGGATGGGTGTACATCGCGATCCTGC
CAATTTGGTGAAGACGATAAAGAAATTAAGAAGGAAAGACGACATCAGTCCAGAAGTGTCCGTTGTACGA
GACATCAGGGAGAAGGAATTGAGGTTGTACACTGATGCTGGACGTGTTTGTCGACCACTCTTCATCGTCG
AGAACCAACAGCTGGCACTTCAGAAGAAGCACGTCAAGTGGCTCAGTAACGGCCTCAACGATGATGGCGA
CGAGTACAAATGGGAACATCTGGTAAAGGGTGGCATCATTGAGTTACTGGATGCTGAGGAGGAGGAAACA
GTGATGATATCCATGACCCCTGAAGACCTTGAAAATTCTCGCCTACAGCAAAGTGGTGTTGATCCTCACG
CAAACGACGGCGAGTTTGATCCAGCAGCTCGATTGAAGGCTGGCACTCACGCACATACATGGACTCATTG
CGAAATT--------------------------------------------------------
>Laccaria_pallidorosea_T_HKAS107730
AAGGATCATTATTGAATAAACCTGATGTGGCTGTTAGCTGGCTTTTCGAAGCATGTGCTCGTCCGTCATC
TTTATCTCTCCACCTGTGCACCTTTTGTAGTCTTGGATATCTCTCGAGGCAACTCGGATTTAAGAATCGC
CGTGCTGTACAAGTCGGCTTTCCTTTCATTTCCAAGACTATGTTTTTATATACACCAAAGTATGTTTAAA
GAATGTCATCATAGGAACTTGTTTTCTAAAAATTATACAACTTTCAGCAACGGATCTCTTGGCTCTCGCA
TCGATGAAGAACGCAGCGAAATGCGATAAGTAATGTGAATTGCAGAATTCAGTGAATCATCGAATCTTTG
AACGCACCTTGCGCTCCTTGGTATTCCGAGGAGCATGCCTGTTTGAGTGTCATTAAATTCTCAACCTTCC
AACTTTTATTAGCTTGGTTAGGCTTGGATGTGGGGGTTGCGGGCTTCATTAATGAGGTCGGCTCTCCTTA
AATGCATTAGCGGAACTTTTGTTGACCGTCTATTGGTGTGATAATTATCTATGCCGTGGATGTGAAGCAG
TTTCATGAAGTTAAGCTTCTAATCGTCCATTGACTTGGACAATTTTGACAATTTGACCTCAAATCA----
-?????????????????????????????????????????????????????????????????????
??????????????????????????????????????????????????????????????????????
??????????????????????????????????????????????????????????????????????
??????????????????????????????????????????????????????????????????????
??????????????????????????????????????????????????????????????????????
??????????????????????????????????????????????????????????????????????
??????????????????????????????????????????????????????????????????????
??????????????????????????????????????????????????????????????????????
??????????????????????????????????????????????????????????????????????
??????????????????????????????????????????????????????????????????????
??????????????????????????????????????????????????????????????????????
??????????????????????????????????????????????????????????????????????
??????????????????????????????????????????????????????????????????????
??????????????????????????????????????????????????????????????????????
??????????????????????????????????????????????????????????????????????
??????????????????????????????????????????????????????????????????????
??????????????????????????????????????????????????????????????????????
??????????????????????????????????????????????????????????????????????
??????????????????????????????????????????????????????????????????????
??????????????????????????????????????????????????????????????????????
??????????????????????????????????????????????????????????????????????
??????????????????????????????????????????????????????????????????????
??????????????????????????????????????????????????????????????????????
??????????????????????????????????????????????????????????????????????
??????????????????????????????????????????????????????????????????????
??????????????????????????????????????????????????????????????????????
??????????????????????????????????????????????????????????????????????
??????????????????????????????????????????????????????????????????????
??????????????????????????????????????????????????????????????????????
??????????????????????????????????????????????????????????????????????
??????????????????????????????????????????????????????????????????????
??????????????????????????????????????????????????????????????????????
??????????????????????????????????????????????????????????????????????
??????????????????????????????????????????????????????????????????????
??????????????????????????????????????????????????????????????????????
??????????????????????????????????????????????????????????????????????
??????????????????????????????????????????????????????????????????????
??????????????????????????????????????????????????????????????????????
??????????????????????????????????????????????????????????????????????
???????????????????????????????????????????????????????????????
>Laccaria_pallidus_T__CUHAM787
------------------------------------------TTTTCGAAGCATGTGCTCGCCCATTATC
TTTATCTCTCCACCTGTGCACTTTTTGTAGTCTTGAATACCTCTCGAGGCGACTCGGATTTTAGGATTGC
CGTGCT-TATAAGTCGGCTTTTCTTTCATTTTCAAGACTATGTTTCTATACACACCAAAGTATGTTTAAA
GAATGTGATCATAGGAACCTGTTTCCTAAAAACTATACAACTTTCAGCAACGGATCTCTTGGCTCTCGCA
TCGATGAAGAACGCAGCGAAATGCGATAAGTAATGTGAATTGCAGAATTCAGTGAATCATCGAATCTTTG
AACGCACCTTGCGCTCCTTGGTATTCCGAGGAGCATGCCTGTTTGAGTGTCATTAAATTCTCAACCTTCC
AGCTTTTATCAGTTTGGTCAGGCTTGGATGTGGGGGTTGCAGGCTTCATTTATGAGCTCTGCTCTCCTTA
AATGCATTAGCGGAACTTTTGTGGACCGTCTATTGGTGTGATAATTATCTACACCGTGGATGTAAAGCAG
TTTTATAAAGTTCAGCTTCTAAC-----------------------------------------------
-?????????????????????????????????????????????????????????????????????
??????????????????????????????????????????????????????????????????????
??????????????????????????????????????????????????????????????????????
??????????????????????????????????????????????????????????????????????
??????????????????????????????????????????????????????????????????????
??????????????????????????????????????????????????????????????????????
??????????????????????????????????????????????????????????????????????
??????????????????????????????????????????????????????????????????????
??????????????????????????????????????????????????????????????????????
??????????????????????????????????????????????????????????????????????
??????????????????????????????????????????????????????????????????????
??????????????????????????????????????????????????????????????????????
??????????????????????????????????????????????????????????????????????
??????????????????????????????????????????????????????????????????????
??????????????????????????????????????????????????????????????????????
??????????????????????????????????????????????????????????????????????
??????????????????????????????????????????????????????????????????????
??????????????????????????????????????????????????????????????????????
??????????????????????????????????????????????????????????????????????
??????????????????????????????????????????????????????????????????????
??????????????????????????????????????????????????????????????????????
??????????????????????????????????????????????????????????????????????
??????????????????????????????????????????????????????????????????????
??????????????????????????????????????????????????????????????????????
??????????????????????????????????????????????????????????????????????
??????????????????????????????????????????????????????????????????????
??????????????????????????????????????????????????????????????????????
??????????????????????????????????????????????????????????????????????
??????????????????????????????????????????????????????????????????????
??????????????????????????????????????????????????????????????????????
??????????????????????????????????????????????????????????????????????
??????????????????????????????????????????????????????????????????????
??????????????????????????????????????????????????????????????????????
??????????????????????????????????????????????????????????????????????
??????????????????????????????????????????????????????????????????????
??????????????????????????????????????????????????????????????????????
??????????????????????????????????????????????????????????????????????
??????????????????????????????????????????????????????????????????????
??????????????????????????????????????????????????????????????????????
???????????????????????????????????????????????????????????????
>Laccaria_parva_T__SFC20120919_40
------------TGAATAAACCTGATGTGACTGTTAGCTGGCTTTTCGAAGCATGTGCTCGTCCGTCATC
TTTATCTCTCCACCTGTGCACATTTTGTAGTCTTGAATACCTCTCGAGGCAACTCGGATTTTAGGATYGC
---------CAAGTTGGCTTTCCTTTCAYTTCCAAGACTATGTTTTTATATACACCAAAGTATGTTTAAA
GAATGTCATTATAGGAACTTGTTTCCTAAAAATTATACAACTTTCAGCAACGGATCTCTTGGCTCTCGCA
TCGATGAAGAACGCAGCGAAATGCGATAAGTAATGTGAATTGCAGAATTCAGTGAATCATCGAATCTTTG
AACGCACCTTGCGCTCCTTGGTATTCCGAGGAGCATGCCTGTTTGAGTGTCATTAAATTCTCAACCTTCC
AGCTTTTATAAGCTTGGTTAGGCTTGGATGTGGGAGTTGCGGGCTTCATCAATGAGGTCGGCTTTCCTTA
AATGCATTAGCGGAACTTTTGTGGACCGTCTATTGGTGTGATAATTATCTACGCCGTGGATGTGAAACAG
CTTTATGAAGTTCAGCTTCRAACCGTCCATTCACTTGGACAATTTTGACAATTTG---------------
-?????????????????????????????????????????????????????????????????????
??????????????????????????????????????????????????????????????????????
??????????????????????????????????????????????????????????????????????
??????????????????????????????????????????????????????????????????????
??????????????????????????????????????????????????????????????????????
??????????????????????????????????????????????????????????????????????
??????????????????????????????????????????????????????????????????????
??????????????????????????????????????????????????????????????????????
??????????????????????????????????????????????????????????????????????
??????????????????????????????????????????????????????????????????????
??????????????????????????????????????????????????????????????????????
??????????????????????????????????????????????????????????????????????
??????????????????????????????????????????????????????????????????????
??????????????????????????????????????????????????????????????????????
??????????????????????????????????????????????????????????????????????
??????????????????????????????????????????????????????????????????????
??????????????????????????????????????????????????????????????????????
??????????????????????????????????????????????????????????????????????
??????????????????????????????????????????????????????????????????????
??????????????????????????????????????????????????????????????????????
??????????????????????????????????????????????????????????????????????
??????????????????????????????????????????????????????????????????????
??????????????????????????????????????????????????????????????????????
??????????????????????????????????????????????????????????????????????
??????????????????????????????????????????????????????????????????????
??????????????????????????????????????????????????????????????????????
??????????????????????????????????????????????????????????????????????
??????????????????????????????????????????????????????????????????????
??????????????????????????????????????????????????????????????????????
??????????????????????????????????????????????????????????????????????
??????????????????????????????????????????????????????????????????????
??????????????????????????????????????????????????????????????????????
??????????????????????????????????????????????????????????????????????
??????????????????????????????????????????????????????????????????????
??????????????????????????????????????????????????????????????????????
??????????????????????????????????????????????????????????????????????
??????????????????????????????????????????????????????????????????????
??????????????????????????????????????????????????????????????????????
??????????????????????????????????????????????????????????????????????
???????????????????????????????????????????????????????????????
>Laccaria_prava_HKAS106745
AAGGATCATTATTGAATAAACCTGATGTGGCTGTTAGCTGGCTTTTCGAAGCATGTGCTCGCCCATCATC
TTTACATTTCCACCTGTGCACCTTTTGTAGTCTTGAATACCTCTCGAGGCAACTCGGATTTTAGGATTGC
CGTGCTGTACAAGTCGGCTTTTCTATCATTTTCAAGACTATGTTGTTATACACACCAAAGTATGTTTAAA
GAATGGCATCATAGGAACTTGTTTCCTAAAAATTATACAACTTTCAGCAACGGATCTCTTGGCTCTCGCA
TCGATGAAGAACGCAGCGAAATGCGATAAGTAATGTGAATTGCAGAATTCAGTGAATCATCGAATTTTTG
AACGCACCTTGCGCTCCTTGGTATTCCGAGGAGCATGCCTGTTTGAGTGTCATTAAATTCTCAACCTTCC
AGCTTTTATTAGTTTGGTCAGGCTTGGATGTGGGGGTTGCAGGCTT---TTATAAGATCTGCTCTCCTTA
AATGCATTAGTGGAACTTTTGTGGACCGTCTATTGGTGTGATAATTATCTACACCGTGGATGTAAAGCAG
TTTTATAAAGTTCAGCTTCTAACTGTCCATTGACTTGGACACTTTTGACAATTTGACCTCAAATCAGGTA
G?????????????????????????????????????????????????????????????????????
??????????????????????????????????????????????????????????????????????
??????????????????????????????????????????????????????????????????????
??????????????????????????????????????????????????????????????????????
??????????????????????????????????????????????????????????????????????
??????????????????????????????????????????????????????????????????????
??????????????????????????????????????????????????????????????????????
??????????????????????????????????????????????????????????????????????
??????????????????????????????????????????????????????????????????????
??????????????????????????????????????????????????????????????????????
??????????????????????????????????????????????????????????????????????
??????????????????????????????????????????????????????????????????????
??????????????????????????????????????????????????????????????????????
??????????????????????????????????????????????????????????????????????
??????????????????????????????????????????????????????????????????????
??????????????????????????????????????????????????????????????????????
??????????????????????????????????????????????????????????????????????
??????????????????????????????????????????????????????????????????????
??????????????????????????????????????????????????????????????????????
??????????????????????????????????????????????????????????????????????
??????????????????????????????????????????????????????????????????????
??????????????????????????????????????????????????????????????????????
??????????????????????????????????????????????????????????????????????
??????????????????????????????????????????????????????????????????????
??????????????????????????????????????????????????????????????????????
??????????????????????????????????????????????????????????????????????
??????????????????????????????????????????????????????????????????????
??????????????????????????????????????????????????????????????????????
??????????????????????????????????????????????????????????????????????
??????????????????????????????????????????????????????????????????????
??????????????????????????????????????????????????????????????????????
??????????????????????????????????????????????????????????????????????
??????????????????????????????????????????????????????????????????????
??????????????????????????????????????????????????????????????????????
??????????????????????????????????????????????????????????????????????
??????????????????????????????????????????????????????????????????????
??????????????????????????????????????????????????????????????????????
??????????????????????????????????????????????????????????????????????
??????????????????????????????????????????????????????????????????????
???????????????????????????????????????????????????????????????
>Laccaria_prava_T_KUN_HKAS106742
AAGGATCATTATTGAATAAACCTGATGTGGCTGTTAGCTGGCTTTTCGAAGCATGTGCTCGCCCATCATC
TTTACATTTCCACCTGTGCACCTTTTGTAGTCTTGAATACCTCTCGAGGCAACTCGGATTTTAGGATTGC
CGTGCTGTACAAGTCGGCTTTTCTATCATTTTCAAGACTATGTTTTTATACACACCAAAGTATGTTTAAA
GAATGGCATCATAGGAACTTGTTTCCTAAAAATTATACAACTTTCAGCAACGGATCTCTTGGCTCTCGCA
TCGATGAAGAACGCAGCGAAATGCGATAAGTAATGTGAATTGCAGAATTCAGTGAATCATCGAATTTTTG
AACGCACCTTGCGCTCCTTGGTATTCCGAGGAGCATGCCTGTTTGAGTGTCATTAAATTCTCAACCTTCC
AGCTTTTATTAGTTTGGTCAGGCTTGGATGTGGGGGTTGCAGGCTT---TTATAAGATCTGCTCTCCTTA
AATGCATTAGTGGAACTTTTGTGGACCGTCTATTGGTGTGATAATTATCTACACCGTGGATGTAAAGCAG
TTTTATAAAGTTCAGCTTCTAACTGTCCATTGACTTGGACACTTTTGACAATTTGACCTCAAATCAGGTA
G?????????????????????????????????????????????????????????????????????
??????????????????????????????????????????????????????????????????????
??????????????????????????????????????????????????????????????????????
??????????????????????????????????????????????????????????????????????
??????????????????????????????????????????????????????????????????????
??????????????????????????????????????????????????????????????????????
??????????????????????????????????????????????????????????????????????
??????????????????????????????????????????????????????????????????????
??????????????????????????????????????????????????????????????????????
??????????????????????????????????????????????????????????????????????
??????????????????????????????????????????????????????????????????????
??????????????????????????????????????????????????????????????????????
??????????????????????????????????????????????????????????????????????
??????????????????????????????????????????????????????????????????????
??????????????????????????????????????????????????????????????????????
??????????????????????????????????????????????????????????????????????
??????????????????????????????????????????????????????????????????????
??????????????????????????????????????????????????????????????????????
??????????????????????????????????????????????????????????????????????
??????????????????????????????????????????????????????????????????????
??????????????????????????????????????????????????????????????????????
??????????????????????????????????????????????????????????????????????
??????????????????????????????????????????????????????????????????????
??????????????????????????????????????????????????????????????????????
??????????????????????????????????????????????????????????????????????
??????????????????????????????????????????????????????????????????????
??????????????????????????????????????????????????????????????????????
??????????????????????????????????????????????????????????????????????
??????????????????????????????????????????????????????????????????????
??????????????????????????????????????????????????????????????????????
??????????????????????????????????????????????????????????????????????
??????????????????????????????????????????????????????????????????????
??????????????????????????????????????????????????????????????????????
??????????????????????????????????????????????????????????????????????
??????????????????????????????????????????????????????????????????????
??????????????????????????????????????????????????????????????????????
??????????????????????????????????????????????????????????????????????
??????????????????????????????????????????????????????????????????????
??????????????????????????????????????????????????????????????????????
???????????????????????????????????????????????????????????????
>Laccaria_proxima_F1133825
---------------------CTGATGTGACTGTTAGCTGGCTTTTCGAAGCATGTGCTCGTCCATCATC
TTTATCTCTCCACCTGTGCACATTTTGTAGTCTTGGATACCTCTCGAGGAAACTYGGATTTTAGGATCGC
CGTGCTGTACAAGTCGGCTTTTCTTTCATTTCCAAGACTATGTTTTTATATACACCAAAGTATGTTTATA
GAATGTCATCATGGGAACTTGTTTCCTAAAAATTATACAACTTTCAGCAACGGATCTCTTGGCTCTCGCA
TCGATGAAGAACGCAGCGAAATGCGATAAGTAATGTGAATTGCAGAATTCAGTGAATCATCGAATCTTTG
AACGCACCTTGCGCTCCTTGGTATTCYGAGGAGCATGCCTGTTTGAGTGTCATTAAWTTCTCAACCTTCC
AACTTTTATTAGCTTGGTTAGGCTTGGATGTGGGGGTTGCAGGCTTCATCACTGAGGTCGGCTCTCCTTA
AATGCATTAGCGGAACTTTTGTGGACCGTCTATTGGTGTGATAATTATCTACGCCGTGGATGTGAAGCAG
CTTTATGAAGTTCTGCTTCTAACCGTCCATTGACTTGGACAATTTTGACAATTTGACCTCAAATCAGGTA
G-----AAGGATTCCCCTAGTAACTGCGAGTGAAGCGGGAAAAGCTCAAATTTAAAATCTGGCAGTCTTT
GGCTGTCCGAGTTGTAATCTAGAGAAGTATTATCCGCGCTGGACCGTGTACAAGTCTCCTGGAATGGAGC
GTCATAGAGGGTGAGAATCCCGTCTTTGACACGGACTGCCAGGGCTTTGTGATATGCTCTCAAAGAGTCG
AGTTGTTTGGGAATGCAGCTCAAAATGGGTGGTAAATTCCATCTAAAGCTAAATATTGGCGAGAGACCGA
TAGCGAACAAGTACCGTGAGGGAAAGATGAAAAGAACTTTGGAAAGAGAGTTAAACAGTACGTGAAATTG
CTGAAAGGGAAACGCTTGAAGTCAGTCGCGTTGGCCAGGGATCAACCTTGC--TTTTGCTTGGCTTACTT
TCTGGTGATGGGTCAGCATCAATTTTGACTGGTGGAAAAAGTTCAAGGGAATGTGGCATCTTCGGATGTG
TTATAGCCTTTGTTCACATACATTGGTTGGGATTGAGGAACTCAGCACGCCGCAAGGCCGGGTTTTTAAC
CACGTACGTGCTTAGGATGCTGGCATAATGGCTTTAATCGACCCGTCTTGAAACACGGACCAAGGAGTCT
AACATGCCTGCGAGTATTTGGGTGAAAAACCCGAGTGCGTAATGAAAGTGAAAGTTGAGATCCCTGTCGT
GGGGAGCATTGACGCCCGGATCTGACCTTTTGTGACGATTCTGCGGTAGAGCATGTATGTTGGGACCCGA
AAGATGGTGAACTATGCCTGAATAGGGTGAAGCCAGAGGAAACTCTGGTGGAGGCTCGTAGCGATTCTGA
CGTGCAAATCGATCGTCAAATTTGGGTATAGGGGCGAAAG??????????????????????????????
??????????????????????????????????????????????????????????????????????
??????????????????????????????????????????????????????????????????????
??????????????????????????????????????????????????????????????????????
??????????????????????????????????????????????????????????????????????
??????????????????????????????????????????????????????????????????????
??????????????????????????????????????????????????????????????????????
??????????????????????????????????????????????????????????????????????
??????????????????????????????????????????????????????????????????????
??????????????????????????????????????????????????????????????????????
??????????????????????????????????????????????????????????????????????
??????????????????????????????????????????????????????????????????????
??????????????????????????????????????????????????????????????????????
??????????????????????CCAACCTTTTCCGCATGCTTTTCCGAAAGTTGACCAAGGACGTTTATC
GTTATCTACAANNNNNNNNNNNNNNNNNNNNNNNNNNNNNNNNNNNNNNNNNNNNNNNNNNNNNNNNNNN
NNNNNNNNNNNNNNNNNNNNNNNNNNNNNNNNNNNNNNNNNNNNNNNNNNNNAAGTCAATGTCTTCCAAG
GCAGGAGTATCTCAGGTCTTGAACAGATACACATATGCATCCACTCTGTCACATCTYCGTCGGTGTAACA
CTCCTCTRGGACGCGAAGGCAAGATCGCCAARCCTCGTCAGTTGCACAACACCCATTGGGG---------
----------------------------------------------------------------------
----------------------------------------------------------------------
----------------------------------------------------------------------
----------------------------------------------------------------------
----------------------------------------------------------------------
----------------------------------------------------------------------
----------------------------------------------------------------------
----------------------------------------------------------------------
----------------------------------------------------------------------
---------------------------------------------------------------
>Laccaria_proxima_GMM7584
-AGGATCATTATTGAATAAACCTGATGTGGCTGTTAGCTGGCTTTTCGAAGCATGTGCTCGTCCGTCATC
TTTATCTCTCCACCTGTGCACATTTTGTAGTCTTGGATAACTCTCGAGGCAACTCGGATTTTAGAATCGC
CGTGCTGTACAAGTCGGCTTTCCTTTCATTTCCAAGACTATGTTTTTATATACACCAAAGTATGTTCAAA
GAATGTCATCATGGGAACTTGTTTCCTAAAAATTATACAACTTTCAGCAACGGATCTCTTGGCTCTCGCA
TCGATGAAGAACGCAGCGAAATGCGATAAGTAATGTGAATTGCAGAATTCAGTGAATCATCGAATCTTTG
AACGCACCTTGCGCTCCTTGGTATTCCGAGGAGCATGCCTGTTTGAGTGTCATTAAATTCTCAACCTTCC
AACTTTTATTAGCTTGGTTAGGCTTGGATGTGGGGGTTGCGGGCTTCATTAACGAGGTCGGCTCTCCTTA
AATGCATTAGCGGAACTTTTGTGGACCGTCTATTGGTGTGATAATTATCTACGCCGTGGATGTGAAGCAG
CTTTATGAAGTTCAGCTTCTAACCGTCCATTTATTTGGACAATTTTGACAATTTGACCTCAAATCAGGTA
G-------GGATTCCCCTAGTAACTGCGAGTGAAGCGGGAAAAGCTCAAATTTAAAATCTGGCAGTCTTT
GGCTGTCCGAGTTGTAATCTAGAGAAGTATTATCCGCGCTGGACCGTGTACAAGTCTCCTGGAATGGGGC
GTCATAGAGGGTGAGAATCCCGTCTTTGACACGGACTGCCAGGGCTTTGTGATGTGCTCTCAAAGAGTCG
AGTTGTTTGGGAATGCAGCTCAAAATGGGTGGTAAATTCCATCTAAAGCTAAATATTGGCGAGAGACCGA
TAGCGAACAAGTACCGTGAGGGAAAGATGAAAAGAACTTTGGAAAGAGAGTTAAACAGTACGTGAAATTG
CTGAAAGGGAAACGCTTGAAGTCAGTCGCGTTGGCCAGGGATCAACCTTGCTTTTTTGCTTGGCTTACTT
TCTGGTGATGGGTCAGCATCAATTTTGACTGGTGGAAAAAGTTCAAGGGAATGTGGCATCTTCGGATGTG
TTATAGCCTTTGTTCGCATACATCAGTTGGGATTGAGGAACTCAGCACGCCGCAAGGCCGGGTTTTTAAC
CACGTACGTGCTTAGGATGCTGGCATAATGGCTTTAATCGACCCGTCTTGAAACACGGACCAAGGAGTCT
AACATGCCTGCGAGTGTTTGGGTGAAAAACCCGAGCGCGTAATGAAAGTGAAAGTTGAGATCCCTGTCGC
GGGGAGCATTGACGCCCGGATCTGACCTTTTGTGACGATTCTGCGGTAGAGCATGTATGTTGGGACCCGA
AAGATGGTGAACTATGCCTGAATAGGGTGAAGCCAGAGGAAACTCTGGTGGAG-CTCGTAGCGATTCTGA
CGTGCAAATCGATCGTCAAATTTGGGTATAGGGGCGAAAGCGCCCTTCTCATCATTGCTGGTGGTACTGG
TGAGTTCGAGGCTGGTATCTCCAAGGATGGCCAGACCCGCGAGCACGCTCTCCTCGCTTTCACCCTCGGT
GTGCGGCAACTCATCGTTGCCGTCAACAAGATGGACACCACCAAGTGGAGCGAGGACCGTTTCAACGAAA
TCATCAAGGAGACGTCAACTTTCATCAAGAAGGTTGGTTACAACCCCAAGGCTGTTGCCTTTGTCCCTAT
TTCCGGCTGGCACGGTGACAACATGTTGGAGGAGTCTCCCAGCATGCCTTGGTACAAGGGCTGGACCAAG
GAGACCAAGGCYGGTGTCGTCAAGGGCRAGATCCTCATCGATRCTATCGTTGCCATTGAGCCCCCCGCCC
GACCCTCCSTCCACCYTCTCGGTGTCCCCCAACATGATGTCTACAAAATTGGCGGCATCGGAACTGTGCC
CGTCGGTCGTGTTGAGACTGGTATCATCAAGGCCGGAATGGTCGTCACCTTCACCACTTCCAACGTCACC
ATGGAAATGCAGTCCGTGGAAATGCACCACGAGCAGCTTGAGCAGGGTAACCCTGGTGACAATGTCGGTT
TCAACGTCAAGAACGTGTCAGTGAAGGATATTCGTCGTGGCAACGTGGCCTATGCCTCCAAGAACGATCC
CGCCAAGGAAGCCGCCTCTTTCAACGCACAGGTCATCGTCCTCAACCACCCCGGTCAAATTGGTGCTGGT
TACGCCCCGGTTCTCGACTGTCACACCGCCCACATCGCCTGCAAGTTCGCCGAGCTCATTGAGAAGATCG
ATCGTCGTACGGGTAAATCCATTGAAAACTCGCCTAAATTCGTCAAGTCTGGTGACGCCTGCATCGTCAA
GCTCGTTCCCAGCAAGCCTATGCCNACCTTTTCCGCATGCTTTTCCGAAAGTTGACCAAAGACGTTTATC
GTTATCTACAACAGTGCGTCGAGACCCACAAGGAGTTCAACCTTGCCCTTGCAGTTAAGCATCAAACCAT
CACAAACGGCCTCAAATACTCTCTGGCGACAGGTAACTGGGGAGATCAAAAAAAGTCAATGTCTTCYAAG
GCAGGAGTATCTCAGGTCTTGAACAGATACACATATGCATCCACTCTGTCACATCTTCGTCGGTGTAACA
CTCCTCTAGGGCGCGAAGGCAAGATCGCCAAACCTCGTCAGTTGCACAACACTCATTGGGGTATGGTGTG
TCCTGCGGAAACTCCTGAAGGTCAAGCCTGTGGTCTTGTCAAGAACCTCGCCCTTATGGCGTGCATATCA
GTCGGGTCTTACTCCGCGCCCGTTATCGARTTTTTGGAGGAATGGGGATTGGAGTCGTTGGAAGAGAACG
CGCACTCATCAACACCTTGCACAAAAGTTTTCGTGAACGGTGTCTGGATGGGTGTGCATCGCGATCCTGC
CAATTTGGTGAAGACGATAAAGAAATTGAGRAGGAAAGATGACATTAGCCCAGAAGTGTCAGTTGTGCGA
GACATCAGGGAGAAGGAATTGAGGTTGTACACCGATGCTGGACGTGTTTGTCGACCACTCTTCATCGTCG
AGAACCAACAGCTGGCACTTCAGAAGAAGCACGTCAAATGGCTCAGTAACGGCCTCAACGATGATGGTGA
CGAATACAAATGGGAACATCTGGTAAAGGGTGGCATCATTGAGCTACTGGATGCTGAGGAAGAGGAAACA
GTGATGATATCCATGACCCCTGAAGATCTTGAAAATTCTCGCCTACAGCAAAGCGGTGTCGATCCTCACG
CGAACGACGGCGAGTTTGATCCAGCAGCTCGATTGAAGGCTGGCACTCACGCACACACATGGACACATTG
CGAAATTCATCCTAGCATGATTCTTGGCATTTGTGCCAGCATTATTCCTTTCCCCGATCATAA
>Laccaria_proxima_GMM7628
AAGGATCATTATTGAATAAACCTGATGTGACTGTTAGCTGGCTTTTCGAAGCATGTGCTCGTCCGTCATC
TTTATCTCTCCACCTGTGCACATTTTGTAGTCTTGGATACCTCTCGAGGCAACTCGGATTTTAGGATCGC
CGTGCTGCACAAGTCGGCTTTCCTTTCATTTCCAAGACTATGTTTTTATATACACCAAAGTATGTTTAAA
GAATGTCATCATAGGAACTTGTTTCCTAAAAATTATACAACTTTCAGCAACGGATCTCTTGGCTCTCGCA
TCGATGAAGAACGCAGCGAAATGCGATAAGTAATGTGAATTGCAGAATTCAGTGAATCATCGAATCTTTG
AACGCACCTTGCGCTCCTTGGTATTCCGAGGAGCATGCCTGTTTGAGTGTCATTAAATTCTCAACCTTCC
AGCTTTTATTAGCATGGTTAGGCTTGGATGTGGGGGTTGTGGGCTTCATCAATGAGGTCGGCTCTCCTTA
AATGCATTAGCGGAACTTTTGTGGACCGTCTATTGGTGTGATAATTATCTACGCTGTGGATGTGAAGCAG
ATTTATGAAGTTCAGCTTCTAACTGTCCATTGACTTGGACAATTTTGACAATTTGACCTCAAATCAGGTA
GCTAACAAGGATTCCCCTAGTAACTGCGAGTGAAGAGGGAAAAGCTCAAATTTAAAATCTGGCAGTCTTT
GGCTGTCCGAGTTGTAATCTAGAGAAGTATTATCCGCGCTGGACCGTGTACAAGTCTCCTGGAATGGAGC
GTCATAGAGGGTGAGAATCCCGTCTTTGACACGGACTGCCAGGGCTTTGTGATGTGCTCTCGAAGAGTCG
AGTTGTTTGGGAATGCAGCTCAAAATGGGTGGTAAATTCCATCTAAAGCTAAATATTGGCGAGAGACCGA
TAGCGAACAAGTACCGTGAGGGAAAGATGAAAAGAACTTTGGAAAGAGAGTTAAACAGTACGTGAAATTG
CTGAAAGGGAAACGCTTGAAGTCAGTCGCGTTGGCCAGGGATCAACCTTGCTTTTTTGCTTGGCTTACTT
TCTGGTGATGGGTCAGCATCAATTTTGACTGGTGGAAAAAGTTCAAGGGAATGTGGCATCTTCGGATGTG
TTATAGCCTTTGTTCACATATATCAGTTGGGATTGAGGAACTCAGCACGCCGCAAGGCCGGGTTTTTAAC
CACGTACGTGCTTAGGATGCTGGCATAATGGCTTTAATCGACCCGTCTTGAAACACGGACCAAGGAGTCT
AACATGCCTGCGAGTGTTTGGGTGAAAAACCCGAGCGCGTAATGAAAGTGAAAGTTGAGATCCCTGTCAT
GGGGAGCATTGACGCCCGGATCTGACCTTTTGTGACGATTCTGCGGTAGAGCATGTATGTTGGGACCCGA
AAGATGGTGAACTATGCCTGAATAGGGTGAAGCCAGAGGAAACTCTGGTGGAGGCTCGTAGCGATTCTGA
CGTGCAAATCGATCGTCAAATTTGGGTATAGGGGCGAAAGCGCCATTCTCATCATTGCTGGTGGTACTGG
TGAGTTCGAGGCTGGCATCTCCAAGGATGGCCAGACCCGCGAGCACGCTCTCCTCGCTTTCACCCTYGGT
GTGCGGCAACTCATCGTTGCCGTCAACAAGATGGACACCACTAAGTGGAGCGAGGACCGTTTCAACGAAA
TCATCAAGGAGACGTCAACCTTCATCAAGAAGGTTGGTTACAACCCCAAGGCCGTTGCCTTTGTCCCTAT
TTCCGGCTGGCACGGTGACAACATGTTGGAGGAGTCCGCTAGCATGCCTTGGTACAAGGGCTGGACCAGG
GAGACCAAGGCTGGTCCCGTCAAGGGCAAGACCCTCCTCGATGCTATCGATGCCATTGAACCCCCTGTCC
GACCTTCCGACAAACCCCTCCGTCTCCCCCTTCAGGATGTCTACAAAATTGGTGGTATCGGAACTGTGCC
CGTCGGTCGTGTTGAGACTGGTATCATCAAGTCCGGAATGGTCGTCACTTTCGCCCCCTCCAACGTCACC
ACTGAAGTTAAGTCCGTCGAAATGCATCACGAACAGCTCGAGCAGGGTAACCCCGGTGACAATGTCGGTT
TCAACGTCAAGAACGTGTCAGTGAAGGATATTCGTCGTGGCAACGTGGCCTCCGACTCCAAGAACGATCC
CGCCAAGGAAGCGGCCTCTTTCAACGCACAGGTCATCGTCCTCAACCACCCTGGTCAAATTGGTGCTGGT
TACGCCCCGGTTCTCGACTGTCACACCGCCCACATCGCCTGCAAGTTCGCCGAGCTCATCGAGAAGATCG
ATCGTCGTACGGGTAAATCCATCGAAAATTCGCCTAAATTTGTCAAGTCGGGTGACGCCTGCATCGTCAA
GCTTGTCCCCAGCAAGCCTATGCCAACGTTTTCGGCATGCTTTTCCGAAAGTTGACTAAGGACGTTTATC
GTTATCTACAATAGTGCGTCGAGACCCACAAGGAGTTCAACCTTGCCCTTGCAGTCAAGCATCAAACCAT
CACAAATGGCCTCAAATACTCTCTGGCGACAGGTAACTGGGGAGATCAGAAAAAGTCAATGTCTTCCAAG
GCAGGAGTATCTCAGGTCTTGAACAGATACACTTATGCATCCACTCTGTCACATCTTCGTCGGTGTAACA
CTCCTCTAGGGCGCGAAGGCAAGATCGCCAAACCTCGTCAGTTGCACAACACTCATTGGGGTATGGTGTG
TCCTGCGGAAACTCCTGAAGGTCAAGCCTGTGGTCTTGTCAAGAACCTCGCCCTTATGGCGTGCATATCA
GTCGGGTCTTACTCCGCGCCCGTTATCGAGTTTTTGGAGGAGTGGGGATTGGAGTCATTGGAAGAGAACG
CGCACTCATCAACACCTTGCACAAAAGTTTTCGTGAACGGTGTCTGGATGGGTGTGCATCGCGATCCTGC
CAATTTGGTGAAGACGATAAAGAAATTGAGAAGGAAAGACGACATTAGCCCAGAAGTGTCAGTCGTGCGA
GACATTAGGGAGAAGGAATTGAGGTTGTACACCGATGCTGGACGTGTTTGTCGACCACTCTTCATCGTCG
AGAACCAACAGCTGGCACTTCAGAAGAAGCACGTCAAATGGCTCAGTAACGGCCTCAACGATGATGGCGA
TGAGTACAAATGGGAGCATCTGGTAAAGGGTGGCATCATTGAGTTACTGGATGCTGAGGAAGAGGAAACA
GTGATGATATCCATGACCCCTGAAGATCTTGAAAATTCTCGCCTACAGCAAAGTGGTGTTGATCCTCACG
CGAACGACGGCGAGTTTGATCCAGCAGCTCGATTGAAGGCTGGCACTCACGCACACACATGGACACATTG
CGAAATTCATCCTAGCATGATTCTTGGCATTTGTGCCAGCATTATTCCTTTCCCTGATCATAA
>Laccaria_proximella_F1081079
------------------AACCTGATGTGGCTGTTAGCTGGCTTTTCGAAGCATGTGCTCGTCCGTCATC
TTTATCTCTCCACCTGTGCACATTTTGTAGTCTTGGATAACTCTCGAGGCAACTCGGATTTTAGAATCGC
CGTGCTGTACAAGTCGGCTTTCTTTTCATTTCCAAGACTATGTTTTTATATACACCAAAGTATGTTCAAA
GAATGTCATCATGGGAACTTGTTTCCTAAAAATTATACAACTTTCAGCAACGGATCTCTTGGCTCTCGCA
TCGATGAAGAACGCAGCGAAATGCGATAAGTAATGTGAATTGCAGAATTCAGTGAATCATCGAATCTTTG
AACGCACCTTGCGCTCCTTGGTATTCCGAGGAGCATGCCTGTTTGAGTGTCATTAAATTCTCAACCTTCC
AACTTTTATTAGCTTGGTTAGGCTTGGATGTGGGGGTTGCGGGCTTCATTAACGAGGTCGGCTCTCCTTA
AATGCATTAGCGGAACTTTTGTGGACCGTCTATTGGTGTGATAATTATCTACGCCGTGGATGTGAAGCAG
CTTTATGAAGTTCAGCTTCTAACCGTCCATTTATTTGGACAATTTTGACAATTTGACCTCAAATCAGGTA
GCTAACAAGGATTCCCCTAGTAACTGCGAGTGAAGCGGGAAAAGCTCAAATTTAAAATCTGGCAGTCTTT
GGCTGTCCGAGTTGTAATCTAGAGAAGTATTATCCGCGCTGGACCGTGTACAAGTCTCCTGGAATGGGGC
GTCATAGAGGGTGAGAATCCCGTCTTTGACACGGACTGCCAGGGCTTTGTGATGTGCTCTCAAAGAGTCG
AGTTGTTTGGGAATGCAGCTCAAAATGGGTGGTAAATTCCATCTAAAGCTAAATATTGGCGAGAGACCGA
TAGCGAACAAGTACCGTGAGGGAAAGATGAAAAGAACTTTGGAAAGAGAGTTAAACAGTACGTGAAATTG
CTGAAAGGGAAACGCTTGAAGTCAGTCGCGTTGGCCAGGGATCAACCTTGCTTTTTTGCTTGGCTTACTT
TCTGGTGATGGGTCAGCATCAATTTTGACTGGTGGAAAAAGTTCAAGGGAATGTGGCATCTTCGGATGTG
TTATAGCCTTTGTTCGCATACATCAGTTGGGATTGAGGAACTCAGCACGCCGCAAGGCCGGGTTTTTAAC
CACGTACGTGCTTAGGATGCTGGCATAATGGCTTTAATCGACCCGTCTTGAAACACGGACCAAGGAGTCT
AACATGCCTGCGAGTGTTTGGGTGAAAAACCCGAGCGCGTAATGAAAGTGAAAGTTGAGATCCCTGTCGC
GGGGAGCATTGACGCCCGGATCTGACCTTTTGTGACGATTCTGCGGTAGAGCATGTATGTTGGGACCCGA
AAGATGGTGAACTATGCCTGAATAGGGTGAAGCCAGAGGAAACTCTGGTGGAGGCTCGTAGCGATTCTGA
CGTGCAAATCGATCGTCAAATTTGGGTATAGGGGCGAAAG??????????????????????????????
??????????????????????????????????????????????????????????????????????
??????????????????????????????????????????????????????????????????????
??????????????????????????????????????????????????????????????????????
??????????????????????????????????????????????????????????????????????
??????????????????????????????????????????????????????????????????????
??????????????????????????????????????????????????????????????????????
??????????????????????????????????????????????????????????????????????
??????????????????????????????????????????????????????????????????????
??????????????????????????????????????????????????????????????????????
??????????????????????????????????????????????????????????????????????
??????????????????????????????????????????????????????????????????????
??????????????????????????????????????????????????????????????????????
??????????????????????????????????????????????????????????????????????
??????????????????????????????????????????????????????????????????????
??????????????????????????????????????????????????????????????????????
??????????????????????????????????????????????????????????????????????
??????????????????????????????????????????????????????????????????????
??????????????????????????????????????????????????????????????????????
??????????????????????????????????????????????????????????????????????
??????????????????????????????????????????????????????????????????????
??????????????????????????????????????????????????????????????????????
??????????????????????????????????????????????????????????????????????
??????????????????????????????????????????????????????????????????????
??????????????????????????????????????????????????????????????????????
??????????????????????????????????????????????????????????????????????
??????????????????????????????????????????????????????????????????????
???????????????????????????????????????????????????????????????
>Laccaria_pseudoalba_HKAS_110664
--------------------CCTGATGTGGCTGTTAGCTGGCTTTTCGAAGCATGTGCTCGCCCATCATC
TTTATCTCTCCACCTGTGCACCTTTTGTAGTCTTGAATACCTCTCGAGATGACTCGGATTTTAGAATTGC
CGTGCTGTACAAGTCGGCTTTTCTTTCATTTTCAAGACTATGTTTTTATACACACCAAAGTATGTTTAAA
GAATGTCATCATAGGAACCTGTTTCCTGAAAACTATACAACTTTCAGCAACGGATCTCTTGGCTCTCGCA
TCGATGAAGAACGCAGCGAAATGCGATAAGTAATGTGAATTGCAGAATTCAGTGAATCATCGAATCTTTG
AACGCACCTTGCGCTCCTTGGTATTCCGAGGAGCATGCCTGTTTGAGTGTCATTAAATTCTCAACCTTCC
AGCTTTTATTAGTTTGGTTAGGCTTGGATGTGGGGGTTGCAGGCTTTATCTATGAAGTCTGCTCTCCTTA
AATGCATTAGTGGAACTTTTGTGAACCATCTATTGGTGTGATAATTATCTATGCCATGGATGTGAAGCAG
TTTTA--AAGTTCAGCTTCTAACTGTCCATTGACTTGGACAATATTGACAACTT----------------
-----------TTCCCCTAGTAACTGCGAGTGAAGCGGGAAAAGCTCAAATTTAAAATCTGGCAGTCTTT
GGCTGTCCGAGTTGTAATCTAGAGAAGCATTATCCGCGTTGGACCGTGTACAAGTCTCCTGGAATGGAGC
GTCATAGAGGGTGAGAATCCCGTCTTTGACACGGACTGCCAGGGCTTTGTGATGTGCTCTCAAAGAGTCG
AGTTGTTTGGGAATGCAGCTCAAAATGGGTGGTAAATTCCATCTAAAGCTAAATATTGGCGAGAGACCGA
TAGCGAACAAGTACCGTGAGGGAAAGATGAAAAGAACTTTGGAAAGAGAGTTAAACAGTACGTGAAATTG
CTGAAAGGGAAACGCTTGAAGTCAGTCGCGTTGGCCAGGGATCAACCTTGCTTCTTTGCTTGGCTAATTT
TCTGGTAATGGGTCAGCATCAATTTTGACTGGTGGAAAAAGTTCAAGGGAATGTGGCATCTTCGGATGTG
TTATAACCTTTGTTCACATACATCAGTTGGGATTGAGGAACTCAGCACGCCGAAAGGCCGGGTTTTTAAC
CACGTACGTGCTTAGGATGCTGGCATAATGGCTTTAATCGACCCGTCTTGAAACACGGACCAAGGAGTCT
AACATGCCTGCGAGTGTTTTGGTGAAAAACCAGAGCGCGTAATGAAAGTGAAAGTTGAGATCCCTGTCGT
GGGGAGCATTGACGCCCAGATCTGACCTTTTGTGACGATTCTGCGGTAGAGCATGTATGTTGGGACCCGA
AAGATGGTGAACTATGCCTGAATAGGGTGAAGCCAGAGGAAACTCTGGTGGAGGCTCGTAGCGATTCTGA
CGTGCAAATCGATCGTCAAATTTGGGTATAGGGGCGAAA-------------------------------
------------------------AGATGGCCAGACCCGCGAGCACGCTCTTCTCGCTTTCACCCTCGGT
GTGCGGCAACTTATCGTTGCCGTCAACAAGATGGACACCACCAAGTGGAGCGAGGACCGTTTCAACGAAA
TCATCAAGGAAACGTCAACCTTCATCAAGAAGGTTGGTTACAACCCAAAGGCCGTTGCCTTTGTTCCTAT
TTCCGGTTGGCACGGTGACAACATGTTGGAGGAGTCCACTAGCATGCCTTGGTACAAGGGCTGGACCAAG
GAGACCAAGGCTGGTGTCGTGAAGGGCAAGACCCTTCTCGATGCTATTGATGCCATTGAGCCTCCCGTTC
GACCTTCTGACAAACCCCTCCGCCTCCCCCTCCAGGATGTCTACAAAATTGGCGGTATCGGAACCGTACC
CGTCGGTCGTGTTGAGACCGGTATCATCAAGGCCGGAATGGTCGTCACTTTCGCTCCCTCCAACGTTACC
ACTGAAGTCAAGTCTGTTGAAATGCATCACGAACAACTCGAGCAGGGTAACCCCGGTGACAATGTCGGTT
TCAATGTCAAGAACGTGTCAGTGAAGGATATTCGTCGTGGCAACGTGGCCTCCGACTCCAAGAACGATCC
CGCCAAGGAAGCGGCCTCTTTCAATGCACAGGTCATCGTCCTCAACCACCCTGGTCAAATTGGTGCTGGT
TACGCCCCAGTTCTCGATTGTCACACCGCCCACATTGCCTGCAAATTCGCTGAGCTCATCGAGAAGATCG
ACCGTCGTACGGGTAAATCCATTGAAAACAACCCCAAATTCGTCAAGTCGGGTGATGCCTGCATCGTCAA
GCTTGTACCCAGCAAGCCTATGCCAACCTGTTCCGCATGCTTTTCCGAAAGTTGACCAAGGACGTTTATC
GTTATCTACAACAGTGCGTCGAGACCCACAAGGAGTTCAATCTCGCTCTTGCTGTGAAGCACCAAACTAT
CACAAACGGCCTCAAATACTCTCTGGCCACAGGCAACTGGGGAGATCAGAAAAAGTCGATGTCTTCCAAG
GCAGGGGTATCTCAGGTTTTGAACAGATACACATATGCATCCACTCTGTCTCATCTTCGTCGGTGTAACA
CTCCTCTAGGACGCGAAGGCAAGATCGCCAAGCCTCGTCAGYTGCACAACACTCACTGGGGTATGGTGTG
TCCTGCGGAAACTCCTGAAGGTCAAGCCTGTGGTCTTGTCAAGAACCTTGCTCTTATGGCGTGCATATCA
GTGGGGTCTTATTCCGCACCCGTTATCGAGTTTTTGGAGGAGTGGGGATTGGAGTCATTGGAAGAGAACG
CGCACTCATCGACACCTTGCACAAAAGTTTTCGTGAACGGTGTCTGGATGGGTGTGCATCGTGATCCTGC
CAACTTGGTGAAGACGATAAAGAAATTGAGAAGGAAGGATGACATCAGCCCAGAAGTGTCAGTTGTGCGA
GACATCAGGGAGAAGGAATTGAGGTTGTACACTGATGCTGGACGTGTTTGTCGACCACTCTTCATCGTCG
AGAACCAACAGCTGGCACTACAGAAGAAGCACGTCAAATGGCTCAGCAACGGTCTCAATGATGATGGAGA
CGAGTATAAATGGGAGCATTTAGTAAAGGGTGGCATCATTGAGTTGCTAGATGCGGAGGAAGAGGAAACA
GTGATGATATCCATGACCCCTGAAGATCTTGAAAATTCTCGCCTACAGCAAAGTGGCCTTGATCCTCACG
CTAACGACGGCGAGTTTGACCCAGCAGCTCGATTGAAGGCTGGCACYCACGCACACACATGGACACATTG
CGAGATTCATCCTAGCATGATTCTTGGCATTTGTGCTAGCATTATTCCTTTTCCTGATCAT--
>Laccaria_pseudoalba_T__MFLU_22_0106
--------------------CCTGATGTGGCTGTTAGCTGGCTTTTCGAAGCATGTGCTCGCCCATCATC
TTTATCTCTCCACCTGTGCACCTTTTGTAGTCTTGAATACCTCTCGAGATGACTCGGATTTTAG-ATTGC
CGTGCTGTACAAGTCGGCTTTTCTTTCATTTTCAAGACTATGTTTTTATACACACCAAAGTATGTTTAAA
GAATGTCATCATAGGAACCTGTTTCCTGAAAACTATACAACTTTCAGCAACGGATCTCTTGGCTCTCGCA
TCGATGAAGAACGCAGCGAAATGCGATAAGTAATGTGAATTGCAGAATTCAGTGAATCATCGAATCTTTG
AACGCACCTTGCGCTCCTTGGTATTCCGAGGAGCATGCCTGTTTGAGTGTCATTAAATTCTCAACCTTCC
AGCTTTTATTAGTTTGGTTAGGCTTGGATGTGGGGGTTGCAGGCTTTATCTATGAAGTCTGCTCTCCTTA
AATGCATTAGTGGAACTTTTGTGAACCATCTATTGGTGTGATAATTATCTATGCCATGGATGTGAAGCAG
TTTTA--AAGTTCAGCTTCTAACTGTCCATTGACTTGGACAATATTGACAACTT----------------
-----------TTCCCCTAGTAACTGCGAGTGAAGCGGGAAAAGCTCAAATTTAAAATCTGGCAGTCTTT
GGCTGTCCGAGTTGTAATCTAGAGAAGCATTATCCGCGTTGGACCGTGTACAAGTCTCCTGGAATGGAGC
GTCATAGAGGGTGAGAATCCCGTCTTTGACACGGACTGCCAGGGCTTTGTGATGTGCTCTCAAAGAGTCG
AGTTGTTTGGGAATGCAGCTCAAAATGGGTGGTAAATTCCATCTAAAGCTAAATATTGGCGAGAGACCGA
TAGCGAACAAGTACCGTGAGGGAAAGATGAAAAGAACTTTGGAAAGAGAGTTAAACAGTACGTGAAATTG
CTGAAAGGGAAACGCTTGAAGTCAGTCGCGTTGGCCAGGGATCAACCTTGCTTCTTTGCTTGGCTAATTT
TCTGGTAATGGGTCAGCATCAATTTTGACTGGTGGAAAAAGTTCAAGGGAATGTGGCATCTTCGGATGTG
TTATAACCTTTGTTCACATACATCAGTTGGGATTGAGGAACTCAGCACGCCGAAAGGCCGGGTTTTTAAC
CACGTACGTGCTTAGGATGCTGGCATAATGGCTTTAATCGACCCGTCTTGAAACACGGACCAAGGAGTCT
AACATGCCTGCGAGTGTTTTGGTGAAAAACCAGAGCGCGTAATGAAAGTGAAAGTTGAGATCCCTGTCGT
GGGGAGCATTGACGCCCAGATCTGACCTTTTGTGACGATTCTGCGGTAGAGCATGTATGTTGGGACCCGA
AAGATGGTGAACTATGCCTGAATAGGGTGAAGCCAGAGGAAACTCTGGTGGAGGCTCGTAGCGATTCTGA
CGTGCAAATCGATCGTCAAATTTGGGTATAGGGGCGAAA-??????????????????????????????
??????????????????????????????????????????????????????????????????????
??????????????????????????????????????????????????????????????????????
??????????????????????????????????????????????????????????????????????
??????????????????????????????????????????????????????????????????????
??????????????????????????????????????????????????????????????????????
??????????????????????????????????????????????????????????????????????
??????????????????????????????????????????????????????????????????????
??????????????????????????????????????????????????????????????????????
??????????????????????????????????????????????????????????????????????
??????????????????????????????????????????????????????????????????????
??????????????????????????????????????????????????????????????????????
??????????????????????????????????????????????????????????????????????
??????????????????????--------------------------AAGTTGACCAAGGACGTTTATC
GTTATCTACAACAGTGCGTCGAGACCCACAAGGAGTTCAATCTCGCTCTTGCTGTGAAGCACCAAACTAT
CACAAACGGCCTCAAATACTCTCTGGCCACAGGCAACTGGGGAGATCAGAAAAAGTCGATGTCTTCCAAG
GCAGGGGTATCTCAGGTTTTGAACAGATACACATATGCATCCACTCTGTCTCATCTTCGTCGGTGTAACA
CTCCTCTAGGACGCGAAGGCAAGATCGCCAAGCCTCGTCAGYTGCACAACACTCACTGGGGTATGGTGTG
TCCTGCGGAAACTCCTGAAGGTCAAGCCTGTGGTCTTGTCAAGAACCTTGCTCTTATGGCGTGCATATCA
GTGGGGTCTTATTCCGCACCCGTTATCGAGTTTTTGGAGGAGTGGGGATTGGAGTCATTGGAAGAGAACG
CGCACTCATCGACACCTTGCACAAAAGTTTTCGTGAACGGTGTCTGGATGGGTGTGCATCGTGATCCTGC
CAACTTGGTGAAGACGATAAAGAAATTGAGAAGGAAGGATGACATCAGCCCAGAAGTGTCAGTTGTGCGA
GACATCAGGGAGAAGGAATTGAGGTTGTACACTGATGCTGGACGTGTTTGTCGACCACTCTTCATCGTCG
AGAACCAACAGCTGGCACTACAGAAGAAGCACGTCAAATGGCTCAGCAACGGTCTCAATGATGATGGAGA
CGAGTATAAATGGGAGCATTTAGTAAAGGGTGGCATCATTGAGTTGCTAGATGCGGAGGAAGAGGAAACA
GTGATGATATCCATGACCCCTGAAGATCTTGAAAATTCTCGCCTACAGCAAAGTGGCCTTGATCCTCACG
CTAACGACGGCGAGTTTGACCCAGCAGCTCGATTGAAGGCTGGCACCCACGCACACACATGGACACATTG
CGAGATTCATCCTAGCATGATTCTTGGCATTTGTGCTAGCATTATTCCTTT-CCTGATCAT--
>Laccaria_pseudomontana_T__pse1625
-AGGATCATTATTGAATAAACCTGATGTGGCTGTTAGCTGGCTTTTCAAAGCATGTGCTCGTCCGTCATC
TTTATTTCTCCACCTGTGCACATTTTGTAGTCTTGGATACCTCTCGAGGCAACTCGGATTTTAGGATCGC
CGTGCTGTAAAAGTCAGCTTTCCTCTCATTTCCAAGACTATGTTTTCATATACACCAAAGTATGTTTAAA
GAATGTCATCATGGGAACTTGTTTCCTAAAAATTATACAACTTTCAGCAACGGATCTCTTGGCTCTCGCA
TCGATGAAGAACGCAGCGAAATGCGATAAGTAATGTGAATTGCAGAATTCAGTGAATCATCGAATCTTTG
AACGCACCTTGCGCTCCTTGGTATTCCGAGGAGCATGCCTGTTTGAGTGTCATTAAATTCTCAACCTTCC
AACTTTTATTAGCTTGGTTAGGCTTGGATGTGGGGGTTGCGGGCTTCATCAATGAGGTCGGCTCTCCTTA
AATGCATTAGCGGAACTTTTGTGGACCGTCTATTGGTGTGATAATTATCTACGCCGTGGATTTGAAGCAG
CTTTATGAAGTTCAGCCTCTAACCGTCCATTGACTTGGACAATTTTGACAATTTGACCTCAAATCAG---
-?????????????????????????????????????????????????????????????????????
??????????????????????????????????????????????????????????????????????
??????????????????????????????????????????????????????????????????????
??????????????????????????????????????????????????????????????????????
??????????????????????????????????????????????????????????????????????
??????????????????????????????????????????????????????????????????????
??????????????????????????????????????????????????????????????????????
??????????????????????????????????????????????????????????????????????
??????????????????????????????????????????????????????????????????????
??????????????????????????????????????????????????????????????????????
??????????????????????????????????????????????????????????????????????
??????????????????????????????????????????????????????????????????????
??????????????????????????????????????????????????????????????????????
??????????????????????????????????????????????????????????????????????
??????????????????????????????????????????????????????????????????????
??????????????????????????????????????????????????????????????????????
??????????????????????????????????????????????????????????????????????
??????????????????????????????????????????????????????????????????????
??????????????????????????????????????????????????????????????????????
??????????????????????????????????????????????????????????????????????
??????????????????????????????????????????????????????????????????????
??????????????????????????????????????????????????????????????????????
??????????????????????????????????????????????????????????????????????
??????????????????????????????????????????????????????????????????????
??????????????????????????????????????????????????????????????????????
??????????????????????????????????????????????????????????????????????
??????????????????????????????????????????????????????????????????????
??????????????????????????????????????????????????????????????????????
??????????????????????????????????????????????????????????????????????
??????????????????????????????????????????????????????????????????????
??????????????????????????????????????????????????????????????????????
??????????????????????????????????????????????????????????????????????
??????????????????????????????????????????????????????????????????????
??????????????????????????????????????????????????????????????????????
??????????????????????????????????????????????????????????????????????
??????????????????????????????????????????????????????????????????????
??????????????????????????????????????????????????????????????????????
??????????????????????????????????????????????????????????????????????
??????????????????????????????????????????????????????????????????????
???????????????????????????????????????????????????????????????
>Laccaria_pumila_GMM7637
-----------TTGAATAAACCTGATGTGACTGTTAGCTGGCTTTTCGAAGCATGTGCTCGTCCGTCATC
TTTATCTCTCCACCTGTGCACATTTTGTAGTCTTGGATACCTCTCGAGGCAACTCGGATTTTAGGATTGC
CGTGCTGTAAAAGTCAGCTTTCCTGTCATTTCCAAGACTATGTTTTTATATACACCAAAGTATGTTTAAA
GAATGTCATCATAGGAACTTGTTTCCTAAAAATTATACAACTTTCAGCAACGGATCTCTTGGCTCTCGCA
TCGATGAAGAACGCAGCGAAATGCGATAAGTAATGTGAATTGCAGAATTCAGTGAATCATCGAATCTTTG
AACGCACCTTGCGCTCCTTGGTATTCCGAGGAGCATGCCTGTTTGAGTGTCATTAAATTCTCAACCTTCC
AGCTTTTATTAGCTTGGTTAGGCTTGGATGTGGGGGTTGTGGGCTTCATTAATGAGGTCAGCTCTCCTTA
AATGCATTAGCGGAACTTTTGTGGACCGTCTATTGGTGTGATAATTATCTACGCCGTGGATGTGAAGCAG
[truncated: 352,511 more chars]
